# Supplementary material for: Structural variant analysis of a cancer reference cell line sample using multiple sequencing technologies
Source: Genome Biol. 2022 Dec 13;23:255. doi: 10.1186/s13059-022-02816-6 (PMC9746098; doi:10.1186/s13059-022-02816-6)
Supplement: Supplementary file 1 — Additional file 1: Supplementary Table S1. WGS Data Sets from 5 NGS Technologies. WGS Libraries were made from the fresh DNA from HCC1395 and HCC1395BL cell lines. 42 Illumina-short read libraries were prepared by using Illumina TruSeq DNA PCR Free (1000ng) protocol and sequenced on 3 Illumina platforms including NovaSeq, Hiseq and HiSeq 10x across 6 sequencing centers. 22 10X Genomics WGS Linked-read libraries were prepared using 10X Chromium Genome V2 kit and sequenced on illumina HiSeq. 2 PacBio long-read protocol libraries were prepared with 10kb library protocol and sequenced on Sequel V2.1 chemistry. 2 Oxford Nanopore SQK-LSK109 ligation kit prepared libraries were run on MinONT flowcells. 6 Dovetail HiC libraries were prepared using the Dovetail SELVA Library Prep kit and sequenced on Illumina. [file 13059_2022_2816_MOESM1_ESM.xlsx]

## Sheet: Table S1
Technology	Sample ID	Sequencing Platform	Total Reads	Total Mapped Reads	Percent Total Mapped Reads	Percent Non-duplicated Reads	Mapped Reads Mean Coverage Depth	Percent of Coverage >= 5X	Percent GC	Median Insert Size (bps)
Illumina WGS	WGS_NS_N_1	NovaSeq Seq2	1406727868	1400188308	99.689	92.629	45.945	93.61	41.26	423
Illumina WGS	WGS_NS_N_2	NovaSeq Seq2	1505296280	1497164368	99.505	93.969	41.4825	93.63	40.86	400
Illumina WGS	WGS_NS_N_3	NovaSeq Seq2	1357261200	1350908040	99.543	94.719	40.6091	93.61	41.2	463
Illumina WGS	WGS_NS_N_4	NovaSeq Seq2	1367955412	1362514522	99.647	94.13	41.7508	93.61	41.11	419
Illumina WGS	WGS_NS_N_5	NovaSeq Seq2	1501530522	1495542591	99.629	93.603	45.9148	93.63	41.15	416
Illumina WGS	WGS_NS_N_6	NovaSeq Seq2	1564194248	1559297663	99.709	91.119	51.5216	93.63	41.23	413
Illumina WGS	WGS_NS_N_7	NovaSeq Seq2	1283402840	1278660640	99.662	92.619	41.3745	93.59	41.21	410
Illumina WGS	WGS_NS_N_8	NovaSeq Seq2	1462304546	1454550980	99.517	94.39	40.6569	93.62	40.93	399
Illumina WGS	WGS_NS_N_9	NovaSeq Seq2	1470980018	1463536841	99.543	94.008	40.9386	93.63	40.9	401
Illumina WGS	WGS_NS_T_1	NovaSeq Seq2	1695377648	1688102934	99.7	91.639	55.9696	93	41.46	422
Illumina WGS	WGS_NS_T_2	NovaSeq Seq2	1261325698	1254572158	99.501	94.597	34.9334	92.9	41.2	401
Illumina WGS	WGS_NS_T_3	NovaSeq Seq2	1417458666	1411500925	99.592	94.344	42.2297	92.97	41.3	481
Illumina WGS	WGS_NS_T_4	NovaSeq Seq2	1842018210	1832403023	99.598	93.144	56.3006	93.03	41.4	424
Illumina WGS	WGS_NS_T_5	NovaSeq Seq2	1252160470	1247854937	99.69	93.799	38.6995	92.92	41.39	416
Illumina WGS	WGS_NS_T_6	NovaSeq Seq2	1708185366	1702648733	99.702	91.74	56.138	93.01	41.4	416
Illumina WGS	WGS_NS_T_7	NovaSeq Seq2	1565451318	1560619578	99.712	92.099	51.2727	92.99	41.36	407
Illumina WGS	WGS_NS_T_8	NovaSeq Seq2	1228386838	1223091592	99.605	94.867	33.9654	92.89	41.22	391
Illumina WGS	WGS_NS_T_9	NovaSeq Seq2	1368505404	1361753887	99.573	94.293	38.3253	92.94	41.14	395
Illumina WGS	WGS_IL_N_1	HiSeq 3000/4000	1922974720	1913037464	99.551	95.201	58.984	93.68	39.7	419
Illumina WGS	WGS_IL_N_2	HiSeq 3000/4000	1552485544	1546324619	99.68	93.784	50.0377	93.64	39.22	393
Illumina WGS	WGS_IL_N_3	HiSeq 3000/4000	1672746794	1664765047	99.555	94.502	50.7941	93.66	39.18	402
Illumina WGS	WGS_IL_T_1	HiSeq 3000/4000	2152864926	2.14148e+09	99.549	95.106	66.999	93.05	39.9	417
Illumina WGS	WGS_IL_T_2	HiSeq 3000/4000	1742944436	1735985947	99.7	92.728	56.0989	92.99	39.63	395
Illumina WGS	WGS_IL_T_3	HiSeq 3000/4000	1745338388	1737271357	99.571	93.051	53.3811	93	39.4	401
Illumina WGS	WGS_EA_N_1	HiSeq X10	1740311982	1731224725	99.617	87.035	64.2187	93.65	40.05	412
Illumina WGS	WGS_EA_T_1	HiSeq X10	1885118894	1874626618	99.529	92.323	63.8495	93.03	40.2	422
Illumina WGS	WGS_NC_N_1	HiSeq 3000/4000	1232116762	1226338013	99.606	96.27	42.6916	99.09	42.95	417
Illumina WGS	WGS_NC_T_1	HiSeq 3000/4000	1202406138	1196430615	99.594	96.531	41.6068	98.84	43.15	408
Illumina WGS	WGS_LL_N_1	HiSeq 4000	1267721898	1260762149	99.502	79.058	48.6229	93.57	39.95	377
Illumina WGS	WGS_LL_T_1	HiSeq 4000	1248345468	1240175659	99.391	79.818	47.7979	92.89	40.2	372
Illumina WGS	WGS_NV_N_1	HiSeq 4000	2737041074	2725324100	99.6	93.222	93.1542	93.72	40.03	400
Illumina WGS	WGS_NV_N_2	HiSeq 4000	2755558524	2743237055	99.617	93.165	95.2211	93.72	39.98	390
Illumina WGS	WGS_NV_N_3	HiSeq 4000	2765895594	2752475146	99.555	92.141	94.4254	93.72	39.96	395
Illumina WGS	WGS_NV_T_1	HiSeq 4000	2708598970	2695472614	99.583	92.774	92.9678	93.08	40.18	404
Illumina WGS	WGS_NV_T_2	HiSeq 4000	2752035508	2741523523	99.639	92.232	95.1268	93.08	40.18	394
Illumina WGS	WGS_NV_T_3	HiSeq 4000	2752204218	2741889519	99.659	91.95	92.9679	93.08	40.2	387
Illumina WGS	WGS_FD_N_1	HiSeq X10	1140214238	1135160204	99.634	92.149	42.4251	93.56	40.15	367
Illumina WGS	WGS_FD_N_2	HiSeq X10	1197153800	1192633894	99.67	93.151	44.462	93.57	40.06	371
Illumina WGS	WGS_FD_N_3	HiSeq X10	1174631698	1170212823	99.675	92.751	43.4264	93.57	40.1	368
Illumina WGS	WGS_FD_T_1	HiSeq X10	1100936840	1096693277	99.65	91.241	41.1554	92.88	40.34	377
Illumina WGS	WGS_FD_T_2	HiSeq X10	1136080154	1131808658	99.679	91.653	43.0684	92.88	40.43	375
Illumina WGS	WGS_FD_T_3	HiSeq X10	1166219086	1162681088	99.744	89.017	44.9506	92.89	40.33	371
10X Genomics WGS	CHR_EA_N_1	HiSeq 4000	1204338932	1.15747e+09	96.1082	89.2997	50.0929	93.5046	41.6827	69891.9
10X Genomics WGS	CHR_EA_T_1	HiSeq 4000	1321617070	1.27952e+09	96.8144	88.1317	55.1536	92.8355	42.1271	70375.8
10X Genomics WGS	CHR_FD_N_1	HiSeq 4000	1079294448	1.04744e+09	97.0482	94.9761	44.9524	93.4281	42.9573	101691
10X Genomics WGS	CHR_FD_N_2	HiSeq 4000	1074129460	1.0379e+09	96.6268	95.5317	44.3451	93.4143	43.4209	120845
10X Genomics WGS	CHR_FD_N_3	HiSeq 4000	1.06903e+09	1.02615e+09	95.988	95.3451	43.7781	93.4272	43.4263	128457
10X Genomics WGS	CHR_FD_T_1	HiSeq 4000	1.06447e+09	1.01582e+09	95.4301	94.367	43.2724	92.6969	43.5059	149089
10X Genomics WGS	CHR_FD_T_2	HiSeq 4000	1070778002	1.02717e+09	95.9277	95.6303	43.7756	92.6947	43.6392	131758
10X Genomics WGS	CHR_FD_T_3	HiSeq 4000	1070863374	1.02078e+09	95.3231	92.9045	43.4682	92.6892	43.5593	164959
10X Genomics WGS	CHR_IL_N_1	HiSeq 4000	2.13475e+09	2.02543e+09	94.8792	92.4966	86.5725	93.6074	43.1099	122494
10X Genomics WGS	CHR_IL_N_2	HiSeq 4000	2202527584	2.10763e+09	95.6916	92.8379	89.9173	93.6122	42.7063	111991
10X Genomics WGS	CHR_IL_N_3	HiSeq 4000	2380468964	2.27981e+09	95.7714	93.0225	97.6295	93.6264	42.215	97188.5
10X Genomics WGS	CHR_IL_T_1	HiSeq 4000	2212061014	2.09285e+09	94.6109	91.6844	89.0116	92.9553	43.5688	134328
10X Genomics WGS	CHR_IL_T_2	HiSeq 4000	2266945480	2.14792e+09	94.7494	92.966	91.1868	92.9631	43.2563	141462
10X Genomics WGS	CHR_IL_T_3	HiSeq 4000	2329482706	2.22602e+09	95.5586	93.557	95.3319	92.9801	42.3591	110237
10X Genomics WGS	CHR_NC_N_1	HiSeq 4000	1420063110	1.38315e+09	97.4007	93.2088	59.7997	93.5028	43.3485	115572
10X Genomics WGS	CHR_NC_T_1	HiSeq 4000	1406971948	1.3664e+09	97.1163	94.1645	59.024	92.8051	43.7045	119771
10X Genomics WGS	CHR_NV_N_1	HiSeq 4000	2745515070	2.67392e+09	97.3922	89.2797	115.112	93.6212	42.3972	86856.7
10X Genomics WGS	CHR_NV_N_2	HiSeq 4000	2610495528	2.54281e+09	97.407	85.8165	109.934	93.6204	41.77	65903.2
10X Genomics WGS	CHR_NV_N_3	HiSeq 4000	2614793942	2.53815e+09	97.0688	87.7469	109.317	93.6153	42.3416	84062.7
10X Genomics WGS	CHR_NV_T_1	HiSeq 4000	2763309906	2.68653e+09	97.2213	87.9472	115.356	92.977	42.7864	99409.7
10X Genomics WGS	CHR_NV_T_2	HiSeq 4000	2604341620	2.52977e+09	97.1365	85.4787	109.093	92.9749	42.4415	85700.5
10X Genomics WGS	CHR_NV_T_3	HiSeq 4000	2614247622	2.54604e+09	97.3909	86.771	109.956	92.9732	42.2251	79148.6
PacBio WGS	PBO_N_HCC1395BL	PacBio Sequel	21935561	16759622	76.4	89.21	44.17	92.29	41.14	8050.28
PacBio WGS	PBO_T_HCC1395	PacBio Sequel	18835934	16273225	86.39	88.98	38.95	91.62	41.57	8050.28
Oxford Nanopore WGS	ONT_N_HCC1395BL	MinION	19972499	19736954	98.8207	96.69	18.92	92.63	40.6	3849.5
Oxford Nanopore WGS	ONT_T_HCC1395	MinION	7845086	7619054	97.1188	97.7	12.14	85.9	40.9	8711.9
Dovetail HiC	HIC_DT_N_1	HiC Illumina NextSeq500	475990726	470722302	98.906	68.975	20.553	72.91	40.08	309
Dovetail HiC	HIC_DT_N_2	HiC Illumina NextSeq500	503454802	497608552	98.853	69.963	21.7347	73.5	39.8	310
Dovetail HiC	HIC_DT_N_3	HiC Illumina NextSeq500	453477636	447046804	98.594	70.991	19.5111	72.5	40.27	311
Dovetail HiC	HIC_DT_T_1	HiC Illumina NextSeq500	441539114	437581905	99.119	67.626	19.5277	69.3	40.17	296
Dovetail HiC	HIC_DT_T_2	HiC Illumina NextSeq500	442372120	438804911	99.208	67.201	19.6046	69.22	39.83	296
Dovetail HiC	HIC_DT_T_3	HiC Illumina NextSeq500	433364306	429278543	99.074	67.851	19.1768	69.11	40.14	299
Table S1:WGS Data Sets from 5 NGS technologies. WGS Libraries were made from the fresh DNA from HCC1395 and HCC1395BL cell lines. 42 Illumina-short read libraries were prepared by using Illumina TruSeq DNA PCR Free (1000ng) protocol and sequenced on 3 Illumina platforms including NovaSeq, Hiseq and HiSeq 10x across 6 sequencing centers. 22 10x WGS Linked-read libraries were prepared using 10x Chr…
