# Supplementary material for: Structural variant analysis of a cancer reference cell line sample using multiple sequencing technologies
Source: Genome Biol. 2022 Dec 13;23:255. doi: 10.1186/s13059-022-02816-6 (PMC9746098; doi:10.1186/s13059-022-02816-6)
Supplement: Supplementary file 2 — Additional file 2: Supplementary Table S2. Tool Specific SV Calls. SVs called by Novobreak, Manta, Delly and TNScope were using the tumor-normal pair mode to obtain tumor specific somatic calls, while the rest of the software called the SVs from tumor and normal samples separately. The tumor specific somatic calls were used Survivor software to subtract the SVs from matched normal sample. [file 13059_2022_2816_MOESM2_ESM.xlsx]

## Sheet: Table S2
Sample_file_name	Software Called SVs	Tumor Sample SV Count
tumor.pacbio.pbsv	pbsv	6122
tumor.pacbio.sniffles	sniffles	6682
tumor.ont.nanosv	nanosv	19554
tumor.ont.sniffles	sniffles	7170
tumor.HiC.Selva	Selva	137
tumor.illumina.novobreak.EA_T_1	novobreak	2226
tumor.illumina.novobreak.FD_T_1	novobreak	1888
tumor.illumina.novobreak.FD_T_2	novobreak	1823
tumor.illumina.novobreak.FD_T_3	novobreak	1936
tumor.illumina.novobreak.IL_T_1	novobreak	2265
tumor.illumina.novobreak.IL_T_2	novobreak	1954
tumor.illumina.novobreak.IL_T_3	novobreak	2107
tumor.illumina.novobreak.NC_T_1	novobreak	1650
tumor.illumina.novobreak.NV_T_1	novobreak	2421
tumor.illumina.novobreak.NV_T_2	novobreak	2313
tumor.illumina.novobreak.NV_T_3	novobreak	2283
tumor.illumina.manta.EA_T_1	manta	1548
tumor.illumina.manta.FD_T_1	manta	1362
tumor.illumina.manta.FD_T_2	manta	1379
tumor.illumina.manta.FD_T_3	manta	1467
tumor.illumina.manta.IL_T_1	manta	1509
tumor.illumina.manta.IL_T_2	manta	1409
tumor.illumina.manta.IL_T_3	manta	1392
tumor.illumina.manta.NC_T_1	manta	1305
tumor.illumina.manta.NV_T_1	manta	1645
tumor.illumina.manta.NV_T_2	manta	1655
tumor.illumina.manta.NV_T_3	manta	1654
tumor.illumina.delly.EA_T_1	delly	1087
tumor.illumina.delly.FD_T_1	delly	1135
tumor.illumina.delly.FD_T_2	delly	1187
tumor.illumina.delly.FD_T_3	delly	1184
tumor.illumina.delly.IL_T_1	delly	1154
tumor.illumina.delly.IL_T_2	delly	1096
tumor.illumina.delly.IL_T_3	delly	1083
tumor.illumina.delly.NC_T_1	delly	1090
tumor.illumina.delly.NV_T_1	delly	1066
tumor.illumina.delly.NV_T_2	delly	1074
tumor.illumina.delly.NV_T_3	delly	1060
tumor.illumina.TNScope.EA_T_1	TNScope	1100
tumor.illumina.TNScope.FD_T_1	TNScope	945
tumor.illumina.TNScope.FD_T_2	TNScope	975
tumor.illumina.TNScope.FD_T_3	TNScope	973
tumor.illumina.TNScope.IL_T_1	TNScope	1098
tumor.illumina.TNScope.IL_T_2	TNScope	1058
tumor.illumina.TNScope.IL_T_3	TNScope	1019
tumor.illumina.TNScope.NC_T_1	TNScope	943
tumor.illumina.TNScope.NV_T_1	TNScope	1297
tumor.illumina.TNScope.NV_T_2	TNScope	1327
tumor.illumina.TNScope.NV_T_3	TNScope	1263
tumor.10x.LR-largeSV.EA_T_1	10x Longranger	305
tumor.10x.LR-largeSV.FD_T_1	10x Longranger	253
tumor.10x.LR-largeSV.FD_T_2	10x Longranger	266
tumor.10x.LR-largeSV.FD_T_3	10x Longranger	258
tumor.10x.LR-largeSV.IL_T_1	10x Longranger	354
tumor.10x.LR-largeSV.IL_T_2	10x Longranger	341
tumor.10x.LR-largeSV.IL_T_3	10x Longranger	321
tumor.10x.LR-largeSV.NC_T_1	10x Longranger	283
tumor.10x.LR-largeSV.NV_T_1	10x Longranger	375
tumor.10x.LR-largeSV.NV_T_2	10x Longranger	348
tumor.10x.LR-largeSV.NV_T_3	10x Longranger	364
tumor.10x.LR-shortDels.EA_T_1	10xLongranger-shortDels	2613
tumor.10x.LR-shortDels.FD_T_1	10xLongranger-shortDels	2055
tumor.10x.LR-shortDels.FD_T_2	10xLongranger-shortDels	1920
tumor.10x.LR-shortDels.FD_T_3	10xLongranger-shortDels	2155
tumor.10x.LR-shortDels.IL_T_1	10xLongranger-shortDels	1842
tumor.10x.LR-shortDels.IL_T_2	10xLongranger-shortDels	2284
tumor.10x.LR-shortDels.IL_T_3	10xLongranger-shortDels	2602
tumor.10x.LR-shortDels.NC_T_1	10xLongranger-shortDels	2278
tumor.10x.LR-shortDels.NV_T_1	10xLongranger-shortDels	1743
tumor.10x.LR-shortDels.NV_T_2	10xLongranger-shortDels	1781
tumor.10x.LR-shortDels.NV_T_3	10xLongranger-shortDels	1834
tumor.10x.GRC.EA_T_1	Groc-SVs	310
tumor.10x.GRC.FD_T_1	Groc-SVs	336
tumor.10x.GRC.FD_T_2	Groc-SVs	328
tumor.10x.GRC.FD_T_3	Groc-SVs	478
tumor.10x.GRC.IL_T_1	Groc-SVs	358
tumor.10x.GRC.IL_T_2	Groc-SVs	390
tumor.10x.GRC.IL_T_3	Groc-SVs	420
tumor.10x.GRC.NC_T_1	Groc-SVs	324
tumor.10x.GRC.NV_T_1	Groc-SVs	352
tumor.10x.GRC.NV_T_2	Groc-SVs	308
tumor.10x.GRC.NV_T_3	Groc-SVs	364
Table S2: Tool Specific SV Calls. SVs called by Novobreak, Manta, Delly and TNScope were using the tumor-normal pair mode to obtain tumor specific somatic calls, while the rest of the software tools called the SVs from tumor and normal samples separately. The tumor specific somatic calls were used Survivor software to subtract the SVs from matched normal sample.
