# Supplementary material for: Structural variant analysis of a cancer reference cell line sample using multiple sequencing technologies
Source: Genome Biol. 2022 Dec 13;23:255. doi: 10.1186/s13059-022-02816-6 (PMC9746098; doi:10.1186/s13059-022-02816-6)
Supplement: Supplementary file 3 — Additional file 3: Supplementary Table S3. SV Initial Call Set. The initial callset were obtained from integration of tool specific SVs from multiple replicates using Survivor software, only the SVs present in at least two replicates were selected into the initial call set. [file 13059_2022_2816_MOESM3_ESM.xlsx]

## Sheet: Table S3
SV_id	Chrom1	Pos1	Chrom2	Pos2	SV_Size or breakpoints distance	SV_type	# Replicates called	Called by Pacbio	Called by Nanopore	Called by HiC	Called by Illumina	Called by 10X
chr1_101552697_chr1_101552785_++	chr1	101552697	chr1	101552785	-88	DEL	2	0	1	0	0	0
chr1_102103352_chr1_102103353_+-	chr1	102103352	chr1	102103353	5823	INS	2	0	1	0	0	0
chr1_103460414_chr1_103460472_+-	chr1	103460414	chr1	103460472	-58	DEL	15	1	1	0	1	0
chr1_104691582_chr1_104692796_+-	chr1	104691582	chr1	104692796	-1214	DEL	32	1	1	0	1	0
chr1_106299772_chr1_106300264_+-	chr1	106299772	chr1	106300264	-492	DEL	37	1	1	0	1	0
chr1_108522971_chr1_108523023_++	chr1	108522971	chr1	108523023	-52	DEL	2	0	1	0	0	0
chr1_109418915_chr1_109421815_-+	chr1	109418915	chr1	109421815	2901	DUP	34	0	1	0	1	0
chr1_109692032_chr1_109692093_+-	chr1	109692032	chr1	109692093	-60	DEL	2	0	1	0	0	0
chr1_109725092_chr1_109725093_+-	chr1	109725092	chr1	109725093	108	INS	2	0	1	0	0	0
chr1_1099520_chr1_1099521_+-	chr1	1099520	chr1	1099521	602	INS	2	0	1	0	0	0
chr1_110120463_chr15_45463987_++	chr1	110120463	chr15	45463987	0	TRA	2	0	1	0	0	0
chr1_110120463_chr21_43337517_++	chr1	110120463	chr21	43337517	0	TRA	2	0	1	0	0	0
chr1_1117831_chr22_20272153_++	chr1	1117831	chr22	20272153	0	TRA	57	1	1	0	1	1
chr1_1119512_chr22_20302979_++	chr1	1119512	chr22	20302979	0	TRA	43	1	1	0	1	1
chr1_113437764_chr1_113437764_+-	chr1	113437764	chr1	113437764	78	INS	2	1	0	0	0	0
chr1_1134747_chr1_1134748_+-	chr1	1134747	chr1	1134748	109	INS	2	0	1	0	0	0
chr1_113497220_chr17_70361267_++	chr1	113497220	chr17	70361267	0	TRA	2	0	1	0	0	0
chr1_1141429_chr1_1141430_+-	chr1	1141429	chr1	1141430	59	INS	2	1	1	0	0	0
chr1_114265458_chr1_114272009_-+	chr1	114265458	chr1	114272009	6550	DUP	28	0	1	0	1	0
chr1_11522794_chr1_11522794_+-	chr1	11522794	chr1	11522794	613	INS	3	1	1	0	0	0
chr1_11522929_chr1_11522930_+-	chr1	11522929	chr1	11522930	246	INS	2	0	1	0	0	0
chr1_116437173_chr3_86819862_++	chr1	116437173	chr3	86819862	0	TRA	2	0	1	0	0	0
chr1_117676492_chrX_85391361_++	chr1	117676492	chrX	85391361	0	TRA	55	1	1	0	1	1
chr1_118319036_chr1_118319130_+-	chr1	118319036	chr1	118319130	327	INS	2	1	1	0	0	0
chr1_118319207_chr1_118319208_+-	chr1	118319207	chr1	118319208	66	INS	2	1	1	0	0	0
chr1_118321763_chr14_96603756_++	chr1	118321763	chr14	96603756	0	TRA	49	1	0	0	1	1
chr1_118364670_chr1_118365032_-+	chr1	118364670	chr1	118365032	362	DUP	32	0	0	0	1	0
chr1_118365034_chr1_118365034_+-	chr1	118365034	chr1	118365034	338	INS	4	1	1	0	0	0
chr1_1184765_chr1_1184869_+-	chr1	1184765	chr1	1184869	-107	DEL	2	1	0	0	0	0
chr1_1192665_chr1_1192666_+-	chr1	1192665	chr1	1192666	94	INS	2	1	1	0	0	0
chr1_120145943_chr14_97754891_++	chr1	120145943	chr14	97754891	0	TRA	31	1	1	0	1	1
chr1_120319417_chr1_148932936_-+	chr1	120319417	chr1	148932936	-28613519	DEL	5	0	0	0	1	0
chr1_121399102_chr1_121399165_+-	chr1	121399102	chr1	121399165	-63	DEL	3	1	1	0	0	0
chr1_121401449_chr1_121401450_+-	chr1	121401449	chr1	121401450	110	INS	2	0	1	0	0	0
chr1_121609750_chr1_121843287_++	chr1	121609750	chr1	121843287	236935	INV	2	0	0	0	0	1
chr1_121733019_chr1_121938945_++	chr1	121733019	chr1	121938945	206443	INV	2	0	0	0	0	1
chr1_121734760_chr11_57887405_++	chr1	121734760	chr11	57887405	0	TRA	34	1	0	0	1	1
chr1_121802393_chr1_121924996_-+	chr1	121802393	chr1	121924996	114444	DUP	4	0	0	0	0	1
chr1_13224639_chr1_13370450_++	chr1	13224639	chr1	13370450	145861	INV	3	0	0	0	0	1
chr1_13239707_chr1_13239707_+-	chr1	13239707	chr1	13239707	52	INS	2	1	1	0	0	0
chr1_13349480_chr8_101509128_++	chr1	13349480	chr8	101509128	0	TRA	2	0	0	0	1	0
chr1_143246985_chr1_143246986_+-	chr1	143246985	chr1	143246986	164	INS	2	1	1	0	0	0
chr1_143656665_chr1_143656716_+-	chr1	143656665	chr1	143656716	-51	DEL	2	1	0	0	0	0
chr1_144829821_chr1_144829822_+-	chr1	144829821	chr1	144829822	309	INS	2	0	1	0	0	0
chr1_146015597_chr1_146036200_+-	chr1	146015597	chr1	146036200	-20598	DEL	34	1	1	0	1	0
chr1_146075085_chr1_146075146_++	chr1	146075085	chr1	146075146	-61	DEL	2	0	1	0	0	0
chr1_146310743_chr14_97754891_++	chr1	146310743	chr14	97754891	0	TRA	7	0	0	0	1	0
chr1_146880524_chr1_146880631_+-	chr1	146880524	chr1	146880631	-106	DEL	16	1	0	0	1	0
chr1_146880584_chr5_19709576_++	chr1	146880584	chr5	19709576	0	TRA	21	0	0	0	1	0
chr1_147931938_chr13_51248066_--	chr1	147931938	chr13	51248066	0	TRA	15	0	1	0	1	1
chr1_147937744_chr13_51251300_++	chr1	147937744	chr13	51251300	0	TRA	19	0	1	0	1	1
chr1_148761526_chr14_97754891_++	chr1	148761526	chr14	97754891	0	TRA	3	0	0	0	1	0
chr1_149023813_chr1_149023814_+-	chr1	149023813	chr1	149023814	107	INS	2	0	1	0	0	0
chr1_149583484_chr1_149583555_++	chr1	149583484	chr1	149583555	-67	DEL	2	0	1	0	0	0
chr1_149799780_chr1_150031619_-+	chr1	149799780	chr1	150031619	231824	DUP	38	0	0	0	1	1
chr1_150573227_chr1_150578111_-+	chr1	150573227	chr1	150578111	4884	DUP	12	0	0	0	1	0
chr1_151769290_chr1_151769294_+-	chr1	151769290	chr1	151769294	90	INS	2	1	1	0	0	0
chr1_151847213_chr1_151847266_++	chr1	151847213	chr1	151847266	-54	DEL	2	0	1	0	0	0
chr1_152489872_chrX_14133893_-+	chr1	152489872	chrX	14133893	0	TRA	3	0	0	0	1	0
chr1_152796834_chr1_152796894_++	chr1	152796834	chr1	152796894	-60	DEL	2	0	1	0	0	0
chr1_156836735_chr1_156836788_+-	chr1	156836735	chr1	156836788	-52	DEL	3	1	1	0	0	0
chr1_156918007_chr1_156930481_+-	chr1	156918007	chr1	156930481	12473	DUP	36	1	1	0	1	0
chr1_157035919_chr1_157035976_+-	chr1	157035919	chr1	157035976	-58	DEL	2	1	1	0	0	0
chr1_157982549_chr1_169157261_++	chr1	157982549	chr1	169157261	11174710	INV	35	1	1	0	1	0
chr1_157982885_chr1_167425550_+-	chr1	157982885	chr1	167425550	-9442666	DEL	35	1	1	0	1	0
chr1_1605511_chr1_1605595_++	chr1	1605511	chr1	1605595	-72	DEL	2	1	1	0	0	0
chr1_161010383_chr1_161027397_+-	chr1	161010383	chr1	161027397	-17014	DEL	36	1	1	0	1	0
chr1_161978673_chr1_161978724_+-	chr1	161978673	chr1	161978724	-52	DEL	2	0	1	0	1	0
chr1_163700883_chr1_163700945_+-	chr1	163700883	chr1	163700945	-62	DEL	15	1	1	0	1	0
chr1_163715355_chr1_163715356_+-	chr1	163715355	chr1	163715356	90	INS	2	0	1	0	0	0
chr1_1657112_chr1_1722346_++	chr1	1657112	chr1	1722346	65248	BND	2	0	0	0	0	1
chr1_16578559_chr1_16716020_++	chr1	16578559	chr1	16716020	138327	INV	2	0	0	0	0	1
chr1_165817468_chr16_69207954_++	chr1	165817468	chr16	69207954	0	TRA	4	0	0	0	1	0
chr1_166677398_chr1_166677399_+-	chr1	166677398	chr1	166677399	52	INS	2	0	1	0	0	0
chr1_167425529_chr1_169160691_++	chr1	167425529	chr1	169160691	1734771	INV	61	1	0	0	1	1
chr1_167425549_chr1_169157258_++	chr1	167425549	chr1	169157258	1731709	INV	2	0	0	0	0	1
chr1_167517562_chr7_102016998_++	chr1	167517562	chr7	102016998	0	TRA	20	0	1	0	1	0
chr1_168073753_chr1_168073825_+-	chr1	168073753	chr1	168073825	-72	DEL	14	1	1	0	1	0
chr1_168471945_chr4_157355580_++	chr1	168471945	chr4	157355580	0	TRA	2	0	1	0	0	0
chr1_169089722_chr1_169089722_+-	chr1	169089722	chr1	169089722	1046	INS	2	1	0	0	0	0
chr1_169157259_chr1_157982551_++	chr1	169157259	chr1	157982551	11174708	INV	11	0	0	0	1	0
chr1_169342760_chr1_169342850_++	chr1	169342760	chr1	169342850	-92	DEL	2	0	1	0	0	0
chr1_170684625_chr6_32562117_--	chr1	170684625	chr6	32562117	0	TRA	2	0	0	0	1	0
chr1_17393975_chr1_17394067_+-	chr1	17393975	chr1	17394067	-92	DEL	6	0	0	0	1	0
chr1_1749613_chr1_1749613_+-	chr1	1749613	chr1	1749613	54	INS	2	1	0	0	0	0
chr1_175231840_chr1_175231841_+-	chr1	175231840	chr1	175231841	52	INS	2	0	1	0	0	0
chr1_17683142_chr1_17683335_++	chr1	17683142	chr1	17683335	-188	DEL	2	0	1	0	0	0
chr1_17689449_chr1_17689462_+-	chr1	17689449	chr1	17689462	1110	INS	2	1	0	0	0	0
chr1_17734509_chr19_56134710_++	chr1	17734509	chr19	56134710	0	TRA	7	0	0	0	1	0
chr1_178232952_chr1_178283989_-+	chr1	178232952	chr1	178283989	51038	DUP	33	0	0	0	1	1
chr1_180656374_chr1_180656374_+-	chr1	180656374	chr1	180656374	136	INS	2	1	0	0	0	0
chr1_18097587_chr18_72354278_++	chr1	18097587	chr18	72354278	0	TRA	2	0	0	0	1	0
chr1_180989355_chr1_180989414_+-	chr1	180989355	chr1	180989414	-59	DEL	15	1	1	0	1	0
chr1_182355223_chr1_182355291_+-	chr1	182355223	chr1	182355291	109	INS	2	1	0	0	0	0
chr1_182741582_chr1_182741707_++	chr1	182741582	chr1	182741707	-130	DEL	3	1	1	0	0	0
chr1_183614197_chr1_183614323_++	chr1	183614197	chr1	183614323	-151	DEL	2	1	1	0	0	0
chr1_183614469_chr1_183614590_+-	chr1	183614469	chr1	183614590	-150	DEL	2	1	1	0	0	0
chr1_183887206_chr1_183887207_+-	chr1	183887206	chr1	183887207	113	INS	2	0	1	0	0	0
chr1_184787_chr8_54936116_-+	chr1	184787	chr8	54936116	0	TRA	3	0	0	0	1	0
chr1_18604738_chr1_18604795_++	chr1	18604738	chr1	18604795	-56	DEL	2	1	1	0	0	0
chr1_186276855_chr1_186276856_+-	chr1	186276855	chr1	186276856	87	INS	2	0	1	0	0	0
chr1_186402196_chr1_186402249_+-	chr1	186402196	chr1	186402249	79	INS	2	1	0	0	0	0
chr1_18681740_chr1_18710524_+-	chr1	18681740	chr1	18710524	28783	DUP	3	0	0	0	1	0
chr1_186868660_chr1_186879338_-+	chr1	186868660	chr1	186879338	10677	DUP	36	1	1	0	1	0
chr1_186878259_chr1_186878261_+-	chr1	186878259	chr1	186878261	76	INS	4	1	1	0	0	0
chr1_187682882_chrX_113931432_++	chr1	187682882	chrX	113931432	0	TRA	2	0	0	0	1	0
chr1_18787916_chr1_18788025_++	chr1	18787916	chr1	18788025	-110	DEL	2	0	1	0	0	0
chr1_18825345_chr1_18825619_++	chr1	18825345	chr1	18825619	-274	DEL	3	1	1	0	0	0
chr1_188751236_chr6_32537925_--	chr1	188751236	chr6	32537925	0	TRA	3	0	0	0	1	0
chr1_18926035_chr1_18926035_+-	chr1	18926035	chr1	18926035	568	INS	3	1	1	0	0	0
chr1_189958905_chr1_189958984_++	chr1	189958905	chr1	189958984	-78	DEL	2	0	1	0	0	0
chr1_19061300_chr15_45463985_++	chr1	19061300	chr15	45463985	0	TRA	2	0	1	0	0	0
chr1_191234729_chr6_26840174_+-	chr1	191234729	chr6	26840174	0	TRA	2	0	0	0	1	0
chr1_19158392_chr1_19167402_-+	chr1	19158392	chr1	19167402	9010	DUP	29	0	0	0	1	0
chr1_191907479_chr1_191907494_+-	chr1	191907479	chr1	191907494	68	INS	2	1	0	0	0	0
chr1_192139766_chr1_192158347_+-	chr1	192139766	chr1	192158347	-18580	DEL	37	1	1	0	1	0
chr1_192556704_chr1_206372881_--	chr1	192556704	chr1	206372881	13816358	INV	2	0	0	0	1	0
chr1_194481986_chr1_194485184_++	chr1	194481986	chr1	194485184	-3320	DEL	2	1	1	0	0	0
chr1_19473016_chr6_32663909_++	chr1	19473016	chr6	32663909	0	TRA	4	0	0	0	1	0
chr1_195286383_chr1_195286385_+-	chr1	195286383	chr1	195286385	58	INS	2	1	0	0	0	0
chr1_196464971_chr1_196465128_+-	chr1	196464971	chr1	196465128	-157	DEL	36	1	1	0	1	0
chr1_196750906_chr1_196844016_+-	chr1	196750906	chr1	196844016	-93066	DEL	2	0	0	0	0	1
chr1_1979465_chr1_1979466_+-	chr1	1979465	chr1	1979466	279	INS	2	1	1	0	0	0
chr1_199161046_chr1_199161087_+-	chr1	199161046	chr1	199161087	805	INS	2	1	0	0	0	0
chr1_199539256_chr1_199539353_+-	chr1	199539256	chr1	199539353	-97	DEL	7	0	0	0	1	0
chr1_201210979_chr1_201210980_+-	chr1	201210979	chr1	201210980	213	INS	2	0	1	0	0	0
chr1_201257044_chr1_201257095_+-	chr1	201257044	chr1	201257095	-52	DEL	2	1	0	0	0	0
chr1_203608934_chr4_170021784_++	chr1	203608934	chr4	170021784	0	TRA	44	1	1	1	1	1
chr1_203769833_chr4_169867809_++	chr1	203769833	chr4	169867809	0	TRA	53	1	1	0	1	1
chr1_205603554_chr1_205603555_+-	chr1	205603554	chr1	205603555	132	INS	2	1	1	0	0	0
chr1_205985737_chr1_205985738_+-	chr1	205985737	chr1	205985738	116	INS	3	1	1	0	0	0
chr1_20623754_chr1_20623754_+-	chr1	20623754	chr1	20623754	1219	INS	2	1	1	0	0	0
chr1_206924436_chr1_206924612_++	chr1	206924436	chr1	206924612	-176	DEL	2	0	1	0	0	0
chr1_206927197_chr1_206927262_+-	chr1	206927197	chr1	206927262	-65	DEL	15	1	1	0	1	0
chr1_207617480_chr6_12078720_--	chr1	207617480	chr6	12078720	0	TRA	2	0	0	0	1	0
chr1_211111800_chr1_211111917_++	chr1	211111800	chr1	211111917	-115	DEL	2	1	1	0	0	0
chr1_21316731_chr1_21316846_+-	chr1	21316731	chr1	21316846	-115	DEL	9	0	0	0	1	0
chr1_214683535_chr1_214683536_+-	chr1	214683535	chr1	214683536	82	INS	2	0	1	0	0	0
chr1_216030528_chr1_216030529_+-	chr1	216030528	chr1	216030529	130	INS	2	1	1	0	0	0
chr1_217434674_chr1_217458263_+-	chr1	217434674	chr1	217458263	-23589	DEL	2	0	0	0	1	0
chr1_217524927_chr1_217524928_+-	chr1	217524927	chr1	217524928	64	INS	2	0	1	0	0	0
chr1_21818102_chr1_21818234_++	chr1	21818102	chr1	21818234	-132	DEL	2	0	1	0	0	0
chr1_218599134_chr1_218599135_+-	chr1	218599134	chr1	218599135	145	INS	2	1	1	0	0	0
chr1_218702167_chr1_218702218_++	chr1	218702167	chr1	218702218	-52	DEL	2	0	1	0	0	0
chr1_218988268_chr1_218988268_+-	chr1	218988268	chr1	218988268	1158	INS	2	1	1	0	0	0
chr1_219010831_chr1_219010832_+-	chr1	219010831	chr1	219010832	103	INS	2	0	1	0	0	0
chr1_220082873_chr1_220084588_-+	chr1	220082873	chr1	220084588	1715	DUP	33	0	0	0	1	0
chr1_223636810_chr1_223636811_+-	chr1	223636810	chr1	223636811	158	INS	2	0	1	0	0	0
chr1_223817286_chr1_223817408_++	chr1	223817286	chr1	223817408	-125	DEL	2	0	1	0	0	0
chr1_223827731_chr1_223844190_-+	chr1	223827731	chr1	223844190	16459	DUP	35	1	1	0	1	0
chr1_223988235_chr1_243099624_-+	chr1	223988235	chr1	243099624	-19111389	DEL	2	0	0	0	1	0
chr1_22416023_chr1_22416181_+-	chr1	22416023	chr1	22416181	-157	DEL	37	1	1	0	1	0
chr1_225335611_chr1_225335671_++	chr1	225335611	chr1	225335671	-63	DEL	2	0	1	0	0	0
chr1_22577928_chr1_22577929_+-	chr1	22577928	chr1	22577929	256	INS	2	0	1	0	0	0
chr1_22577990_chr1_22577991_+-	chr1	22577990	chr1	22577991	1253	INS	2	0	1	0	0	0
chr1_225967593_chr1_225967714_-+	chr1	225967593	chr1	225967714	-121	DEL	26	1	1	0	1	0
chr1_226347820_chr6_36425804_++	chr1	226347820	chr6	36425804	0	TRA	13	0	0	0	1	0
chr1_226869603_chr1_226875623_-+	chr1	226869603	chr1	226875623	6004	DUP	3	0	0	0	1	0
chr1_226869732_chr19_1923698_-+	chr1	226869732	chr19	1923698	0	TRA	18	0	1	0	1	0
chr1_226875549_chr19_1923532_++	chr1	226875549	chr19	1923532	0	TRA	28	0	1	0	1	0
chr1_22826964_chr1_22827019_+-	chr1	22826964	chr1	22827019	-56	DEL	4	0	1	0	1	0
chr1_22830197_chr2_101944262_++	chr1	22830197	chr2	101944262	0	TRA	5	0	0	0	1	0
chr1_22830736_chr16_33952571_++	chr1	22830736	chr16	33952571	0	TRA	2	0	1	0	0	0
chr1_229421735_chr12_25112573_++	chr1	229421735	chr12	25112573	0	TRA	24	0	0	0	1	0
chr1_229421752_chr1_229421752_+-	chr1	229421752	chr1	229421752	189	INS	3	1	1	0	0	0
chr1_230237738_chr1_230237799_+-	chr1	230237738	chr1	230237799	-60	DEL	15	1	1	0	1	0
chr1_232369079_chr1_232369080_+-	chr1	232369079	chr1	232369080	88	INS	2	1	1	0	0	0
chr1_232682831_chr1_232683001_++	chr1	232682831	chr1	232683001	-176	DEL	2	0	1	0	0	0
chr1_23277063_chr1_23277064_+-	chr1	23277063	chr1	23277064	3609	INS	2	0	1	0	0	0
chr1_233546639_chr21_21388290_++	chr1	233546639	chr21	21388290	0	TRA	8	0	0	0	1	0
chr1_234448083_chrX_1150526_--	chr1	234448083	chrX	1150526	0	TRA	2	0	0	0	1	0
chr1_236098436_chr1_236098459_+-	chr1	236098436	chr1	236098459	121	INS	2	1	0	0	0	0
chr1_237025390_chr1_237075232_-+	chr1	237025390	chr1	237075232	49812	DUP	2	0	0	0	0	1
chr1_23899908_chr1_23899909_+-	chr1	23899908	chr1	23899909	81	INS	2	0	1	0	0	0
chr1_23935813_chr1_23935873_+-	chr1	23935813	chr1	23935873	-56	DEL	2	1	1	0	0	0
chr1_239732574_chr1_239732751_+-	chr1	239732574	chr1	239732751	-206	DEL	2	1	1	0	0	0
chr1_24011004_chr1_24011005_+-	chr1	24011004	chr1	24011005	119	INS	2	0	1	0	0	0
chr1_24212349_chr1_24212393_+-	chr1	24212349	chr1	24212393	580	INS	2	1	0	0	0	0
chr1_242313367_chr1_242313480_+-	chr1	242313367	chr1	242313480	-113	DEL	17	0	1	0	1	0
chr1_243097382_chr1_243099624_++	chr1	243097382	chr1	243099624	-2243	DEL	5	0	1	0	1	0
chr1_243339063_chr1_243339064_+-	chr1	243339063	chr1	243339064	155	INS	2	1	1	0	0	0
chr1_243339118_chr1_243339119_+-	chr1	243339118	chr1	243339119	88	INS	2	0	1	0	0	0
chr1_243525831_chr1_243525832_+-	chr1	243525831	chr1	243525832	544	INS	2	0	1	0	0	0
chr1_2435935_chr5_174743475_++	chr1	2435935	chr5	174743475	0	TRA	2	0	1	0	0	0
chr1_2436603_chr5_3276473_++	chr1	2436603	chr5	3276473	0	TRA	2	0	1	0	0	0
chr1_243979656_chr1_243979661_+-	chr1	243979656	chr1	243979661	715	INS	2	1	1	0	0	0
chr1_243979657_chr1_243979658_+-	chr1	243979657	chr1	243979658	295	INS	2	0	1	0	0	0
chr1_245682618_chr1_245682619_+-	chr1	245682618	chr1	245682619	134	INS	2	0	1	0	0	0
chr1_245855925_chr1_245999103_+-	chr1	245855925	chr1	245999103	-143188	DEL	24	0	0	0	1	1
chr1_245991885_chr1_245992219_++	chr1	245991885	chr1	245992219	-334	DEL	2	1	1	0	0	0
chr1_246071729_chr1_246071730_+-	chr1	246071729	chr1	246071730	1625	INS	2	0	1	0	0	0
chr1_246387896_chr1_246388209_++	chr1	246387896	chr1	246388209	-313	DEL	2	0	1	0	0	0
chr1_246765045_chr1_246765127_++	chr1	246765045	chr1	246765127	-86	DEL	2	0	1	0	0	0
chr1_247127936_chr1_247170530_++	chr1	247127936	chr1	247170530	42598	BND	2	0	0	0	0	1
chr1_248647169_chr1_248647170_+-	chr1	248647169	chr1	248647170	61	INS	2	0	1	0	0	0
chr1_248803514_chr1_248803515_+-	chr1	248803514	chr1	248803515	178	INS	2	1	1	0	0	0
chr1_248944397_chr16_10002_++	chr1	248944397	chr16	10002	0	TRA	2	0	1	0	0	0
chr1_25166887_chr1_25166888_+-	chr1	25166887	chr1	25166888	69	INS	2	0	1	0	0	0
chr1_25283554_chr1_25409875_++	chr1	25283554	chr1	25409875	123671	INV	3	0	0	0	1	0
chr1_25906228_chr1_25913034_-+	chr1	25906228	chr1	25913034	6805	DUP	36	0	1	0	1	0
chr1_26399872_chr1_26399872_+-	chr1	26399872	chr1	26399872	450	INS	2	1	0	0	0	0
chr1_26641634_chr1_26650167_++	chr1	26641634	chr1	26650167	8535	INV	2	0	1	0	0	0
chr1_26947726_chr1_85899162_++	chr1	26947726	chr1	85899162	58951394	INV	31	0	0	0	1	1
chr1_2696257_chr1_2696338_++	chr1	2696257	chr1	2696338	-81	DEL	2	0	1	0	0	0
chr1_27128358_chr1_85910215_++	chr1	27128358	chr1	85910215	58781855	INV	29	0	0	0	1	1
chr1_27487599_chr1_27487627_+-	chr1	27487599	chr1	27487627	53	INS	3	1	1	0	0	0
chr1_29771311_chr1_29771312_+-	chr1	29771311	chr1	29771312	354	INS	2	0	1	0	0	0
chr1_30651347_chr1_30651951_+-	chr1	30651347	chr1	30651951	779	DUP	2	1	1	0	0	0
chr1_31339869_chr1_31342146_-+	chr1	31339869	chr1	31342146	2277	DUP	27	0	0	0	1	0
chr1_31595269_chr1_31595328_++	chr1	31595269	chr1	31595328	-58	DEL	2	1	1	0	0	0
chr1_3299693_chr1_3300302_++	chr1	3299693	chr1	3300302	-670	DEL	2	1	1	0	0	0
chr1_3501987_chr1_3502112_-+	chr1	3501987	chr1	3502112	117	DUP	2	0	1	0	0	0
chr1_36243912_chr1_36243968_++	chr1	36243912	chr1	36243968	-56	DEL	2	0	1	0	0	0
chr1_36406605_chr1_36406631_+-	chr1	36406605	chr1	36406631	86	INS	2	1	0	0	0	0
chr1_36546798_chr1_36546804_+-	chr1	36546798	chr1	36546804	73	INS	2	1	0	0	0	0
chr1_36665592_chr1_9495571_++	chr1	36665592	chr1	9495571	27170021	INV	4	1	0	0	0	1
chr1_36962345_chr1_36962412_+-	chr1	36962345	chr1	36962412	-67	DEL	15	1	1	0	1	0
chr1_3721048_chr1_3734333_-+	chr1	3721048	chr1	3734333	13291	DUP	24	0	0	0	1	0
chr1_38506974_chr1_38507043_+-	chr1	38506974	chr1	38507043	-69	DEL	13	1	0	0	1	0
chr1_38912887_chr6_12078719_++	chr1	38912887	chr6	12078719	0	TRA	2	0	0	0	1	0
chr1_39021164_chr1_39021167_+-	chr1	39021164	chr1	39021167	51	INS	2	1	0	0	0	0
chr1_39504596_chr1_39504596_+-	chr1	39504596	chr1	39504596	453	INS	3	1	1	0	0	0
chr1_39664508_chr1_39664509_+-	chr1	39664508	chr1	39664509	1486	INS	2	1	1	0	0	0
chr1_40771431_chr1_40933167_-+	chr1	40771431	chr1	40933167	161742	DUP	56	1	0	0	1	1
chr1_4078480_chr1_4078481_+-	chr1	4078480	chr1	4078481	60	INS	2	1	0	0	0	0
chr1_4144496_chr1_4144497_+-	chr1	4144496	chr1	4144497	807	INS	2	0	1	0	0	0
chr1_41527289_chr1_41527290_+-	chr1	41527289	chr1	41527290	410	INS	2	0	1	0	0	0
chr1_41544953_chr1_41545006_+-	chr1	41544953	chr1	41545006	338	INS	2	1	1	0	0	0
chr1_41545829_chr7_98811637_++	chr1	41545829	chr7	98811637	0	TRA	2	0	1	0	0	0
chr1_42167126_chr1_42167441_+-	chr1	42167126	chr1	42167441	-315	DEL	2	1	0	0	0	0
chr1_42290399_chr1_47434266_-+	chr1	42290399	chr1	47434266	5143858	DUP	38	1	0	0	1	1
chr1_42324125_chr1_42324125_+-	chr1	42324125	chr1	42324125	151	INS	3	1	1	0	0	0
chr1_43593585_chr3_37076557_++	chr1	43593585	chr3	37076557	0	TRA	2	0	0	0	1	0
chr1_43780662_chr3_67443288_++	chr1	43780662	chr3	67443288	0	TRA	2	0	1	0	0	0
chr1_44707160_chr1_44721553_-+	chr1	44707160	chr1	44721553	14392	DUP	36	1	1	0	1	0
chr1_4632574_chr1_4632652_++	chr1	4632574	chr1	4632652	-78	DEL	2	0	1	0	0	0
chr1_46776584_chr1_46776585_+-	chr1	46776584	chr1	46776585	213	INS	2	0	1	0	0	0
chr1_47184459_chr1_47184460_+-	chr1	47184459	chr1	47184460	699	INS	2	0	1	0	0	0
chr1_50369314_chr1_50369315_+-	chr1	50369314	chr1	50369315	542	INS	2	0	1	0	0	0
chr1_50519368_chr1_50519429_++	chr1	50519368	chr1	50519429	-79	DEL	2	0	1	0	0	0
chr1_51527023_chr1_51714502_-+	chr1	51527023	chr1	51714502	187480	DUP	52	1	1	0	1	1
chr1_51906876_chr1_51906877_+-	chr1	51906876	chr1	51906877	4437	INS	2	0	1	0	0	0
chr1_52103426_chr18_57611619_++	chr1	52103426	chr18	57611619	0	TRA	49	1	1	0	1	1
chr1_5387168_chr1_5387169_+-	chr1	5387168	chr1	5387169	5048	INS	2	0	1	0	0	0
chr1_54134972_chr1_54140361_-+	chr1	54134972	chr1	54140361	5390	DUP	15	0	0	0	1	0
chr1_55385662_chr1_55385677_+-	chr1	55385662	chr1	55385677	584	INS	2	1	0	0	0	0
chr1_55662675_chr1_55662676_+-	chr1	55662675	chr1	55662676	76	INS	2	0	1	0	0	0
chr1_58064887_chr1_58560457_+-	chr1	58064887	chr1	58560457	495566	DEL	55	1	1	0	1	1
chr1_5817186_chr1_5817187_+-	chr1	5817186	chr1	5817187	234	INS	2	0	1	0	0	0
chr1_5832281_chr1_5832282_+-	chr1	5832281	chr1	5832282	397	INS	2	0	1	0	0	0
chr1_60085919_chr1_60085923_+-	chr1	60085919	chr1	60085923	82	INS	2	1	1	0	0	0
chr1_628007_chr6_170696165_++	chr1	628007	chr6	170696165	0	TRA	2	0	0	0	1	0
chr1_64023759_chr1_64153671_-+	chr1	64023759	chr1	64153671	129913	DUP	10	0	0	0	1	0
chr1_64201479_chr1_64201480_+-	chr1	64201479	chr1	64201480	213	INS	2	1	1	0	0	0
chr1_65613770_chr1_65613771_+-	chr1	65613770	chr1	65613771	53	INS	2	0	1	0	0	0
chr1_65872344_chr1_65872413_+-	chr1	65872344	chr1	65872413	-69	DEL	9	0	1	0	1	0
chr1_66631113_chr1_66631123_+-	chr1	66631113	chr1	66631123	171	INS	2	1	0	0	0	0
chr1_669501_chr1_669502_+-	chr1	669501	chr1	669502	75	INS	2	1	1	0	0	0
chr1_67317773_chr1_67317828_++	chr1	67317773	chr1	67317828	-55	DEL	2	0	1	0	0	0
chr1_6940903_chr1_6940904_+-	chr1	6940903	chr1	6940904	613	INS	2	0	1	0	0	0
chr1_69606524_chr20_72846_++	chr1	69606524	chr20	72846	0	TRA	39	0	1	0	1	1
chr1_69717840_chr16_81776116_++	chr1	69717840	chr16	81776116	0	TRA	5	0	0	0	1	0
chr1_69916099_chr1_69916118_+-	chr1	69916099	chr1	69916118	873	INS	3	1	1	0	0	0
chr1_72257085_chr1_72347011_++	chr1	72257085	chr1	72347011	92493	INV	2	0	0	0	0	1
chr1_72275238_chr1_72346157_++	chr1	72275238	chr1	72346157	74647	INV	3	0	0	0	0	1
chr1_73862258_chr14_48955245_++	chr1	73862258	chr14	48955245	0	TRA	18	0	0	0	1	0
chr1_73862549_chr14_48957131_++	chr1	73862549	chr14	48957131	0	TRA	17	0	0	0	1	0
chr1_74452380_chr1_74452489_-+	chr1	74452380	chr1	74452489	-109	DEL	16	0	1	0	1	0
chr1_74671149_chr1_74671245_+-	chr1	74671149	chr1	74671245	-98	DEL	2	1	1	0	0	0
chr1_75962664_chr1_75962731_+-	chr1	75962664	chr1	75962731	-66	DEL	2	1	1	0	0	0
chr1_76544338_chr14_84192657_++	chr1	76544338	chr14	84192657	0	TRA	51	1	1	0	1	1
chr1_77229481_chr1_77235972_-+	chr1	77229481	chr1	77235972	6492	DUP	34	0	1	0	1	0
chr1_78734293_chr1_78734454_+-	chr1	78734293	chr1	78734454	-161	DEL	28	1	0	0	1	0
chr1_80329265_chr1_80329341_+-	chr1	80329265	chr1	80329341	-87	DEL	2	1	1	0	0	0
chr1_8261370_chrX_7866355_-+	chr1	8261370	chrX	7866355	0	TRA	2	0	0	0	1	0
chr1_83169155_chr1_83169237_+-	chr1	83169155	chr1	83169237	-82	DEL	11	1	1	0	1	0
chr1_84052110_chrX_77191413_++	chr1	84052110	chrX	77191413	0	TRA	3	0	0	0	1	0
chr1_84393365_chr1_84393448_+-	chr1	84393365	chr1	84393448	-83	DEL	3	0	0	0	1	0
chr1_84446212_chr6_88844792_++	chr1	84446212	chr6	88844792	0	TRA	44	1	1	0	1	1
chr1_84987631_chr1_84987666_+-	chr1	84987631	chr1	84987666	58	INS	2	1	1	0	0	0
chr1_8502130_chr1_8502130_+-	chr1	8502130	chr1	8502130	87	INS	2	1	1	0	0	0
chr1_85445215_chr1_85445455_+-	chr1	85445215	chr1	85445455	-240	DEL	37	1	1	0	1	0
chr1_85899162_chr1_26947726_++	chr1	85899162	chr1	26947726	58951436	INV	9	0	0	0	1	0
chr1_85910209_chr1_27128364_++	chr1	85910209	chr1	27128364	58781845	INV	10	0	0	0	1	0
chr1_86216618_chr1_86216619_+-	chr1	86216618	chr1	86216619	129	INS	2	0	1	0	0	0
chr1_86449423_chr1_86449540_+-	chr1	86449423	chr1	86449540	-116	DEL	26	1	1	0	1	0
chr1_87543906_chr1_87546416_+-	chr1	87543906	chr1	87546416	-2508	DEL	35	1	0	0	1	0
chr1_878426_chr3_198124403_++	chr1	878426	chr3	198124403	0	TRA	2	0	1	0	0	0
chr1_88507125_chr1_88507126_+-	chr1	88507125	chr1	88507126	3651	INS	2	0	1	0	0	0
chr1_88575487_chr1_88581452_-+	chr1	88575487	chr1	88581452	5966	DUP	31	0	0	0	1	0
chr1_89625830_chr14_64980026_++	chr1	89625830	chr14	64980026	0	TRA	49	1	1	1	1	1
chr1_90183813_chr1_90183814_+-	chr1	90183813	chr1	90183814	61	INS	2	1	1	0	0	0
chr1_90802269_chr6_32500982_++	chr1	90802269	chr6	32500982	0	TRA	2	0	0	0	1	0
chr1_90958186_chr1_90958251_++	chr1	90958186	chr1	90958251	-64	DEL	2	0	1	0	0	0
chr1_91078803_chr1_91078804_+-	chr1	91078803	chr1	91078804	58	INS	2	0	1	0	0	0
chr1_91668603_chr1_91669288_+-	chr1	91668603	chr1	91669288	-686	DEL	3	1	1	0	0	0
chr1_9350073_chr1_9411188_++	chr1	9350073	chr1	9411188	57615	INV	2	0	0	0	0	1
chr1_9357666_chr1_9377061_+-	chr1	9357666	chr1	9377061	-19398	DEL	37	1	1	0	1	0
chr1_94813795_chr1_94845608_+-	chr1	94813795	chr1	94845608	-31809	DEL	55	1	1	0	1	1
chr1_9495567_chr1_36665592_-+	chr1	9495567	chr1	36665592	27169806	DUP	47	1	1	1	1	1
chr1_94972835_chrX_1138712_-+	chr1	94972835	chrX	1138712	0	TRA	8	0	0	0	1	0
chr1_95996223_chr7_66433859_++	chr1	95996223	chr7	66433859	0	TRA	37	1	1	0	1	1
chr1_96000149_chr7_66439961_++	chr1	96000149	chr7	66439961	0	TRA	42	1	1	0	1	1
chr1_964661_chr1_964780_+-	chr1	964661	chr1	964780	-112	DEL	2	1	1	0	0	0
chr10_1011429_chr10_1011429_+-	chr10	1011429	chr10	1011429	64	INS	2	1	1	0	0	0
chr10_101368023_chr7_4969064_-+	chr10	101368023	chr7	4969064	0	TRA	25	0	1	0	1	0
chr10_101368270_chr7_5788701_++	chr10	101368270	chr7	5788701	0	TRA	5	0	0	0	1	0
chr10_109812389_chr14_66953163_++	chr10	109812389	chr14	66953163	0	TRA	2	0	1	0	0	0
chr10_11284444_chr10_11284445_+-	chr10	11284444	chr10	11284445	186	INS	2	1	1	0	0	0
chr10_112926146_chr10_112926165_+-	chr10	112926146	chr10	112926165	393	INS	2	1	1	0	0	0
chr10_11366731_chr10_11366844_++	chr10	11366731	chr10	11366844	-111	DEL	2	1	1	0	0	0
chr10_113951922_chr10_113968976_-+	chr10	113951922	chr10	113968976	17054	DUP	33	0	1	0	1	0
chr10_113962942_chr10_113962942_+-	chr10	113962942	chr10	113962942	75	INS	2	1	0	0	0	0
chr10_114253182_chr10_114253183_+-	chr10	114253182	chr10	114253183	409	INS	2	0	1	0	0	0
chr10_115081431_chr16_73041414_-+	chr10	115081431	chr16	73041414	0	TRA	2	0	0	0	1	0
chr10_1159722_chr10_1159723_+-	chr10	1159722	chr10	1159723	182	INS	2	0	1	0	0	0
chr10_11682575_chr10_11682659_++	chr10	11682575	chr10	11682659	71	INV	2	1	1	0	0	0
chr10_11885652_chr10_11885652_+-	chr10	11885652	chr10	11885652	513	INS	2	1	0	0	0	0
chr10_118860130_chr10_118906069_-+	chr10	118860130	chr10	118906069	45942	DUP	44	1	1	0	1	1
chr10_119312995_chr10_119312996_+-	chr10	119312995	chr10	119312996	113	INS	2	0	1	0	0	0
chr10_119313063_chr10_119313064_+-	chr10	119313063	chr10	119313064	74	INS	2	1	1	0	0	0
chr10_120045787_chr10_120053376_++	chr10	120045787	chr10	120053376	7586	INV	36	1	1	0	1	0
chr10_121584825_chr10_121584826_+-	chr10	121584825	chr10	121584826	82	INS	2	1	1	0	0	0
chr10_122028753_chr10_122028826_++	chr10	122028753	chr10	122028826	-71	DEL	2	0	1	0	0	0
chr10_123233233_chr10_123233289_+-	chr10	123233233	chr10	123233289	-60	DEL	2	1	0	0	0	0
chr10_123254330_chr10_123254331_+-	chr10	123254330	chr10	123254331	1445	INS	2	0	1	0	0	0
chr10_124226917_chr10_124226918_+-	chr10	124226917	chr10	124226918	735	INS	2	0	1	0	0	0
chr10_124230185_chr10_124230245_+-	chr10	124230185	chr10	124230245	-65	DEL	2	1	1	0	0	0
chr10_124507917_chr10_124507918_+-	chr10	124507917	chr10	124507918	220	INS	2	0	1	0	0	0
chr10_12623292_chr10_12623293_+-	chr10	12623292	chr10	12623293	70	INS	2	1	1	0	0	0
chr10_126824517_chr10_126921069_-+	chr10	126824517	chr10	126921069	96555	DUP	44	0	0	0	1	1
chr10_126952832_chr10_126952833_+-	chr10	126952832	chr10	126952833	156	INS	2	1	1	0	0	0
chr10_127704657_chr10_127704658_+-	chr10	127704657	chr10	127704658	110	INS	2	0	1	0	0	0
chr10_128067321_chr10_128067322_+-	chr10	128067321	chr10	128067322	55	INS	2	0	1	0	0	0
chr10_128077785_chr10_128081107_++	chr10	128077785	chr10	128081107	-3315	DEL	8	0	1	0	1	0
chr10_128219496_chr10_128219496_+-	chr10	128219496	chr10	128219496	153	INS	2	1	1	0	0	0
chr10_128799318_chr10_128799476_+-	chr10	128799318	chr10	128799476	-157	DEL	32	1	1	0	1	0
chr10_129979115_chr10_129979740_+-	chr10	129979115	chr10	129979740	-625	DEL	37	1	1	0	1	0
chr10_130051339_chr10_130051457_+-	chr10	130051339	chr10	130051457	-131	DEL	2	1	1	0	0	0
chr10_130518917_chr10_130519041_++	chr10	130518917	chr10	130519041	-124	DEL	2	0	1	0	0	0
chr10_130572525_chr10_130572526_+-	chr10	130572525	chr10	130572526	112	DEL	2	0	1	0	0	0
chr10_130790305_chr10_130790356_+-	chr10	130790305	chr10	130790356	-51	DEL	2	1	0	0	0	0
chr10_131665733_chr10_131665937_+-	chr10	131665733	chr10	131665937	-203	DEL	10	0	1	0	1	0
chr10_131807908_chr10_131807909_+-	chr10	131807908	chr10	131807909	140	INS	2	1	1	0	0	0
chr10_131823677_chr10_131823678_+-	chr10	131823677	chr10	131823678	116	INS	2	1	1	0	0	0
chr10_131824273_chr10_131824274_+-	chr10	131824273	chr10	131824274	83	INS	2	1	1	0	0	0
chr10_131884280_chr10_131884281_+-	chr10	131884280	chr10	131884281	203	INS	2	1	1	0	0	0
chr10_131918333_chr10_131918334_+-	chr10	131918333	chr10	131918334	671	INS	2	0	1	0	0	0
chr10_131939070_chr10_131939071_+-	chr10	131939070	chr10	131939071	79	INS	2	0	1	0	0	0
chr10_131952194_chr10_131952195_+-	chr10	131952194	chr10	131952195	517	INS	2	1	1	0	0	0
chr10_132254652_chr10_132254756_++	chr10	132254652	chr10	132254756	-106	DEL	2	0	1	0	0	0
chr10_132267734_chr10_132267735_+-	chr10	132267734	chr10	132267735	82	INS	2	1	1	0	0	0
chr10_132358942_chr10_132359022_++	chr10	132358942	chr10	132359022	-84	DEL	2	1	1	0	0	0
chr10_132388684_chr10_132388685_+-	chr10	132388684	chr10	132388685	553	INS	2	0	1	0	0	0
chr10_132822739_chr10_132822740_+-	chr10	132822739	chr10	132822740	66	INS	3	1	1	0	0	0
chr10_132851862_chr10_132851863_+-	chr10	132851862	chr10	132851863	161	INS	2	1	1	0	0	0
chr10_132864577_chr10_132864578_+-	chr10	132864577	chr10	132864578	73	INS	2	0	1	0	0	0
chr10_133017540_chr10_133017594_+-	chr10	133017540	chr10	133017594	-54	DEL	2	1	0	0	0	0
chr10_133029977_chr10_133029991_+-	chr10	133029977	chr10	133029991	53	INS	3	1	1	0	0	0
chr10_133051719_chr10_133051720_+-	chr10	133051719	chr10	133051720	52	INS	2	0	1	0	0	0
chr10_133071351_chr10_133071439_+-	chr10	133071351	chr10	133071439	-81	DEL	2	1	1	0	0	0
chr10_133077863_chr10_133078001_++	chr10	133077863	chr10	133078001	-140	DEL	2	0	1	0	0	0
chr10_133079501_chr10_133079691_++	chr10	133079501	chr10	133079691	-189	DEL	2	1	1	0	0	0
chr10_133111268_chr10_133111727_++	chr10	133111268	chr10	133111727	-480	DEL	3	1	1	0	0	0
chr10_133135551_chr10_133136360_++	chr10	133135551	chr10	133136360	-843	DEL	2	1	1	0	0	0
chr10_133138015_chr10_133138401_++	chr10	133138015	chr10	133138401	-392	DEL	2	0	1	0	0	0
chr10_133151540_chr10_133151593_+-	chr10	133151540	chr10	133151593	-52	DEL	2	1	1	0	0	0
chr10_133155604_chr10_133155605_+-	chr10	133155604	chr10	133155605	107	INS	2	0	1	0	0	0
chr10_133164070_chr10_133164125_+-	chr10	133164070	chr10	133164125	-55	DEL	2	1	1	0	0	0
chr10_133317260_chr10_133317915_+-	chr10	133317260	chr10	133317915	-586	DEL	2	1	1	0	0	0
chr10_133333773_chr10_133333865_+-	chr10	133333773	chr10	133333865	203	INS	2	1	1	0	0	0
chr10_133477276_chr10_133477553_++	chr10	133477276	chr10	133477553	-278	DEL	2	1	1	0	0	0
chr10_133762495_chr10_133762566_++	chr10	133762495	chr10	133762566	-70	DEL	2	1	1	0	0	0
chr10_133785097_chr8_111668537_+-	chr10	133785097	chr8	111668537	0	TRA	2	0	0	0	1	0
chr10_1373877_chr10_1373890_+-	chr10	1373877	chr10	1373890	166	INS	2	1	1	0	0	0
chr10_14097965_chr10_14097966_+-	chr10	14097965	chr10	14097966	65	INS	2	1	1	0	0	0
chr10_15048837_chr6_1132796_--	chr10	15048837	chr6	1132796	0	TRA	2	0	0	0	1	0
chr10_1617242_chr10_1617243_+-	chr10	1617242	chr10	1617243	93	INS	2	1	1	0	0	0
chr10_16412895_chrX_5790232_++	chr10	16412895	chrX	5790232	0	TRA	4	0	0	0	1	0
chr10_16949817_chr10_17048109_-+	chr10	16949817	chr10	17048109	98295	DUP	42	0	0	0	1	1
chr10_1700299_chr10_1700509_++	chr10	1700299	chr10	1700509	-210	DEL	2	1	1	0	0	0
chr10_1700427_chr10_1700519_+-	chr10	1700427	chr10	1700519	-89	DEL	2	1	1	0	0	0
chr10_1700952_chr10_1701025_+-	chr10	1700952	chr10	1701025	-80	DEL	3	1	1	0	0	0
chr10_1701187_chr10_1701440_+-	chr10	1701187	chr10	1701440	-246	DEL	4	1	1	0	0	0
chr10_17295007_chr10_17295008_+-	chr10	17295007	chr10	17295008	552	INS	2	0	1	0	0	0
chr10_19530439_chr10_19530440_+-	chr10	19530439	chr10	19530440	57	INS	2	0	1	0	0	0
chr10_197025_chr10_197026_+-	chr10	197025	chr10	197026	301	INS	2	0	1	0	0	0
chr10_20296620_chr10_21612465_-+	chr10	20296620	chr10	21612465	1315852	DUP	53	1	1	0	1	1
chr10_24154257_chr6_18346155_+-	chr10	24154257	chr6	18346155	0	TRA	4	0	0	0	1	0
chr10_24656749_chr10_24656852_+-	chr10	24656749	chr10	24656852	-103	DEL	2	1	1	0	0	0
chr10_26294490_chr10_26294756_+-	chr10	26294490	chr10	26294756	-266	DEL	37	1	1	0	1	0
chr10_26891307_chr10_27355832_++	chr10	26891307	chr10	27355832	464548	INV	3	0	0	0	0	1
chr10_26935573_chr10_26935574_+-	chr10	26935573	chr10	26935574	799	INS	2	1	1	0	0	0
chr10_26935698_chr10_26940379_-+	chr10	26935698	chr10	26940379	4681	DUP	2	1	1	0	0	0
chr10_3060916_chr10_3061234_+-	chr10	3060916	chr10	3061234	-252	DEL	3	1	1	0	0	0
chr10_30715963_chr6_5315762_++	chr10	30715963	chr6	5315762	0	TRA	11	0	0	0	1	0
chr10_3085757_chr10_3085758_+-	chr10	3085757	chr10	3085758	120	INS	2	1	1	0	0	0
chr10_31812459_chr17_67222706_++	chr10	31812459	chr17	67222706	0	TRA	55	1	1	0	1	1
chr10_31837970_chr10_31845777_-+	chr10	31837970	chr10	31845777	7807	DUP	36	1	1	0	1	0
chr10_32006244_chrX_83832854_++	chr10	32006244	chrX	83832854	0	TRA	53	1	1	0	1	1
chr10_32006296_chr10_32007384_++	chr10	32006296	chr10	32007384	1050	INV	9	0	0	0	1	0
chr10_3746257_chr10_3746382_+-	chr10	3746257	chr10	3746382	-124	DEL	26	1	1	0	1	0
chr10_38513363_chr10_38513370_+-	chr10	38513363	chr10	38513370	97	INS	2	1	1	0	0	0
chr10_38803831_chr10_38832336_++	chr10	38803831	chr10	38832336	28673	INV	5	0	0	0	0	1
chr10_38831469_chr10_38868251_++	chr10	38831469	chr10	38868251	36763	BND	2	0	0	0	0	1
chr10_38831513_chr10_38868265_+-	chr10	38831513	chr10	38868265	35446	DEL	4	0	0	0	0	1
chr10_38850704_chr10_38893702_++	chr10	38850704	chr10	38893702	43006	INV	2	0	0	0	0	1
chr10_39215552_chr10_39299796_++	chr10	39215552	chr10	39299796	86513	INV	2	1	1	0	0	0
chr10_39337842_chr10_39338573_+-	chr10	39337842	chr10	39338573	-733	DEL	2	1	1	0	0	0
chr10_39341216_chr10_39358119_++	chr10	39341216	chr10	39358119	-16928	DEL	2	0	1	0	0	0
chr10_39409427_chr10_39410567_+-	chr10	39409427	chr10	39410567	-1491	DEL	2	1	1	0	0	0
chr10_39524659_chr10_39524660_+-	chr10	39524659	chr10	39524660	172	INS	2	1	0	0	0	0
chr10_39527590_chr10_39527590_+-	chr10	39527590	chr10	39527590	844	INS	2	1	1	0	0	0
chr10_39559351_chr10_39559351_+-	chr10	39559351	chr10	39559351	341	INS	3	1	1	0	0	0
chr10_39572450_chr10_39572762_++	chr10	39572450	chr10	39572762	-311	DEL	3	1	1	0	0	0
chr10_39635037_chr10_39635037_+-	chr10	39635037	chr10	39635037	55	INS	2	1	1	0	0	0
chr10_4117389_chr10_4117390_+-	chr10	4117389	chr10	4117390	159	INS	2	1	1	0	0	0
chr10_4117533_chr10_4117534_+-	chr10	4117533	chr10	4117534	146	INS	2	0	1	0	0	0
chr10_41701557_chr10_41701898_++	chr10	41701557	chr10	41701898	-338	DEL	2	0	1	0	0	0
chr10_41859666_chr10_41889313_++	chr10	41859666	chr10	41889313	29718	BND	2	0	0	0	0	1
chr10_41859673_chr10_41904249_++	chr10	41859673	chr10	41904249	44567	BND	2	0	0	0	0	1
chr10_41860190_chr10_41896826_++	chr10	41860190	chr10	41896826	41273	INV	2	0	0	0	0	1
chr10_41865579_chr10_41865699_+-	chr10	41865579	chr10	41865699	-160	DEL	2	1	1	0	0	0
chr10_41883905_chr10_41884027_+-	chr10	41883905	chr10	41884027	-124	DEL	2	1	0	0	0	0
chr10_41884647_chr10_41884701_+-	chr10	41884647	chr10	41884701	-55	DEL	2	1	0	0	0	0
chr10_41894177_chr10_41894183_+-	chr10	41894177	chr10	41894183	57	INS	2	1	0	0	0	0
chr10_41900795_chr10_41900849_+-	chr10	41900795	chr10	41900849	-55	DEL	2	1	1	0	0	0
chr10_42088038_chr10_42088157_+-	chr10	42088038	chr10	42088157	-139	DEL	2	1	1	0	0	0
chr10_42091995_chr10_42092457_+-	chr10	42091995	chr10	42092457	-464	DEL	2	1	1	0	0	0
chr10_42177390_chr10_42177391_+-	chr10	42177390	chr10	42177391	123	INS	2	0	1	0	0	0
chr10_42227736_chr10_42228111_++	chr10	42227736	chr10	42228111	-372	DEL	2	1	1	0	0	0
chr10_42299971_chr10_42300113_++	chr10	42299971	chr10	42300113	-140	DEL	2	0	1	0	0	0
chr10_42528663_chr10_45086964_-+	chr10	42528663	chr10	45086964	2558303	DUP	52	1	0	0	1	1
chr10_43423146_chr10_43423146_+-	chr10	43423146	chr10	43423146	1822	INS	3	1	1	0	0	0
chr10_43552012_chr10_43552077_++	chr10	43552012	chr10	43552077	-67	DEL	2	0	1	0	0	0
chr10_44663083_chr10_44663084_+-	chr10	44663083	chr10	44663084	59	INS	2	1	1	0	0	0
chr10_44765635_chr10_44765636_+-	chr10	44765635	chr10	44765636	67	INS	2	0	1	0	0	0
chr10_44898847_chr5_38248250_--	chr10	44898847	chr5	38248250	0	TRA	30	1	1	0	1	1
chr10_45086964_chr3_6269362_+-	chr10	45086964	chr3	6269362	0	TRA	2	0	0	0	1	0
chr10_45086965_chr10_42528659_++	chr10	45086965	chr10	42528659	2558305	INV	10	1	0	0	0	1
chr10_45118877_chr10_45119085_+-	chr10	45118877	chr10	45119085	-208	DEL	37	1	1	0	1	0
chr10_45345929_chrX_123531006_--	chr10	45345929	chrX	123531006	0	TRA	3	0	0	0	1	0
chr10_455422_chr10_455423_+-	chr10	455422	chr10	455423	176	INS	2	0	1	0	0	0
chr10_46283282_chr10_46285121_++	chr10	46283282	chr10	46285121	1841	INV	2	0	1	0	0	0
chr10_4815477_chr10_4815697_++	chr10	4815477	chr10	4815697	-219	DEL	2	0	1	0	0	0
chr10_4834359_chr10_5133665_-+	chr10	4834359	chr10	5133665	299307	DUP	56	1	1	0	1	1
chr10_4969257_chr10_4998258_++	chr10	4969257	chr10	4998258	29011	BND	2	0	0	0	0	1
chr10_50474040_chr10_50480337_-+	chr10	50474040	chr10	50480337	6297	DUP	35	0	1	0	1	0
chr10_51191626_chr10_51191743_+-	chr10	51191626	chr10	51191743	-117	DEL	2	0	0	0	1	0
chr10_51191626_chr3_149343843_+-	chr10	51191626	chr3	149343843	0	TRA	12	0	0	0	1	0
chr10_51191626_chr3_149403328_-+	chr10	51191626	chr3	149403328	0	TRA	14	0	0	0	1	0
chr10_52434188_chr10_52436223_+-	chr10	52434188	chr10	52436223	-2035	DEL	36	1	1	0	1	0
chr10_52835002_chr10_52835003_+-	chr10	52835002	chr10	52835003	68	INS	2	0	1	0	0	0
chr10_5335731_chr10_5335731_+-	chr10	5335731	chr10	5335731	58	INS	3	1	1	0	0	0
chr10_58818908_chr14_81723125_++	chr10	58818908	chr14	81723125	0	TRA	50	0	1	0	1	1
chr10_58824823_chr10_58824900_+-	chr10	58824823	chr10	58824900	-77	DEL	15	1	1	0	1	0
chr10_59882543_chr10_59882544_+-	chr10	59882543	chr10	59882544	289	INS	2	1	1	0	0	0
chr10_60469407_chr10_60469408_+-	chr10	60469407	chr10	60469408	677	INS	2	1	1	0	0	0
chr10_66007711_chr10_66007720_+-	chr10	66007711	chr10	66007720	56	INS	2	1	0	0	0	0
chr10_66567058_chr10_66567059_+-	chr10	66567058	chr10	66567059	61	INS	2	0	1	0	0	0
chr10_66912958_chr16_59942556_++	chr10	66912958	chr16	59942556	0	TRA	24	0	0	0	1	0
chr10_67641073_chr6_63907052_++	chr10	67641073	chr6	63907052	0	TRA	5	0	0	0	1	0
chr10_68540223_chr22_32285706_++	chr10	68540223	chr22	32285706	0	TRA	2	0	0	0	1	0
chr10_68540224_chr5_94625493_++	chr10	68540224	chr5	94625493	0	TRA	3	0	0	0	1	0
chr10_68540224_chr6_32653253_++	chr10	68540224	chr6	32653253	0	TRA	9	0	0	0	1	0
chr10_71689007_chr10_71689074_+-	chr10	71689007	chr10	71689074	680	INS	2	1	1	0	0	0
chr10_717812_chr10_718019_++	chr10	717812	chr10	718019	-203	DEL	2	0	1	0	0	0
chr10_72266944_chr10_72275160_+-	chr10	72266944	chr10	72275160	-8215	DEL	24	0	0	0	1	0
chr10_735450_chr10_735787_+-	chr10	735450	chr10	735787	-380	DEL	2	1	1	0	0	0
chr10_7358414_chr10_7358472_++	chr10	7358414	chr10	7358472	-60	DEL	5	1	1	0	1	0
chr10_737889_chr10_737959_++	chr10	737889	chr10	737959	-70	DEL	2	0	1	0	0	0
chr10_74810908_chr10_74816815_-+	chr10	74810908	chr10	74816815	5907	DUP	34	0	1	0	1	0
chr10_7681984_chr10_7681985_+-	chr10	7681984	chr10	7681985	57	INS	2	0	1	0	0	0
chr10_777780_chr10_777871_++	chr10	777780	chr10	777871	-94	DEL	2	1	1	0	0	0
chr10_784447_chr10_784510_++	chr10	784447	chr10	784510	-62	DEL	2	1	1	0	0	0
chr10_80533334_chr16_75469434_-+	chr10	80533334	chr16	75469434	0	TRA	3	1	1	0	0	0
chr10_80535593_chr16_75469418_+-	chr10	80535593	chr16	75469418	0	TRA	4	1	1	0	1	0
chr10_82294435_chr6_48530253_--	chr10	82294435	chr6	48530253	0	TRA	2	0	0	0	1	0
chr10_86121548_chr10_86121549_+-	chr10	86121548	chr10	86121549	502	INS	2	0	1	0	0	0
chr10_87773106_chr10_87887154_-+	chr10	87773106	chr10	87887154	114084	DUP	33	1	1	0	1	1
chr10_87773110_chr17_59785672_++	chr10	87773110	chr17	59785672	0	TRA	30	0	0	0	1	0
chr10_87887147_chr17_59785543_++	chr10	87887147	chr17	59785543	0	TRA	32	0	0	0	1	0
chr10_87954021_chr10_88010561_+-	chr10	87954021	chr10	88010561	-56535	DEL	47	0	0	0	1	1
chr10_89957877_chr20_7122198_++	chr10	89957877	chr20	7122198	0	TRA	2	0	1	0	0	0
chr10_89957889_chr10_89957889_+-	chr10	89957889	chr10	89957889	6081	INS	2	1	0	0	0	0
chr10_89990594_chr6_32638800_--	chr10	89990594	chr6	32638800	0	TRA	5	0	0	0	1	0
chr10_9320997_chr10_9320997_+-	chr10	9320997	chr10	9320997	88	INS	2	1	0	0	0	0
chr10_97572267_chr10_97572456_+-	chr10	97572267	chr10	97572456	-189	DEL	36	1	1	0	1	0
chr10_99625152_chr10_99625152_+-	chr10	99625152	chr10	99625152	103	INS	3	1	1	0	0	0
chr11_101260527_chr11_101260538_+-	chr11	101260527	chr11	101260538	106	INS	3	1	1	0	0	0
chr11_1017541_chr11_1017695_++	chr11	1017541	chr11	1017695	-170	DEL	2	0	1	0	0	0
chr11_102584363_chr11_102591808_-+	chr11	102584363	chr11	102591808	7445	DUP	31	0	0	0	1	0
chr11_103275714_chr11_103286253_-+	chr11	103275714	chr11	103286253	10540	DUP	36	1	1	0	1	0
chr11_104709811_chr11_104711411_+-	chr11	104709811	chr11	104711411	-1600	DEL	24	0	1	0	1	0
chr11_106407380_chr11_106420165_+-	chr11	106407380	chr11	106420165	-12784	DEL	37	1	1	0	1	0
chr11_106968776_chr11_106968777_+-	chr11	106968776	chr11	106968777	102	INS	2	0	1	0	0	0
chr11_109186306_chr11_109186306_+-	chr11	109186306	chr11	109186306	81	INS	2	1	0	0	0	0
chr11_109704623_chr16_87060853_+-	chr11	109704623	chr16	87060853	0	TRA	2	0	0	0	1	0
chr11_109922463_chr22_27620110_+-	chr11	109922463	chr22	27620110	0	TRA	5	0	0	0	1	0
chr11_110179037_chr11_110179102_++	chr11	110179037	chr11	110179102	-63	DEL	3	0	1	0	1	0
chr11_11027269_chr11_11027322_+-	chr11	11027269	chr11	11027322	-53	DEL	2	0	0	0	1	0
chr11_113486853_chr6_26514211_-+	chr11	113486853	chr6	26514211	0	TRA	8	0	0	0	1	0
chr11_114601554_chr11_114601555_+-	chr11	114601554	chr11	114601555	69	INS	2	0	1	0	0	0
chr11_114632826_chr11_114632827_+-	chr11	114632826	chr11	114632827	669	INS	2	0	1	0	0	0
chr11_114917453_chr11_114923039_++	chr11	114917453	chr11	114923039	5585	INV	33	0	0	0	1	0
chr11_114917471_chr11_114930951_++	chr11	114917471	chr11	114930951	13478	INV	34	0	1	0	1	0
chr11_114930949_chr11_114917473_++	chr11	114930949	chr11	114917473	13476	INV	11	0	0	0	1	0
chr11_117769340_chr11_117769449_++	chr11	117769340	chr11	117769449	-109	DEL	2	0	1	0	0	0
chr11_118096894_chr11_118096967_+-	chr11	118096894	chr11	118096967	-81	DEL	2	1	1	0	0	0
chr11_118331674_chr11_118331686_+-	chr11	118331674	chr11	118331686	125	INS	3	1	1	0	0	0
chr11_118873937_chr11_118873961_+-	chr11	118873937	chr11	118873961	75	INS	2	1	0	0	0	0
chr11_120076753_chr11_120076753_+-	chr11	120076753	chr11	120076753	54	INS	2	1	1	0	0	0
chr11_120328808_chr11_120328808_+-	chr11	120328808	chr11	120328808	936	INS	2	1	1	0	0	0
chr11_121186175_chr11_121186176_+-	chr11	121186175	chr11	121186176	471	INS	2	0	1	0	0	0
chr11_122460357_chr11_122460425_+-	chr11	122460357	chr11	122460425	-68	DEL	15	1	1	0	1	0
chr11_122989698_chr11_122989724_+-	chr11	122989698	chr11	122989724	1064	INS	4	1	1	0	0	0
chr11_123457119_chr11_123457122_+-	chr11	123457119	chr11	123457122	55	INS	3	1	1	0	0	0
chr11_124296931_chr11_124296932_+-	chr11	124296931	chr11	124296932	140	INS	2	0	1	0	0	0
chr11_126330683_chr11_126330804_-+	chr11	126330683	chr11	126330804	-121	DEL	26	1	1	0	1	0
chr11_12641127_chr11_12641128_+-	chr11	12641127	chr11	12641128	1428	INS	2	0	1	0	0	0
chr11_126473014_chr11_126473015_+-	chr11	126473014	chr11	126473015	75	INS	2	0	1	0	0	0
chr11_126473088_chr11_126473088_+-	chr11	126473088	chr11	126473088	149	INS	2	1	0	0	0	0
chr11_129585456_chr11_129585456_+-	chr11	129585456	chr11	129585456	238	INS	2	1	0	0	0	0
chr11_131680807_chr11_131680808_+-	chr11	131680807	chr11	131680808	739	INS	2	0	1	0	0	0
chr11_132301970_chr11_132302259_++	chr11	132301970	chr11	132302259	289	INV	2	0	0	0	1	0
chr11_13288395_chr11_13288395_+-	chr11	13288395	chr11	13288395	68	INS	2	1	0	0	0	0
chr11_133833090_chr11_133833090_+-	chr11	133833090	chr11	133833090	642	INS	3	1	1	0	0	0
chr11_134489421_chr11_134489616_++	chr11	134489421	chr11	134489616	-197	DEL	2	1	1	0	0	0
chr11_134523633_chr11_134523721_+-	chr11	134523633	chr11	134523721	-90	DEL	2	1	0	0	0	0
chr11_134656872_chr11_134656873_+-	chr11	134656872	chr11	134656873	298	INS	2	0	1	0	0	0
chr11_134851871_chr11_134851872_+-	chr11	134851871	chr11	134851872	124	INS	2	0	1	0	0	0
chr11_135046838_chr11_135046860_+-	chr11	135046838	chr11	135046860	127	INS	2	1	0	0	0	0
chr11_1405016_chr11_1405017_+-	chr11	1405016	chr11	1405017	53	INS	2	1	1	0	0	0
chr11_15355181_chr6_32542496_++	chr11	15355181	chr6	32542496	0	TRA	2	0	0	0	1	0
chr11_1550646_chr11_1550647_+-	chr11	1550646	chr11	1550647	59	INS	2	1	1	0	0	0
chr11_1550694_chr11_1550695_+-	chr11	1550694	chr11	1550695	194	INS	2	1	1	0	0	0
chr11_1584740_chr11_1584741_+-	chr11	1584740	chr11	1584741	54	INS	2	0	1	0	0	0
chr11_16132503_chrX_129294316_++	chr11	16132503	chrX	129294316	0	TRA	3	0	0	0	1	0
chr11_1664613_chr11_1664614_+-	chr11	1664613	chr11	1664614	260	INS	2	1	1	0	0	0
chr11_17050497_chr11_17050498_+-	chr11	17050497	chr11	17050498	418	INS	2	0	1	0	0	0
chr11_186446_chr11_186644_++	chr11	186446	chr11	186644	-207	DEL	2	0	1	0	0	0
chr11_18945367_chr11_18945368_+-	chr11	18945367	chr11	18945368	83	INS	2	1	1	0	0	0
chr11_2161902_chr11_2161903_+-	chr11	2161902	chr11	2161903	126	INS	2	1	1	0	0	0
chr11_2418192_chr11_2418243_+-	chr11	2418192	chr11	2418243	-51	DEL	13	1	1	0	1	0
chr11_25172630_chr11_25172630_+-	chr11	25172630	chr11	25172630	69	INS	2	1	0	0	0	0
chr11_25215940_chr11_25215941_+-	chr11	25215940	chr11	25215941	278	INS	2	1	1	0	0	0
chr11_26680368_chr11_26680369_+-	chr11	26680368	chr11	26680369	91	INS	2	0	1	0	0	0
chr11_267380_chr11_267395_+-	chr11	267380	chr11	267395	307	INS	2	1	0	0	0	0
chr11_3096926_chr11_3096926_+-	chr11	3096926	chr11	3096926	1084	INS	2	1	1	0	0	0
chr11_311836_chr11_317949_++	chr11	311836	chr11	317949	6114	INV	2	1	1	0	0	0
chr11_322215_chr11_322369_+-	chr11	322215	chr11	322369	-154	DEL	3	1	1	0	0	0
chr11_32522835_chr11_32522836_+-	chr11	32522835	chr11	32522836	103	INS	2	0	1	0	0	0
chr11_36128997_chr11_36323403_+-	chr11	36128997	chr11	36323403	194404	DEL	55	1	0	0	1	1
chr11_37399666_chr11_37399717_++	chr11	37399666	chr11	37399717	-53	DEL	2	0	1	0	0	0
chr11_37559853_chr11_37559854_+-	chr11	37559853	chr11	37559854	152	INS	3	1	1	0	0	0
chr11_402944_chr11_402945_+-	chr11	402944	chr11	402945	80	INS	2	0	1	0	0	0
chr11_41303413_chr14_92153062_++	chr11	41303413	chr14	92153062	0	TRA	2	0	1	0	0	0
chr11_4271910_chr11_4289918_++	chr11	4271910	chr11	4289918	18009	INV	2	0	1	0	0	0
chr11_4274263_chr11_4345747_-+	chr11	4274263	chr11	4345747	70323	DUP	2	0	0	0	0	1
chr11_44662917_chr11_44662929_+-	chr11	44662917	chr11	44662929	78	INS	3	1	1	0	0	0
chr11_46848122_chr11_46862265_-+	chr11	46848122	chr11	46862265	14142	DUP	36	1	1	0	1	0
chr11_47557553_chr11_47557554_+-	chr11	47557553	chr11	47557554	309	INS	2	0	1	0	0	0
chr11_48427863_chr11_48429384_+-	chr11	48427863	chr11	48429384	-1521	DEL	37	1	1	0	1	0
chr11_50758087_chr11_50758091_+-	chr11	50758087	chr11	50758091	2733	INS	3	1	1	0	0	0
chr11_54990683_chr11_54990949_+-	chr11	54990683	chr11	54990949	-265	DEL	33	1	1	0	1	0
chr11_56684448_chrX_131467164_-+	chr11	56684448	chrX	131467164	0	TRA	3	0	0	0	1	0
chr11_56943463_chr19_20826788_++	chr11	56943463	chr19	20826788	0	TRA	2	0	1	0	0	0
chr11_57887405_chr1_121734759_--	chr11	57887405	chr1	121734759	0	TRA	26	1	0	0	1	1
chr11_57959636_chr11_57963092_-+	chr11	57959636	chr11	57963092	3456	DUP	36	1	1	0	1	0
chr11_58139929_chr11_58139929_+-	chr11	58139929	chr11	58139929	63	INS	3	1	1	0	0	0
chr11_60015342_chr11_60015570_+-	chr11	60015342	chr11	60015570	-228	DEL	35	1	1	0	1	0
chr11_60963344_chr11_60971208_-+	chr11	60963344	chr11	60971208	7863	DUP	36	1	1	0	1	0
chr11_61099428_chr11_61099429_+-	chr11	61099428	chr11	61099429	86	INS	2	0	1	0	0	0
chr11_61745962_chr11_61746383_+-	chr11	61745962	chr11	61746383	-421	DEL	37	1	1	0	1	0
chr11_62096344_chr11_62096345_+-	chr11	62096344	chr11	62096345	114	INS	2	0	1	0	0	0
chr11_62143056_chr11_62143057_+-	chr11	62143056	chr11	62143057	215	INS	2	1	1	0	0	0
chr11_62277899_chr11_62278017_++	chr11	62277899	chr11	62278017	-113	DEL	2	1	1	0	0	0
chr11_62386447_chr11_62386448_+-	chr11	62386447	chr11	62386448	102	INS	2	0	1	0	0	0
chr11_62547997_chr11_62716862_+-	chr11	62547997	chr11	62716862	168861	DEL	56	1	1	0	1	1
chr11_63194862_chr11_63194929_++	chr11	63194862	chr11	63194929	-66	DEL	2	0	1	0	0	0
chr11_64270945_chr11_64271026_++	chr11	64270945	chr11	64271026	-83	DEL	2	0	1	0	0	0
chr11_6458498_chr11_6541229_+-	chr11	6458498	chr11	6541229	82729	DEL	54	1	0	0	1	1
chr11_6458500_chr11_6541229_++	chr11	6458500	chr11	6541229	82729	INV	9	0	0	0	0	1
chr11_64596175_chr11_64596176_+-	chr11	64596175	chr11	64596176	270	INS	2	0	1	0	0	0
chr11_6541216_chr11_6458503_++	chr11	6541216	chr11	6458503	82728	INV	10	1	0	0	0	1
chr11_65440714_chr11_65444882_-+	chr11	65440714	chr11	65444882	4168	DUP	33	1	1	0	1	0
chr11_65444805_chr11_65444884_-+	chr11	65444805	chr11	65444884	79	DUP	10	0	0	0	1	0
chr11_65516267_chr11_65516267_+-	chr11	65516267	chr11	65516267	899	INS	2	1	0	0	0	0
chr11_6579635_chr11_6579846_++	chr11	6579635	chr11	6579846	-211	DEL	2	0	1	0	0	0
chr11_66806849_chr11_66820548_-+	chr11	66806849	chr11	66820548	13700	DUP	2	0	1	0	0	0
chr11_67753189_chr11_67753192_+-	chr11	67753189	chr11	67753192	184	INS	2	1	1	0	0	0
chr11_69069451_chr11_69069452_+-	chr11	69069451	chr11	69069452	157	INS	2	1	1	0	0	0
chr11_69069572_chr11_69069573_+-	chr11	69069572	chr11	69069573	80	INS	2	0	1	0	0	0
chr11_69082668_chr11_69082725_+-	chr11	69082668	chr11	69082725	-60	DEL	3	1	1	0	0	0
chr11_69651477_chr11_69679557_-+	chr11	69651477	chr11	69679557	28079	DUP	36	1	1	0	1	0
chr11_70067810_chr11_70067872_+-	chr11	70067810	chr11	70067872	-62	DEL	14	1	1	0	1	0
chr11_70121832_chr11_70121898_++	chr11	70121832	chr11	70121898	-67	DEL	2	0	1	0	0	0
chr11_70126965_chr11_70126966_+-	chr11	70126965	chr11	70126966	97	INS	2	1	1	0	0	0
chr11_70540270_chr22_22683177_++	chr11	70540270	chr22	22683177	0	TRA	56	1	1	0	1	1
chr11_71380513_chr11_71380514_+-	chr11	71380513	chr11	71380514	575	INS	2	0	1	0	0	0
chr11_72133552_chr11_72133607_+-	chr11	72133552	chr11	72133607	69	INS	2	1	0	0	0	0
chr11_72670795_chr11_72670800_+-	chr11	72670795	chr11	72670800	223	INS	2	1	1	0	0	0
chr11_76673288_chr11_76793067_-+	chr11	76673288	chr11	76793067	119776	DUP	41	0	0	0	1	1
chr11_77429066_chr11_77429079_+-	chr11	77429066	chr11	77429079	158	INS	2	1	0	0	0	0
chr11_79190900_chr11_79190988_+-	chr11	79190900	chr11	79190988	-84	DEL	2	1	1	0	0	0
chr11_82293537_chrX_5125820_++	chr11	82293537	chrX	5125820	0	TRA	2	0	0	0	1	0
chr11_82912401_chr11_82912485_+-	chr11	82912401	chr11	82912485	-84	DEL	6	0	0	0	1	0
chr11_8498066_chrX_96505644_++	chr11	8498066	chrX	96505644	0	TRA	44	1	0	0	1	1
chr11_877787_chr11_877788_+-	chr11	877787	chr11	877788	58	INS	2	0	1	0	0	0
chr11_88092346_chr11_88092445_+-	chr11	88092346	chr11	88092445	-77	DEL	2	1	1	0	0	0
chr11_9083015_chr11_83317884_++	chr11	9083015	chr11	83317884	74234900	INV	2	0	0	0	0	1
chr11_92412745_chr11_92412746_+-	chr11	92412745	chr11	92412746	57	INS	2	0	1	0	0	0
chr11_95078754_chr11_95381403_-+	chr11	95078754	chr11	95381403	302626	DUP	5	0	0	0	1	1
chr11_95125341_chr11_95382437_-+	chr11	95125341	chr11	95382437	257096	DUP	6	0	0	0	1	1
chr11_95322058_chr11_95322059_+-	chr11	95322058	chr11	95322059	90	INS	2	0	1	0	0	0
chr11_95394572_chr11_95394573_+-	chr11	95394572	chr11	95394573	52	INS	2	0	1	0	0	0
chr11_97354176_chr11_97354228_+-	chr11	97354176	chr11	97354228	-52	DEL	5	0	0	0	1	0
chr11_98325573_chr11_98325574_+-	chr11	98325573	chr11	98325574	99	INS	2	0	1	0	0	0
chr11_99369217_chr11_99369218_+-	chr11	99369217	chr11	99369218	52	INS	2	0	1	0	0	0
chr11_995704_chr11_995705_+-	chr11	995704	chr11	995705	1238	INS	2	0	1	0	0	0
chr12_101545023_chr12_101583930_-+	chr12	101545023	chr12	101583930	38912	DUP	43	1	0	0	1	1
chr12_103768533_chr12_103768559_+-	chr12	103768533	chr12	103768559	717	INS	2	1	0	0	0	0
chr12_103768583_chr12_103768584_+-	chr12	103768583	chr12	103768584	359	INS	2	0	1	0	0	0
chr12_103988763_chr12_125316618_++	chr12	103988763	chr12	125316618	21327878	INV	2	0	1	0	0	1
chr12_104208164_chr12_104246391_+-	chr12	104208164	chr12	104246391	38227	DUP	3	0	0	0	1	0
chr12_1051999_chr12_1052000_+-	chr12	1051999	chr12	1052000	87	INS	2	1	1	0	0	0
chr12_105679173_chr12_105679173_+-	chr12	105679173	chr12	105679173	968	INS	3	1	1	0	0	0
chr12_1079310_chr12_1079546_+-	chr12	1079310	chr12	1079546	-233	DEL	2	1	1	0	0	0
chr12_108300628_chr12_108300695_+-	chr12	108300628	chr12	108300695	-67	DEL	3	1	0	0	1	0
chr12_108348508_chr12_108348509_+-	chr12	108348508	chr12	108348509	121	INS	2	0	1	0	0	0
chr12_109194515_chr12_109194611_++	chr12	109194515	chr12	109194611	-96	DEL	2	0	1	0	0	0
chr12_109868113_chr12_109868114_+-	chr12	109868113	chr12	109868114	231	INS	2	1	1	0	0	0
chr12_11055075_chr12_11084789_++	chr12	11055075	chr12	11084789	29710	BND	2	0	0	0	0	1
chr12_11083157_chr12_11125751_++	chr12	11083157	chr12	11125751	42632	BND	3	0	0	0	0	1
chr12_110905937_chr12_110905938_+-	chr12	110905937	chr12	110905938	188	INS	2	0	1	0	0	0
chr12_11267458_chr12_11267590_++	chr12	11267458	chr12	11267590	-130	DEL	2	1	1	0	0	0
chr12_113132015_chr20_50477155_++	chr12	113132015	chr20	50477155	0	TRA	2	0	1	0	0	0
chr12_113450687_chr12_113451384_++	chr12	113450687	chr12	113451384	-761	DEL	2	1	1	0	0	0
chr12_113642118_chr12_113642177_++	chr12	113642118	chr12	113642177	-59	DEL	2	0	1	0	0	0
chr12_114013140_chr12_114013175_+-	chr12	114013140	chr12	114013175	453	INS	2	1	1	0	0	0
chr12_11926576_chr12_12116081_-+	chr12	11926576	chr12	12116081	189509	DUP	50	1	0	0	1	1
chr12_119567719_chr12_119567720_+-	chr12	119567719	chr12	119567720	53	INS	2	0	1	0	0	0
chr12_120852871_chr12_120852871_+-	chr12	120852871	chr12	120852871	62	INS	3	1	1	0	0	0
chr12_121045530_chr12_121045531_+-	chr12	121045530	chr12	121045531	52	INS	2	0	1	0	0	0
chr12_121747279_chr12_121747280_+-	chr12	121747279	chr12	121747280	86	INS	2	0	1	0	0	0
chr12_121747742_chr12_121747743_+-	chr12	121747742	chr12	121747743	168	INS	2	1	1	0	0	0
chr12_124302787_chr12_124302788_+-	chr12	124302787	chr12	124302788	70	INS	2	1	1	0	0	0
chr12_124912031_chr12_124912258_++	chr12	124912031	chr12	124912258	-227	DEL	2	0	1	0	0	0
chr12_124999868_chr12_124999869_+-	chr12	124999868	chr12	124999869	1426	INS	2	0	1	0	0	0
chr12_125613016_chr12_125613017_+-	chr12	125613016	chr12	125613017	274	INS	2	0	1	0	0	0
chr12_126201179_chrX_1564610_+-	chr12	126201179	chrX	1564610	0	TRA	2	0	0	0	1	0
chr12_127068188_chr12_127068190_+-	chr12	127068188	chr12	127068190	108	INS	2	1	1	0	0	0
chr12_128085487_chr12_128085488_+-	chr12	128085487	chr12	128085488	456	INS	2	0	1	0	0	0
chr12_128241404_chr12_128241720_+-	chr12	128241404	chr12	128241720	-315	DEL	2	1	1	0	0	0
chr12_130010698_chr12_130010699_+-	chr12	130010698	chr12	130010699	80	INS	2	0	1	0	0	0
chr12_130641484_chr12_130641485_+-	chr12	130641484	chr12	130641485	204	INS	2	1	1	0	0	0
chr12_131268136_chr12_131402668_++	chr12	131268136	chr12	131402668	134564	BND	2	0	0	0	0	1
chr12_131330035_chr12_131330271_-+	chr12	131330035	chr12	131330271	232	DUP	2	0	1	0	1	0
chr12_131435491_chr12_131435492_+-	chr12	131435491	chr12	131435492	220	INS	2	1	1	0	0	0
chr12_131560088_chr12_131560141_+-	chr12	131560088	chr12	131560141	-56	DEL	4	1	1	0	0	0
chr12_131626659_chr12_131626660_+-	chr12	131626659	chr12	131626660	84	INS	2	0	1	0	0	0
chr12_131654676_chr12_131654676_+-	chr12	131654676	chr12	131654676	630	INS	3	1	1	0	0	0
chr12_131926422_chr12_131926425_+-	chr12	131926422	chr12	131926425	81	INS	2	1	0	0	0	0
chr12_132094804_chr12_132094805_+-	chr12	132094804	chr12	132094805	505	INS	2	0	1	0	0	0
chr12_132155857_chr12_132156873_+-	chr12	132155857	chr12	132156873	-1243	DEL	3	1	0	0	1	0
chr12_132166674_chr12_132166675_+-	chr12	132166674	chr12	132166675	494	INS	2	0	1	0	0	0
chr12_132394591_chr12_132394594_+-	chr12	132394591	chr12	132394594	96	INS	2	1	0	0	0	0
chr12_132556754_chr12_132556755_+-	chr12	132556754	chr12	132556755	142	INS	2	0	1	0	0	0
chr12_132759121_chr12_132759212_+-	chr12	132759121	chr12	132759212	-87	DEL	4	1	1	0	0	0
chr12_132776521_chr12_132776608_+-	chr12	132776521	chr12	132776608	-82	DEL	3	1	1	0	0	0
chr12_13907287_chr6_136285041_++	chr12	13907287	chr6	136285041	0	TRA	29	0	0	0	1	0
chr12_14002570_chr12_14002571_+-	chr12	14002570	chr12	14002571	129	INS	2	0	1	0	0	0
chr12_1421750_chr6_31329006_--	chr12	1421750	chr6	31329006	0	TRA	2	0	0	0	1	0
chr12_14318275_chr12_14318275_+-	chr12	14318275	chr12	14318275	52	INS	2	1	0	0	0	0
chr12_15513089_chr12_15513151_+-	chr12	15513089	chr12	15513151	-59	DEL	2	1	1	0	0	0
chr12_1661189_chr12_1661352_+-	chr12	1661189	chr12	1661352	-164	DEL	2	1	1	0	0	0
chr12_17454416_chr12_17454919_++	chr12	17454416	chr12	17454919	-503	DEL	2	1	1	0	0	0
chr12_17693010_chr12_17857967_++	chr12	17693010	chr12	17857967	164417	INV	2	0	0	0	0	1
chr12_17714018_chr12_17858971_-+	chr12	17714018	chr12	17858971	148467	DUP	2	0	0	0	0	1
chr12_17737862_chr12_17770044_++	chr12	17737862	chr12	17770044	31993	INV	4	0	0	0	0	1
chr12_17743422_chr12_17853783_++	chr12	17743422	chr12	17853783	111673	BND	3	0	0	0	0	1
chr12_17768998_chr12_17822049_++	chr12	17768998	chr12	17822049	48601	INV	2	0	0	0	0	1
chr12_17770047_chr12_17860133_++	chr12	17770047	chr12	17860133	89980	INV	2	0	0	0	0	1
chr12_17770047_chr12_17913958_-+	chr12	17770047	chr12	17913958	144399	DUP	3	0	0	0	0	1
chr12_17770245_chr12_17970240_++	chr12	17770245	chr12	17970240	195779	INV	2	0	0	0	0	1
chr12_17770900_chr12_17806144_++	chr12	17770900	chr12	17806144	-34201	DEL	3	0	0	0	0	1
chr12_1908839_chr12_1908840_+-	chr12	1908839	chr12	1908840	108	INS	2	0	1	0	0	0
chr12_20612473_chr7_48549337_++	chr12	20612473	chr7	48549337	0	TRA	3	0	0	0	1	1
chr12_20757313_chr12_20757367_++	chr12	20757313	chr12	20757367	-62	DEL	2	0	1	0	0	0
chr12_2107349_chr12_2107444_++	chr12	2107349	chr12	2107444	-120	DEL	2	0	1	0	0	0
chr12_22346889_chr16_32980648_++	chr12	22346889	chr16	32980648	0	TRA	2	0	0	0	0	1
chr12_22347111_chr16_32977962_++	chr12	22347111	chr16	32977962	0	TRA	2	0	0	0	0	1
chr12_22347826_chr16_32024257_+-	chr12	22347826	chr16	32024257	0	TRA	2	0	0	0	1	0
chr12_22347826_chr16_32967821_+-	chr12	22347826	chr16	32967821	0	TRA	2	0	0	0	1	1
chr12_22347826_chr16_33886133_++	chr12	22347826	chr16	33886133	0	TRA	3	0	0	0	1	0
chr12_22824_chr2_102024836_++	chr12	22824	chr2	102024836	0	TRA	2	0	0	0	0	1
chr12_23283080_chr12_23284044_+-	chr12	23283080	chr12	23284044	-964	DEL	27	0	0	0	1	0
chr12_23382_chr2_102024966_++	chr12	23382	chr2	102024966	0	TRA	3	0	0	0	0	1
chr12_23393039_chr12_23517431_--	chr12	23393039	chr12	23517431	124393	INV	2	0	0	0	1	0
chr12_23766880_chr12_23775115_+-	chr12	23766880	chr12	23775115	-8234	DEL	35	1	1	0	1	0
chr12_23952554_chr13_37196470_++	chr12	23952554	chr13	37196470	0	TRA	57	1	1	0	1	1
chr12_24007340_chr12_24007406_+-	chr12	24007340	chr12	24007406	135	INS	2	1	1	0	0	0
chr12_24007687_chr12_24007688_+-	chr12	24007687	chr12	24007688	75	INS	2	0	1	0	0	0
chr12_25112354_chr1_229421753_++	chr12	25112354	chr1	229421753	0	TRA	21	0	0	0	1	0
chr12_2520716_chr12_2520717_+-	chr12	2520716	chr12	2520717	385	INS	2	0	1	0	0	0
chr12_26568023_chrX_124974902_++	chr12	26568023	chrX	124974902	0	TRA	6	0	0	0	1	0
chr12_26581844_chr4_24786834_++	chr12	26581844	chr4	24786834	0	TRA	37	1	0	0	1	1
chr12_26775932_chr12_26775933_+-	chr12	26775932	chr12	26775933	98	INS	3	1	1	0	0	0
chr12_2715452_chr12_2716357_+-	chr12	2715452	chr12	2716357	-904	DEL	2	0	0	0	1	0
chr12_27961284_chr12_27961284_+-	chr12	27961284	chr12	27961284	106	INS	2	1	0	0	0	0
chr12_28447804_chr12_28447865_++	chr12	28447804	chr12	28447865	-61	DEL	2	0	1	0	0	0
chr12_28758577_chr12_28758578_+-	chr12	28758577	chr12	28758578	52	INS	2	1	1	0	0	0
chr12_2885872_chr12_2885928_+-	chr12	2885872	chr12	2885928	-56	DEL	2	1	0	0	0	0
chr12_29091023_chrX_850444_++	chr12	29091023	chrX	850444	0	TRA	2	0	0	0	1	0
chr12_29253280_chr12_29253281_+-	chr12	29253280	chr12	29253281	77	INS	2	0	1	0	0	0
chr12_29541616_chr12_29579702_+-	chr12	29541616	chr12	29579702	-38081	DEL	50	1	1	0	1	1
chr12_30126131_chr12_30126183_+-	chr12	30126131	chr12	30126183	-52	DEL	15	1	1	0	1	0
chr12_31600210_chr12_31603014_-+	chr12	31600210	chr12	31603014	2804	DUP	33	0	0	0	1	0
chr12_32057041_chr12_32076508_-+	chr12	32057041	chr12	32076508	19467	DUP	17	0	0	0	1	0
chr12_32160300_chr12_32171872_+-	chr12	32160300	chr12	32171872	-11581	DEL	36	1	0	0	1	0
chr12_32744464_chrX_1270919_+-	chr12	32744464	chrX	1270919	0	TRA	2	0	0	0	1	0
chr12_34160239_chr12_34160240_+-	chr12	34160239	chr12	34160240	96	INS	2	0	1	0	0	0
chr12_37371690_chr12_37374062_+-	chr12	37371690	chr12	37374062	-2372	DEL	23	1	0	0	1	0
chr12_37804827_chr12_37804929_++	chr12	37804827	chr12	37804929	-102	DEL	2	0	1	0	0	0
chr12_38845720_chr12_38846198_+-	chr12	38845720	chr12	38846198	-477	DEL	36	1	1	0	1	0
chr12_419504_chr12_419584_++	chr12	419504	chr12	419584	75	INV	2	1	1	0	0	0
chr12_453206_chr12_453207_+-	chr12	453206	chr12	453207	70	INS	2	1	1	0	0	0
chr12_45454315_chr12_45454373_+-	chr12	45454315	chr12	45454373	-57	DEL	4	1	1	0	0	0
chr12_46155803_chr12_46155804_+-	chr12	46155803	chr12	46155804	280	INS	2	0	1	0	0	0
chr12_46155885_chr12_46155886_+-	chr12	46155885	chr12	46155886	364	INS	2	1	1	0	0	0
chr12_47941280_chr12_47941281_+-	chr12	47941280	chr12	47941281	390	INS	2	1	1	0	0	0
chr12_48332487_chr12_48332618_++	chr12	48332487	chr12	48332618	-123	DEL	2	1	1	0	0	0
chr12_48960246_chrX_132741427_+-	chr12	48960246	chrX	132741427	0	TRA	2	0	0	0	1	0
chr12_50758208_chr12_50761689_-+	chr12	50758208	chr12	50761689	3482	DUP	2	0	0	0	1	0
chr12_50872724_chr12_50872741_+-	chr12	50872724	chr12	50872741	82	INS	2	1	0	0	0	0
chr12_52409010_chr12_52409010_+-	chr12	52409010	chr12	52409010	910	INS	2	1	0	0	0	0
chr12_52692555_chr12_52693920_+-	chr12	52692555	chr12	52693920	-1365	DEL	2	1	0	0	0	0
chr12_52973881_chr12_52973941_+-	chr12	52973881	chr12	52973941	-58	DEL	2	1	1	0	0	0
chr12_54296485_chr12_54316595_-+	chr12	54296485	chr12	54316595	20111	DUP	35	1	1	0	1	0
chr12_544037_chr12_544038_+-	chr12	544037	chr12	544038	167	INS	2	1	1	0	0	0
chr12_54411114_chr12_54411393_++	chr12	54411114	chr12	54411393	-279	DEL	2	0	1	0	0	0
chr12_5481483_chr12_5481484_+-	chr12	5481483	chr12	5481484	546	INS	2	0	1	0	0	0
chr12_5658685_chr12_5658686_+-	chr12	5658685	chr12	5658686	74	INS	2	0	1	0	0	0
chr12_57375543_chr12_57383774_-+	chr12	57375543	chr12	57383774	8231	DUP	36	1	1	0	1	0
chr12_5812581_chr12_5812582_+-	chr12	5812581	chr12	5812582	97	INS	2	0	1	0	0	0
chr12_59108210_chr6_32537915_-+	chr12	59108210	chr6	32537915	0	TRA	4	0	0	0	1	0
chr12_59440458_chr12_59440511_+-	chr12	59440458	chr12	59440511	-56	DEL	2	1	1	0	0	0
chr12_623391_chr15_60538595_-+	chr12	623391	chr15	60538595	0	TRA	2	0	0	0	1	0
chr12_63162050_chr12_63162066_+-	chr12	63162050	chr12	63162066	193	INS	3	1	1	0	0	0
chr12_6340381_chr12_6350115_-+	chr12	6340381	chr12	6350115	9734	DUP	29	0	0	0	1	0
chr12_63717146_chr2_163712524_-+	chr12	63717146	chr2	163712524	0	TRA	37	0	1	0	1	1
chr12_63717146_chr2_163731839_-+	chr12	63717146	chr2	163731839	0	TRA	34	0	0	0	1	1
chr12_63751238_chr12_63751239_+-	chr12	63751238	chr12	63751239	95	INS	2	0	1	0	0	0
chr12_65425026_chr12_65425026_+-	chr12	65425026	chr12	65425026	679	INS	3	1	1	0	0	0
chr12_67243668_chr12_67269899_+-	chr12	67243668	chr12	67269899	-26231	DEL	41	1	1	0	1	1
chr12_68023753_chr12_68024274_+-	chr12	68023753	chr12	68024274	-521	DEL	11	0	0	0	1	0
chr12_6943885_chr5_139276243_--	chr12	6943885	chr5	139276243	0	TRA	44	1	1	0	1	1
chr12_70007995_chr12_70008049_+-	chr12	70007995	chr12	70008049	-54	DEL	15	1	1	0	1	0
chr12_7054449_chr12_7054884_+-	chr12	7054449	chr12	7054884	-435	DEL	34	1	0	0	1	0
chr12_71546195_chr12_71547883_++	chr12	71546195	chr12	71547883	1618	INV	2	1	1	0	0	0
chr12_7196786_chr12_7197048_++	chr12	7196786	chr12	7197048	-246	DEL	2	0	1	0	0	0
chr12_7199888_chr12_7200026_+-	chr12	7199888	chr12	7200026	-142	DEL	3	1	1	0	0	0
chr12_73711002_chr12_73711003_+-	chr12	73711002	chr12	73711003	57	INS	2	0	1	0	0	0
chr12_7399462_chr12_7399474_+-	chr12	7399462	chr12	7399474	106	INS	2	1	0	0	0	0
chr12_7447069_chr12_7447421_+-	chr12	7447069	chr12	7447421	-352	DEL	34	1	1	0	1	0
chr12_75354827_chr12_75354929_+-	chr12	75354827	chr12	75354929	-103	DEL	26	1	1	0	1	0
chr12_75810924_chr12_75904401_++	chr12	75810924	chr12	75904401	93445	INV	7	0	0	0	1	1
chr12_7615060_chr12_7615063_+-	chr12	7615060	chr12	7615063	139	INS	2	1	0	0	0	0
chr12_76684833_chr12_76696533_-+	chr12	76684833	chr12	76696533	11700	DUP	36	1	1	0	1	0
chr12_77178_chr6_147550_++	chr12	77178	chr6	147550	0	TRA	5	0	0	0	0	1
chr12_77975379_chr18_68920588_++	chr12	77975379	chr18	68920588	0	TRA	32	0	0	0	1	0
chr12_78262438_chr6_32663909_-+	chr12	78262438	chr6	32663909	0	TRA	6	0	0	0	1	0
chr12_78626139_chr12_78626141_+-	chr12	78626139	chr12	78626141	59	INS	2	1	1	0	0	0
chr12_78860513_chr12_78862884_-+	chr12	78860513	chr12	78862884	2370	DUP	36	1	1	0	1	0
chr12_7979747_chr12_7980290_+-	chr12	7979747	chr12	7980290	-541	DEL	2	1	1	0	0	0
chr12_82900993_chr12_82900994_+-	chr12	82900993	chr12	82900994	244	INS	2	1	1	0	0	0
chr12_85468940_chr6_32537925_--	chr12	85468940	chr6	32537925	0	TRA	3	0	0	0	1	0
chr12_86771517_chr12_86771589_+-	chr12	86771517	chr12	86771589	-72	DEL	6	0	0	0	1	0
chr12_86880304_chrX_45459627_+-	chr12	86880304	chrX	45459627	0	TRA	3	0	0	0	1	0
chr12_86880306_chr6_9702017_++	chr12	86880306	chr6	9702017	0	TRA	2	0	0	0	1	0
chr12_90223571_chr12_90223571_+-	chr12	90223571	chr12	90223571	543	INS	3	1	1	0	0	0
chr12_90479465_chr12_90479465_+-	chr12	90479465	chr12	90479465	77	INS	2	1	1	0	0	0
chr12_90641462_chr12_90641464_+-	chr12	90641462	chr12	90641464	89	INS	2	1	1	0	0	0
chr12_9135062_chr12_9184961_-+	chr12	9135062	chr12	9184961	49899	DUP	3	0	0	0	1	0
chr12_9138274_chr12_9163414_+-	chr12	9138274	chr12	9163414	-25140	DEL	4	0	0	0	1	0
chr12_9401056_chr12_31254994_++	chr12	9401056	chr12	31254994	21853900	INV	5	1	0	0	0	1
chr12_9430004_chr12_31254782_++	chr12	9430004	chr12	31254782	21827900	INV	2	0	0	1	0	1
chr12_94527292_chrX_7891130_-+	chr12	94527292	chrX	7891130	0	TRA	2	0	0	0	1	0
chr12_95219975_chr12_95220026_+-	chr12	95219975	chr12	95220026	-51	DEL	11	0	0	0	1	0
chr12_9579441_chrX_42894368_++	chr12	9579441	chrX	42894368	0	TRA	2	0	1	0	0	0
chr12_96360655_chr12_96365940_-+	chr12	96360655	chr12	96365940	5284	DUP	35	1	1	0	1	0
chr12_96806153_chrX_1808940_--	chr12	96806153	chrX	1808940	0	TRA	2	0	0	0	1	0
chr13_100019590_chr13_100019750_+-	chr13	100019590	chr13	100019750	-160	DEL	33	1	1	0	1	0
chr13_100019751_chr9_33247325_--	chr13	100019751	chr9	33247325	0	TRA	4	0	0	0	1	0
chr13_101401964_chr13_101517541_-+	chr13	101401964	chr13	101517541	115556	DUP	17	0	0	0	1	1
chr13_105519057_chr13_105519057_+-	chr13	105519057	chr13	105519057	389	INS	3	1	1	0	0	0
chr13_106814178_chr13_106814241_+-	chr13	106814178	chr13	106814241	-60	DEL	3	1	1	0	0	0
chr13_108278590_chr13_108278591_+-	chr13	108278590	chr13	108278591	631	INS	2	0	1	0	0	0
chr13_109023311_chr13_109023311_+-	chr13	109023311	chr13	109023311	171	INS	2	1	0	0	0	0
chr13_109544121_chr13_109548686_-+	chr13	109544121	chr13	109548686	4565	DUP	36	1	1	0	1	0
chr13_110219858_chr13_110219869_+-	chr13	110219858	chr13	110219869	95	INS	3	1	1	0	0	0
chr13_111631635_chr13_111631635_+-	chr13	111631635	chr13	111631635	217	INS	4	1	1	0	0	0
chr13_112014948_chr13_112014949_+-	chr13	112014948	chr13	112014949	137	INS	2	0	1	0	0	0
chr13_112151122_chr13_112151122_+-	chr13	112151122	chr13	112151122	97	INS	2	1	1	0	0	0
chr13_112164312_chr13_112164312_+-	chr13	112164312	chr13	112164312	183	INS	2	1	0	0	0	0
chr13_112298560_chr13_112298627_+-	chr13	112298560	chr13	112298627	-66	DEL	3	1	1	0	0	0
chr13_112714076_chr13_112714077_+-	chr13	112714076	chr13	112714077	388	INS	2	0	1	0	0	0
chr13_112873339_chr13_112873340_+-	chr13	112873339	chr13	112873340	142	INS	2	0	1	0	0	0
chr13_112893827_chr13_112893827_+-	chr13	112893827	chr13	112893827	58	INS	4	1	1	0	0	0
chr13_112967937_chr13_112967938_+-	chr13	112967937	chr13	112967938	117	INS	2	1	1	0	0	0
chr13_113011931_chr13_113012585_++	chr13	113011931	chr13	113012585	-654	DEL	2	0	1	0	0	0
chr13_113012672_chr13_113012732_++	chr13	113012672	chr13	113012732	-60	DEL	2	0	1	0	0	0
chr13_113024968_chr13_113024968_+-	chr13	113024968	chr13	113024968	222	INS	2	1	0	0	0	0
chr13_113025821_chr13_113025822_+-	chr13	113025821	chr13	113025822	57	INS	2	0	1	0	0	0
chr13_113346030_chr13_113346031_+-	chr13	113346030	chr13	113346031	92	INS	2	1	1	0	0	0
chr13_113375678_chr13_113375739_+-	chr13	113375678	chr13	113375739	-61	DEL	3	1	1	0	0	0
chr13_113725438_chr13_113725568_++	chr13	113725438	chr13	113725568	-118	DEL	2	1	1	0	0	0
chr13_114049399_chr13_114073562_-+	chr13	114049399	chr13	114073562	24103	DUP	33	1	1	0	1	0
chr13_114104130_chr13_114104327_++	chr13	114104130	chr13	114104327	-197	DEL	2	0	1	0	0	0
chr13_114147399_chr13_114147400_+-	chr13	114147399	chr13	114147400	56	INS	2	0	1	0	0	0
chr13_18334968_chr13_18353646_+-	chr13	18334968	chr13	18353646	18677	DUP	7	0	0	0	1	0
chr13_19137932_chr13_19137933_+-	chr13	19137932	chr13	19137933	1090	INS	2	0	1	0	0	0
chr13_19138035_chr13_19138036_+-	chr13	19138035	chr13	19138036	268	INS	2	1	1	0	0	0
chr13_19138077_chr13_19138077_+-	chr13	19138077	chr13	19138077	705	INS	3	1	1	0	0	0
chr13_19409716_chr13_19410551_++	chr13	19409716	chr13	19410551	-834	DEL	3	0	1	0	1	0
chr13_19795548_chr6_9702001_+-	chr13	19795548	chr6	9702001	0	TRA	3	0	0	0	1	0
chr13_19958464_chr13_19958700_+-	chr13	19958464	chr13	19958700	-236	DEL	14	0	0	0	1	0
chr13_21187440_chr13_21187440_+-	chr13	21187440	chr13	21187440	76	INS	2	1	0	0	0	0
chr13_21377194_chr13_21377195_+-	chr13	21377194	chr13	21377195	1353	INS	2	1	1	0	0	0
chr13_21743341_chr13_21743449_+-	chr13	21743341	chr13	21743449	-108	DEL	2	1	1	0	0	0
chr13_21853431_chr13_21853432_+-	chr13	21853431	chr13	21853432	265	INS	2	1	1	0	0	0
chr13_22962442_chr13_24387554_++	chr13	22962442	chr13	24387554	1425350	BND	6	0	0	0	0	1
chr13_22968268_chr14_104498911_++	chr13	22968268	chr14	104498911	0	TRA	9	0	0	0	0	1
chr13_24356681_chr13_24356682_+-	chr13	24356681	chr13	24356682	460	INS	2	0	1	0	0	0
chr13_25364658_chr6_45958421_+-	chr13	25364658	chr6	45958421	0	TRA	6	0	0	0	1	0
chr13_26554100_chr13_26554144_+-	chr13	26554100	chr13	26554144	116	INS	2	1	0	0	0	0
chr13_27991137_chr13_27991138_+-	chr13	27991137	chr13	27991138	72	INS	2	0	1	0	0	0
chr13_30022383_chr13_30022708_+-	chr13	30022383	chr13	30022708	-324	DEL	33	1	1	0	1	0
chr13_32306302_chr13_36427228_-+	chr13	32306302	chr13	36427228	4120933	DUP	57	1	1	0	1	1
chr13_32405326_chr13_32405384_+-	chr13	32405326	chr13	32405384	-58	DEL	5	0	1	0	1	0
chr13_33177850_chr13_33177971_++	chr13	33177850	chr13	33177971	-120	DEL	2	0	1	0	0	0
chr13_34024272_chr13_34024368_+-	chr13	34024272	chr13	34024368	-95	DEL	13	1	1	0	1	0
chr13_34819902_chr13_34820085_+-	chr13	34819902	chr13	34820085	-183	DEL	34	1	1	0	1	0
chr13_35927493_chr13_35927493_+-	chr13	35927493	chr13	35927493	65	INS	2	1	0	0	0	0
chr13_36427229_chr13_32306298_++	chr13	36427229	chr13	32306298	4120930	INV	11	1	0	0	0	1
chr13_37196471_chr12_23952553_--	chr13	37196471	chr12	23952553	0	TRA	44	1	0	0	1	1
chr13_37364416_chr13_37364647_-+	chr13	37364416	chr13	37364647	-228	DEL	5	0	1	0	1	0
chr13_38207766_chr13_38207774_+-	chr13	38207766	chr13	38207774	54	INS	2	1	0	0	0	0
chr13_38988445_chr13_38988446_+-	chr13	38988445	chr13	38988446	110	INS	2	1	1	0	0	0
chr13_40022115_chr13_40022195_+-	chr13	40022115	chr13	40022195	-80	DEL	15	1	1	0	1	0
chr13_40214569_chr13_40214570_+-	chr13	40214569	chr13	40214570	1514	INS	2	0	1	0	0	0
chr13_41383743_chr6_30725523_++	chr13	41383743	chr6	30725523	0	TRA	7	0	0	0	1	0
chr13_42141786_chr13_42150378_+-	chr13	42141786	chr13	42150378	-8592	DEL	30	0	0	0	1	0
chr13_43416238_chr13_43416239_+-	chr13	43416238	chr13	43416239	369	INS	2	0	1	0	0	0
chr13_45425605_chr13_45425606_+-	chr13	45425605	chr13	45425606	161	INS	2	0	1	0	0	0
chr13_45968952_chr13_45973405_-+	chr13	45968952	chr13	45973405	4453	DUP	36	1	1	0	1	0
chr13_49008887_chr7_76640018_+-	chr13	49008887	chr7	76640018	0	TRA	5	0	0	0	1	0
chr13_49061536_chr13_49061536_+-	chr13	49061536	chr13	49061536	93	INS	2	1	0	0	0	0
chr13_49540123_chr13_49540177_+-	chr13	49540123	chr13	49540177	-54	DEL	14	1	1	0	1	0
chr13_51161128_chr13_51161128_+-	chr13	51161128	chr13	51161128	2633	INS	2	1	1	0	0	0
chr13_51248066_chr1_147931938_--	chr13	51248066	chr1	147931938	0	TRA	7	0	0	0	1	0
chr13_51251300_chr1_147937744_++	chr13	51251300	chr1	147937744	0	TRA	9	0	0	0	1	0
chr13_51418335_chr13_51418388_+-	chr13	51418335	chr13	51418388	-53	DEL	15	1	1	0	1	0
chr13_52688329_chr13_60966095_+-	chr13	52688329	chr13	60966095	8277643	DEL	56	1	0	1	1	1
chr13_62019607_chr13_62019608_+-	chr13	62019607	chr13	62019608	302	INS	2	1	1	0	0	0
chr13_63035950_chr17_22151116_++	chr13	63035950	chr17	22151116	0	TRA	3	0	0	0	0	1
chr13_63042515_chr17_22144437_++	chr13	63042515	chr17	22144437	0	TRA	3	0	0	0	0	1
chr13_66528884_chr13_66558877_+-	chr13	66528884	chr13	66558877	-29992	DEL	22	0	1	0	1	1
chr13_66528885_chr13_66559139_+-	chr13	66528885	chr13	66559139	-30113	DEL	2	0	0	0	1	1
chr13_68758599_chr13_68758643_+-	chr13	68758599	chr13	68758643	70	INS	2	1	0	0	0	0
chr13_69551765_chr13_69551766_+-	chr13	69551765	chr13	69551766	53	INS	2	0	1	0	0	0
chr13_74988306_chr13_74988307_+-	chr13	74988306	chr13	74988307	94	INS	2	0	1	0	0	0
chr13_80420212_chr13_80420213_+-	chr13	80420212	chr13	80420213	664	INS	2	0	1	0	0	0
chr13_80981222_chr13_80981223_+-	chr13	80981222	chr13	80981223	337	INS	2	0	1	0	0	0
chr13_81338214_chr13_81338901_+-	chr13	81338214	chr13	81338901	-686	DEL	18	0	0	0	1	0
chr13_81600294_chr13_81600295_+-	chr13	81600294	chr13	81600295	128	INS	2	0	1	0	0	0
chr13_81694175_chr13_81694175_+-	chr13	81694175	chr13	81694175	108	INS	2	1	0	0	0	0
chr13_81694185_chr13_81694186_+-	chr13	81694185	chr13	81694186	99	INS	2	0	1	0	0	0
chr13_81911142_chr13_81911152_+-	chr13	81911142	chr13	81911152	56	INS	2	1	1	0	0	0
chr13_82000764_chr13_82000795_+-	chr13	82000764	chr13	82000795	65	INS	2	1	0	0	0	0
chr13_84482807_chr13_84482808_+-	chr13	84482807	chr13	84482808	87	INS	2	1	0	0	0	0
chr13_84895698_chr13_84895699_+-	chr13	84895698	chr13	84895699	90	INS	2	0	1	0	0	0
chr13_85246802_chr13_85246803_+-	chr13	85246802	chr13	85246803	533	INS	2	0	1	0	0	0
chr13_85351001_chr13_85351002_+-	chr13	85351001	chr13	85351002	58	INS	2	1	1	0	0	0
chr13_86115111_chr13_86115112_+-	chr13	86115111	chr13	86115112	279	INS	2	0	1	0	0	0
chr13_86200967_chr13_86270073_++	chr13	86200967	chr13	86270073	68701	INV	3	0	0	0	0	1
chr13_91343705_chr13_91343899_+-	chr13	91343705	chr13	91343899	-192	DEL	36	1	1	0	1	0
chr13_95196582_chr13_95196675_+-	chr13	95196582	chr13	95196675	-95	DEL	2	1	0	0	0	0
chr13_98378951_chr13_98379059_+-	chr13	98378951	chr13	98379059	-108	DEL	2	1	1	0	0	0
chr14_100168650_chr17_448186_++	chr14	100168650	chr17	448186	0	TRA	2	0	1	0	0	0
chr14_100526932_chr14_100526933_+-	chr14	100526932	chr14	100526933	328	INS	2	0	1	0	0	0
chr14_100873348_chr14_100873349_+-	chr14	100873348	chr14	100873349	207	INS	2	0	1	0	0	0
chr14_100873367_chr14_100873368_+-	chr14	100873367	chr14	100873368	1414	INS	2	0	1	0	0	0
chr14_101233138_chr14_101245590_+-	chr14	101233138	chr14	101245590	-12457	DEL	33	0	1	0	1	0
chr14_101246215_chr14_101246378_++	chr14	101246215	chr14	101246378	-163	DEL	2	0	1	0	0	0
chr14_102069372_chr14_102080658_-+	chr14	102069372	chr14	102080658	11286	DUP	36	1	1	0	1	0
chr14_102379630_chr14_102379682_++	chr14	102379630	chr14	102379682	-52	DEL	2	0	1	0	0	0
chr14_102676670_chr14_102676730_+-	chr14	102676670	chr14	102676730	-73	DEL	2	1	1	0	0	0
chr14_102876887_chr14_102876958_+-	chr14	102876887	chr14	102876958	-71	DEL	4	1	1	0	0	0
chr14_102972685_chr14_102972741_++	chr14	102972685	chr14	102972741	-57	DEL	2	0	1	0	0	0
chr14_103109223_chr14_103109407_++	chr14	103109223	chr14	103109407	-165	DEL	2	1	1	0	0	0
chr14_103896584_chr14_103896585_+-	chr14	103896584	chr14	103896585	714	INS	2	0	1	0	0	0
chr14_104208655_chr14_104208660_+-	chr14	104208655	chr14	104208660	70	INS	2	1	1	0	0	0
chr14_104325213_chr14_104325303_++	chr14	104325213	chr14	104325303	-85	DEL	2	0	1	0	0	0
chr14_104681640_chr14_104689471_-+	chr14	104681640	chr14	104689471	7831	DUP	36	0	1	0	1	0
chr14_104806812_chr17_80315725_++	chr14	104806812	chr17	80315725	0	TRA	2	0	1	0	0	0
chr14_105075238_chr14_105077936_-+	chr14	105075238	chr14	105077936	-2696	DEL	36	1	1	0	1	0
chr14_105442796_chr14_105442796_+-	chr14	105442796	chr14	105442796	142	INS	3	1	1	0	0	0
chr14_105628058_chr14_105628340_-+	chr14	105628058	chr14	105628340	262	DUP	2	1	0	0	1	0
chr14_105688520_chr14_105688772_++	chr14	105688520	chr14	105688772	-252	DEL	2	1	1	0	0	0
chr14_105744746_chr14_105744747_+-	chr14	105744746	chr14	105744747	71	INS	2	1	1	0	0	0
chr14_105867420_chr14_105867721_+-	chr14	105867420	chr14	105867721	-313	DEL	4	1	1	0	0	0
chr14_105949273_chr14_105949273_+-	chr14	105949273	chr14	105949273	90	INS	4	1	1	0	0	0
chr14_105952446_chr14_105952455_+-	chr14	105952446	chr14	105952455	107	INS	3	1	0	0	1	0
chr14_105974408_chr14_105974528_+-	chr14	105974408	chr14	105974528	-111	DEL	2	0	0	0	1	0
chr14_105999413_chr15_21730685_-+	chr14	105999413	chr15	21730685	0	TRA	4	0	0	0	1	0
chr14_105999581_chr14_105999581_+-	chr14	105999581	chr14	105999581	58	INS	3	1	1	0	0	0
chr14_105999748_chr15_22173357_+-	chr14	105999748	chr15	22173357	0	TRA	3	0	0	0	1	0
chr14_106000216_chr14_106000293_+-	chr14	106000216	chr14	106000293	-78	DEL	3	1	1	0	0	0
chr14_106000277_chr14_106001230_+-	chr14	106000277	chr14	106001230	-808	DEL	7	0	0	0	1	0
chr14_106000280_chr14_106001392_+-	chr14	106000280	chr14	106001392	-1072	DEL	2	0	0	0	1	0
chr14_106000344_chr14_106000523_+-	chr14	106000344	chr14	106000523	-159	DEL	3	0	0	0	1	0
chr14_106000353_chr14_106000808_-+	chr14	106000353	chr14	106000808	475	DUP	2	0	0	0	1	0
chr14_106000614_chr14_106000615_+-	chr14	106000614	chr14	106000615	53	INS	2	0	1	0	0	0
chr14_106000889_chr14_106001102_-+	chr14	106000889	chr14	106001102	-186	DEL	3	0	0	0	1	0
chr14_106001102_chr14_106001222_-+	chr14	106001102	chr14	106001222	-112	DEL	4	0	0	0	1	0
chr14_106001222_chr15_22174182_-+	chr14	106001222	chr15	22174182	0	TRA	5	0	0	0	1	0
chr14_106010533_chr15_22183604_-+	chr14	106010533	chr15	22183604	0	TRA	4	0	0	0	1	0
chr14_106011954_chr14_106627282_+-	chr14	106011954	chr14	106627282	-615328	DEL	2	0	0	0	1	0
chr14_106012286_chr14_106627584_-+	chr14	106012286	chr14	106627584	615334	DUP	13	0	0	0	1	0
chr14_106014667_chr14_106014978_+-	chr14	106014667	chr14	106014978	-312	DEL	4	1	1	0	0	0
chr14_106018358_chr14_106027051_+-	chr14	106018358	chr14	106027051	-9088	DEL	4	1	1	0	0	0
chr14_106028092_chr14_106028174_+-	chr14	106028092	chr14	106028174	-82	DEL	4	1	1	0	0	0
chr14_106031361_chr10_133611049_--	chr14	106031361	chr10	133611049	0	TRA	11	0	0	0	1	0
chr14_106061881_chr14_106116368_-+	chr14	106061881	chr14	106116368	-54483	DEL	10	0	0	0	1	1
chr14_106062228_chr14_106537890_+-	chr14	106062228	chr14	106537890	-475638	DEL	3	0	0	0	1	0
chr14_106116769_chr14_106537943_-+	chr14	106116769	chr14	106537943	421174	DUP	4	0	0	0	1	0
chr14_106116856_chr14_106538161_-+	chr14	106116856	chr14	106538161	421251	DUP	9	0	0	0	1	0
chr14_106141903_chr14_106142018_+-	chr14	106141903	chr14	106142018	-131	DEL	3	0	0	0	1	0
chr14_106206291_chr14_106206401_-+	chr14	106206291	chr14	106206401	-117	DEL	5	0	0	0	1	0
chr14_106357640_chr14_106357641_+-	chr14	106357640	chr14	106357641	305	INS	2	0	1	0	0	0
chr14_18236269_chr22_15166961_++	chr14	18236269	chr22	15166961	0	TRA	5	0	0	0	0	1
chr14_19168294_chr14_19168350_++	chr14	19168294	chr14	19168350	-56	DEL	2	0	1	0	0	0
chr14_19488260_chr22_15627033_++	chr14	19488260	chr22	15627033	0	TRA	3	1	1	0	0	0
chr14_19507766_chr14_19624848_++	chr14	19507766	chr14	19624848	117742	INV	2	0	0	0	0	1
chr14_19670265_chr14_19670265_+-	chr14	19670265	chr14	19670265	56	INS	2	1	1	0	0	0
chr14_19866175_chr14_19866292_++	chr14	19866175	chr14	19866292	-118	DEL	2	0	1	0	0	0
chr14_19934676_chr6_31324247_-+	chr14	19934676	chr6	31324247	0	TRA	2	0	0	0	1	0
chr14_19963492_chr14_20022319_++	chr14	19963492	chr14	20022319	57889	INV	9	0	1	0	0	1
chr14_21277251_chr14_21277417_++	chr14	21277251	chr14	21277417	-167	DEL	2	0	1	0	0	0
chr14_21894495_chr14_21899567_+-	chr14	21894495	chr14	21899567	-5073	DEL	37	1	1	0	1	0
chr14_23036367_chr14_23036569_+-	chr14	23036367	chr14	23036569	-197	DEL	2	1	1	0	0	0
chr14_23828570_chr14_23830098_+-	chr14	23828570	chr14	23830098	-1527	DEL	37	1	1	0	1	0
chr14_23974997_chr14_23974998_+-	chr14	23974997	chr14	23974998	301	INS	2	0	1	0	0	0
chr14_24305556_chr14_24305691_-+	chr14	24305556	chr14	24305691	-134	DEL	20	0	1	0	1	0
chr14_24380286_chr14_58867756_++	chr14	24380286	chr14	58867756	34487467	INV	47	1	1	1	1	1
chr14_25714940_chr14_25714941_+-	chr14	25714940	chr14	25714941	54	INS	2	0	1	0	0	0
chr14_27295204_chr14_27295259_+-	chr14	27295204	chr14	27295259	-55	DEL	15	1	1	0	1	0
chr14_28297555_chr14_28297610_+-	chr14	28297555	chr14	28297610	-55	DEL	14	1	1	0	1	0
chr14_28445344_chr14_28553480_-+	chr14	28445344	chr14	28553480	108004	DUP	8	0	0	0	1	1
chr14_29910228_chr14_29910323_+-	chr14	29910228	chr14	29910323	-95	DEL	8	0	0	0	1	0
chr14_30510948_chr14_30512095_+-	chr14	30510948	chr14	30512095	-1147	DEL	28	1	1	0	1	0
chr14_31563513_chr14_31563781_+-	chr14	31563513	chr14	31563781	-268	DEL	35	1	1	0	1	0
chr14_31931408_chrX_135712828_++	chr14	31931408	chrX	135712828	0	TRA	8	0	0	0	1	0
chr14_32941186_chr14_32941308_++	chr14	32941186	chr14	32941308	-120	DEL	2	0	1	0	0	0
chr14_34003036_chr14_34003090_+-	chr14	34003036	chr14	34003090	-54	DEL	2	1	0	0	0	0
chr14_34017287_chr14_34017304_+-	chr14	34017287	chr14	34017304	62	INS	2	1	0	0	0	0
chr14_34047463_chr14_34047464_+-	chr14	34047463	chr14	34047464	509	INS	2	0	1	0	0	0
chr14_34752016_chr14_34752415_+-	chr14	34752016	chr14	34752415	-398	DEL	35	1	0	0	1	0
chr14_34929650_chr14_34929739_++	chr14	34929650	chr14	34929739	-88	DEL	2	1	1	0	0	0
chr14_35007661_chr14_35007662_+-	chr14	35007661	chr14	35007662	54	INS	2	1	1	0	0	0
chr14_35071810_chr14_35083331_-+	chr14	35071810	chr14	35083331	11521	DUP	5	0	0	0	1	0
chr14_35852155_chr6_36613717_--	chr14	35852155	chr6	36613717	0	TRA	3	0	0	0	1	0
chr14_35852215_chr14_35854547_+-	chr14	35852215	chr14	35854547	-2327	DEL	14	0	0	0	1	0
chr14_35854547_chr7_148775221_++	chr14	35854547	chr7	148775221	0	TRA	11	0	0	0	0	1
chr14_36140984_chr14_45765420_+-	chr14	36140984	chr14	45765420	9624335	DEL	56	1	1	1	1	1
chr14_42923787_chr14_42923861_++	chr14	42923787	chr14	42923861	-74	DEL	2	0	1	0	0	0
chr14_44417491_chr14_44417492_+-	chr14	44417491	chr14	44417492	491	INS	2	0	1	0	0	0
chr14_45389840_chr14_45389853_+-	chr14	45389840	chr14	45389853	233	INS	2	1	0	0	0	0
chr14_45765420_chr14_36141005_++	chr14	45765420	chr14	36141005	9624427	INV	9	1	0	0	0	1
chr14_47865038_chr14_47865355_++	chr14	47865038	chr14	47865355	-317	DEL	2	0	1	0	0	0
chr14_48933720_chr14_48933721_+-	chr14	48933720	chr14	48933721	109	INS	2	1	1	0	0	0
chr14_48955245_chr1_73862258_--	chr14	48955245	chr1	73862258	0	TRA	16	0	0	0	1	0
chr14_48957159_chr1_73862436_++	chr14	48957159	chr1	73862436	0	TRA	12	0	0	0	1	0
chr14_49761129_chr14_49761130_+-	chr14	49761129	chr14	49761130	7295	INS	2	0	1	0	0	0
chr14_49844765_chr16_86732445_++	chr14	49844765	chr16	86732445	0	TRA	2	0	0	0	1	0
chr14_54915523_chr14_54915523_+-	chr14	54915523	chr14	54915523	55	INS	2	1	0	0	0	0
chr14_56255549_chr14_56255626_+-	chr14	56255549	chr14	56255626	-78	DEL	2	0	1	0	1	0
chr14_58867627_chr14_58867755_-+	chr14	58867627	chr14	58867755	-128	DEL	2	0	0	0	1	0
chr14_59909011_chr6_41219291_+-	chr14	59909011	chr6	41219291	0	TRA	4	0	0	0	1	0
chr14_60516829_chr14_60532008_-+	chr14	60516829	chr14	60532008	15178	DUP	30	0	0	0	1	0
chr14_60590528_chr14_60590529_+-	chr14	60590528	chr14	60590529	117	INS	2	0	1	0	0	0
chr14_61611827_chr14_61617430_-+	chr14	61611827	chr14	61617430	5603	DUP	35	1	1	0	1	0
chr14_61801242_chr14_61802109_+-	chr14	61801242	chr14	61802109	-894	DEL	16	0	1	0	1	0
chr14_61810650_chr14_61810717_++	chr14	61810650	chr14	61810717	-67	DEL	2	0	1	0	0	0
chr14_63545949_chr14_63566288_++	chr14	63545949	chr14	63566288	20222	INV	2	0	0	0	1	0
chr14_64371538_chr14_64382237_-+	chr14	64371538	chr14	64382237	10699	DUP	36	1	1	0	1	0
chr14_67942275_chr14_68032914_-+	chr14	67942275	chr14	68032914	90644	DUP	46	1	1	0	1	1
chr14_68222387_chr14_68246454_-+	chr14	68222387	chr14	68246454	24067	DUP	21	0	1	0	1	0
chr14_68950579_chr14_68954761_+-	chr14	68950579	chr14	68954761	-4180	DEL	38	1	1	0	1	0
chr14_69399827_chr6_32536252_-+	chr14	69399827	chr6	32536252	0	TRA	2	0	0	0	1	0
chr14_69539839_chr14_60327695_++	chr14	69539839	chr14	60327695	9212145	INV	20	1	0	0	1	1
chr14_74938084_chr16_10073953_++	chr14	74938084	chr16	10073953	0	TRA	56	1	1	0	1	1
chr14_75299476_chr14_75299560_+-	chr14	75299476	chr14	75299560	-84	DEL	14	1	1	0	1	0
chr14_76231969_chr14_76231969_+-	chr14	76231969	chr14	76231969	166	INS	2	1	0	0	0	0
chr14_76867139_chr14_76867156_+-	chr14	76867139	chr14	76867156	390	INS	2	1	0	0	0	0
chr14_77648652_chr14_77648704_++	chr14	77648652	chr14	77648704	-53	DEL	2	0	1	0	0	0
chr14_79257520_chr14_79257521_+-	chr14	79257520	chr14	79257521	1748	INS	2	1	1	0	0	0
chr14_80759175_chr14_80769944_-+	chr14	80759175	chr14	80769944	10768	DUP	35	0	1	0	1	0
chr14_81457817_chr14_81457823_+-	chr14	81457817	chr14	81457823	165	INS	2	1	0	0	0	0
chr14_81457924_chr14_81457925_+-	chr14	81457924	chr14	81457925	161	INS	2	0	1	0	0	0
chr14_81723125_chr10_58818909_-+	chr14	81723125	chr10	58818909	0	TRA	24	0	0	0	1	1
chr14_83055324_chr15_101267703_++	chr14	83055324	chr15	101267703	0	TRA	44	1	1	0	1	1
chr14_83062499_chr15_101256215_+-	chr14	83062499	chr15	101256215	0	TRA	33	1	0	0	1	1
chr14_84596305_chr14_84596310_+-	chr14	84596305	chr14	84596310	123	INS	2	1	1	0	0	0
chr14_84948715_chr14_84948729_+-	chr14	84948715	chr14	84948729	211	INS	2	1	0	0	0	0
chr14_85461270_chr14_89728272_-+	chr14	85461270	chr14	89728272	4266997	DUP	37	0	0	0	1	1
chr14_85799900_chr14_85907290_-+	chr14	85799900	chr14	85907290	105718	DUP	2	0	0	0	0	1
chr14_86136909_chr14_86136976_+-	chr14	86136909	chr14	86136976	-67	DEL	14	1	1	0	1	0
chr14_87053579_chr14_87053664_++	chr14	87053579	chr14	87053664	100	INV	2	0	0	0	1	0
chr14_89288697_chr14_89288749_++	chr14	89288697	chr14	89288749	-60	DEL	2	0	1	0	0	0
chr14_89360698_chr20_63693767_++	chr14	89360698	chr20	63693767	0	TRA	2	0	1	0	0	0
chr14_89360699_chr22_43499031_++	chr14	89360699	chr22	43499031	0	TRA	2	0	1	0	0	0
chr14_89360715_chr14_104301021_++	chr14	89360715	chr14	104301021	14940300	INV	2	0	0	0	0	1
chr14_89360729_chr7_158569949_++	chr14	89360729	chr7	158569949	0	TRA	3	0	0	0	0	1
chr14_89360789_chr14_89360790_+-	chr14	89360789	chr14	89360790	114	INS	2	0	1	0	0	0
chr14_90485655_chr19_44805569_+-	chr14	90485655	chr19	44805569	0	TRA	3	0	0	0	1	0
chr14_90931440_chr14_90951802_-+	chr14	90931440	chr14	90951802	20362	DUP	33	0	0	0	1	0
chr14_91643971_chr14_91654678_+-	chr14	91643971	chr14	91654678	10679	DUP	17	1	1	0	1	0
chr14_92179205_chr14_92179316_+-	chr14	92179205	chr14	92179316	-143	DEL	2	1	1	0	0	0
chr14_92251019_chr14_92251028_+-	chr14	92251019	chr14	92251028	63	INS	2	1	1	0	0	0
chr14_92547298_chr14_92547299_+-	chr14	92547298	chr14	92547299	78	INS	2	0	1	0	0	0
chr14_93576987_chr14_93577040_+-	chr14	93576987	chr14	93577040	-52	DEL	2	1	1	0	0	0
chr14_93722245_chr14_93722347_++	chr14	93722245	chr14	93722347	-138	DEL	2	1	1	0	0	0
chr14_94167977_chr6_137592733_-+	chr14	94167977	chr6	137592733	0	TRA	5	0	0	0	1	0
chr14_94519909_chr14_94519910_+-	chr14	94519909	chr14	94519910	482	INS	2	1	1	0	0	0
chr14_94788188_chr14_94788188_+-	chr14	94788188	chr14	94788188	53	INS	2	1	0	0	0	0
chr14_95374836_chr14_95375088_+-	chr14	95374836	chr14	95375088	-247	DEL	2	1	0	0	0	0
chr14_95423504_chr14_95423504_+-	chr14	95423504	chr14	95423504	134	INS	4	1	1	0	0	0
chr14_95423664_chr14_95423665_+-	chr14	95423664	chr14	95423665	94	INS	2	0	1	0	0	0
chr14_95927727_chr14_95927968_++	chr14	95927727	chr14	95927968	-218	DEL	2	0	1	0	0	0
chr14_96338656_chr15_91389764_++	chr14	96338656	chr15	91389764	0	TRA	44	1	1	0	1	1
chr14_96367003_chr15_91385148_++	chr14	96367003	chr15	91385148	0	TRA	48	1	1	0	1	1
chr14_96799702_chr14_96815732_+-	chr14	96799702	chr14	96815732	-16029	DEL	37	1	1	0	1	0
chr14_97754891_chr1_146310743_++	chr14	97754891	chr1	146310743	0	TRA	3	0	0	0	1	0
chr14_97754891_chr1_148761526_++	chr14	97754891	chr1	148761526	0	TRA	3	0	0	0	1	0
chr14_98420095_chr14_98421378_+-	chr14	98420095	chr14	98421378	-1282	DEL	36	1	1	0	1	0
chr14_99615484_chr14_99615556_+-	chr14	99615484	chr14	99615556	-72	DEL	10	0	1	0	1	0
chr14_99928227_chr14_99928228_+-	chr14	99928227	chr14	99928228	429	INS	2	0	1	0	0	0
chr15_100058347_chr15_100058348_+-	chr15	100058347	chr15	100058348	337	INS	2	0	1	0	0	0
chr15_100557414_chr15_100557415_+-	chr15	100557414	chr15	100557415	68	INS	2	0	1	0	0	0
chr15_100941471_chr15_100941472_+-	chr15	100941471	chr15	100941472	111	INS	2	0	1	0	0	0
chr15_101155742_chr15_101155944_+-	chr15	101155742	chr15	101155944	-201	DEL	13	1	1	0	1	0
chr15_101185423_chr15_101185424_+-	chr15	101185423	chr15	101185424	77	INS	2	0	1	0	0	0
chr15_101214711_chr15_101214839_++	chr15	101214711	chr15	101214839	-125	DEL	2	0	1	0	0	0
chr15_101267705_chr14_83055324_+-	chr15	101267705	chr14	83055324	0	TRA	27	1	0	0	1	1
chr15_101312050_chr15_101312051_+-	chr15	101312050	chr15	101312051	119	INS	2	0	1	0	0	0
chr15_101312167_chr15_101312168_+-	chr15	101312167	chr15	101312168	122	INS	2	0	1	0	0	0
chr15_101692256_chr15_101692381_++	chr15	101692256	chr15	101692381	-131	DEL	2	0	1	0	0	0
chr15_101976696_chr8_54936116_++	chr15	101976696	chr8	54936116	0	TRA	4	0	1	0	1	0
chr15_20340833_chr15_20340833_+-	chr15	20340833	chr15	20340833	239	INS	3	1	1	0	0	0
chr15_21108043_chr15_21108096_++	chr15	21108043	chr15	21108096	-53	DEL	2	0	1	0	0	0
chr15_21263403_chr15_21265523_-+	chr15	21263403	chr15	21265523	-2120	DEL	25	1	1	0	1	0
chr15_21339425_chr15_21339484_+-	chr15	21339425	chr15	21339484	-57	DEL	2	1	1	0	0	0
chr15_21730732_chr14_105999919_+-	chr15	21730732	chr14	105999919	0	TRA	6	0	0	0	1	0
chr15_22173234_chr14_105999473_-+	chr15	22173234	chr14	105999473	0	TRA	6	0	0	0	1	0
chr15_22174043_chr14_106001285_-+	chr15	22174043	chr14	106001285	0	TRA	3	0	0	0	1	0
chr15_22223598_chr15_22223932_++	chr15	22223598	chr15	22223932	-335	DEL	2	1	1	0	0	0
chr15_24166320_chr15_24554364_+-	chr15	24166320	chr15	24554364	388174	DEL	2	0	0	0	1	0
chr15_25528120_chr15_25528120_+-	chr15	25528120	chr15	25528120	173	INS	2	1	1	0	0	0
chr15_27455501_chr15_27455502_+-	chr15	27455501	chr15	27455502	176	INS	2	0	1	0	0	0
chr15_29306647_chr15_29306757_+-	chr15	29306647	chr15	29306757	-111	DEL	10	0	1	0	1	0
chr15_29949868_chr15_29949869_+-	chr15	29949868	chr15	29949869	79	INS	2	0	1	0	0	0
chr15_30121203_chr15_30121597_-+	chr15	30121203	chr15	30121597	-394	DEL	11	1	1	0	1	0
chr15_30173090_chr15_30173091_+-	chr15	30173090	chr15	30173091	1180	INS	2	0	1	0	0	0
chr15_30623252_chr15_30660794_+-	chr15	30623252	chr15	30660794	-37540	DEL	42	1	0	0	1	1
chr15_31423122_chr15_31423122_+-	chr15	31423122	chr15	31423122	77	INS	2	1	1	0	0	0
chr15_31510509_chr15_31510881_++	chr15	31510509	chr15	31510881	-359	DEL	2	0	1	0	0	0
chr15_35327026_chr15_35330603_-+	chr15	35327026	chr15	35330603	3577	DUP	2	0	0	0	1	0
chr15_36812006_chr15_36819206_+-	chr15	36812006	chr15	36819206	-7199	DEL	6	0	0	0	1	0
chr15_36872648_chr15_36878491_++	chr15	36872648	chr15	36878491	5843	INV	34	0	1	0	1	0
chr15_36878164_chr15_36890190_++	chr15	36878164	chr15	36890190	12026	INV	36	1	1	0	1	0
chr15_36878491_chr15_36872648_++	chr15	36878491	chr15	36872648	5843	INV	11	0	0	0	1	0
chr15_36890188_chr15_36878166_++	chr15	36890188	chr15	36878166	12022	INV	11	0	0	0	1	0
chr15_39468148_chr15_39474200_-+	chr15	39468148	chr15	39474200	6052	DUP	2	0	0	0	1	0
chr15_41031550_chr15_41031602_+-	chr15	41031550	chr15	41031602	417	INS	2	1	1	0	0	0
chr15_41560211_chr15_41560211_+-	chr15	41560211	chr15	41560211	56	INS	2	1	0	0	0	0
chr15_45263879_chr15_45264014_-+	chr15	45263879	chr15	45264014	-136	DEL	14	0	1	0	1	0
chr15_53639480_chr15_53639481_+-	chr15	53639480	chr15	53639481	55	INS	2	1	1	0	0	0
chr15_54602883_chr15_54602884_+-	chr15	54602883	chr15	54602884	102	INS	2	0	1	0	0	0
chr15_55039367_chr15_55039514_++	chr15	55039367	chr15	55039514	-145	DEL	2	0	1	0	0	0
chr15_55611372_chr18_58733200_++	chr15	55611372	chr18	58733200	0	TRA	55	1	1	0	1	1
chr15_56110582_chr15_56111006_++	chr15	56110582	chr15	56111006	-400	DEL	2	1	1	0	0	0
chr15_57688196_chr15_57688394_+-	chr15	57688196	chr15	57688394	-237	DEL	3	1	1	0	0	0
chr15_58193879_chr15_58193880_+-	chr15	58193879	chr15	58193880	52	INS	2	0	1	0	0	0
chr15_58982256_chr15_58982257_+-	chr15	58982256	chr15	58982257	68	INS	2	1	1	0	0	0
chr15_59282909_chr15_59282938_+-	chr15	59282909	chr15	59282938	75	INS	3	1	1	0	0	0
chr15_59761959_chr15_59762012_+-	chr15	59761959	chr15	59762012	-53	DEL	9	0	0	0	1	0
chr15_60200723_chr12_693079_-+	chr15	60200723	chr12	693079	0	TRA	2	0	0	0	1	0
chr15_61437908_chr15_61500318_-+	chr15	61437908	chr15	61500318	62411	DUP	4	0	0	0	1	0
chr15_64046334_chr15_64046335_+-	chr15	64046334	chr15	64046335	59	INS	2	0	1	0	0	0
chr15_64562177_chr15_64562244_+-	chr15	64562177	chr15	64562244	-67	DEL	15	1	1	0	1	0
chr15_65146002_chr15_65146095_++	chr15	65146002	chr15	65146095	-86	DEL	2	1	1	0	0	0
chr15_65150921_chr15_65150980_+-	chr15	65150921	chr15	65150980	-59	DEL	15	1	1	0	1	0
chr15_66652308_chr15_66652378_+-	chr15	66652308	chr15	66652378	-70	DEL	13	1	1	0	1	0
chr15_67753654_chr15_67753713_+-	chr15	67753654	chr15	67753713	-59	DEL	10	0	0	0	1	0
chr15_68088252_chr15_68088347_+-	chr15	68088252	chr15	68088347	-95	DEL	4	0	1	0	1	0
chr15_68888825_chr15_68892927_-+	chr15	68888825	chr15	68892927	4101	DUP	36	1	1	0	1	0
chr15_69300649_chr15_69300760_++	chr15	69300649	chr15	69300760	-116	DEL	2	1	1	0	0	0
chr15_69355284_chr15_69355284_+-	chr15	69355284	chr15	69355284	63	INS	2	1	0	0	0	0
chr15_69365417_chr15_69374260_-+	chr15	69365417	chr15	69374260	8842	DUP	27	0	1	0	1	0
chr15_70376568_chr15_70376568_+-	chr15	70376568	chr15	70376568	56	INS	2	1	0	0	0	0
chr15_70479581_chr15_70479701_++	chr15	70479581	chr15	70479701	-118	DEL	2	0	1	0	0	0
chr15_70479704_chr15_70479793_++	chr15	70479704	chr15	70479793	-91	DEL	2	1	1	0	0	0
chr15_71050543_chr15_71054987_-+	chr15	71050543	chr15	71054987	4443	DUP	35	0	1	0	1	0
chr15_71314305_chr15_71342218_-+	chr15	71314305	chr15	71342218	27912	DUP	36	1	1	0	1	0
chr15_72536221_chr15_72536274_+-	chr15	72536221	chr15	72536274	-53	DEL	14	1	1	0	1	0
chr15_72756214_chr16_50008921_++	chr15	72756214	chr16	50008921	0	TRA	12	0	1	0	1	1
chr15_72769752_chr16_49997296_++	chr15	72769752	chr16	49997296	0	TRA	27	0	1	0	1	1
chr15_73700882_chr15_73700883_+-	chr15	73700882	chr15	73700883	105	INS	2	0	1	0	0	0
chr15_74067048_chr15_74067377_++	chr15	74067048	chr15	74067377	-329	DEL	2	0	1	0	0	0
chr15_74837502_chr15_74837553_++	chr15	74837502	chr15	74837553	-52	DEL	2	0	1	0	0	0
chr15_74957393_chr17_39141556_++	chr15	74957393	chr17	39141556	0	TRA	18	0	1	0	1	1
chr15_75123269_chr15_75123270_+-	chr15	75123269	chr15	75123270	53	INS	2	1	1	0	0	0
chr15_75504143_chr15_75504145_+-	chr15	75504143	chr15	75504145	152	INS	2	1	0	0	0	0
chr15_75504180_chr15_75504181_+-	chr15	75504180	chr15	75504181	94	INS	2	0	1	0	0	0
chr15_77014902_chr15_77021617_-+	chr15	77014902	chr15	77021617	6714	DUP	35	1	1	0	1	0
chr15_77021480_chr15_77021617_-+	chr15	77021480	chr15	77021617	-144	DEL	2	0	0	0	1	0
chr15_77668578_chr16_19164419_++	chr15	77668578	chr16	19164419	0	TRA	56	1	1	0	1	1
chr15_77962784_chr15_77962842_++	chr15	77962784	chr15	77962842	-57	DEL	2	0	1	0	0	0
chr15_79353182_chrX_114331448_++	chr15	79353182	chrX	114331448	0	TRA	2	0	0	0	1	0
chr15_80804703_chr15_80804776_+-	chr15	80804703	chr15	80804776	-73	DEL	15	1	1	0	1	0
chr15_80912000_chr15_80912001_+-	chr15	80912000	chr15	80912001	103	INS	2	1	1	0	0	0
chr15_82524103_chr15_82524104_+-	chr15	82524103	chr15	82524104	56	INS	2	0	1	0	0	0
chr15_84361086_chr15_84512485_-+	chr15	84361086	chr15	84512485	151397	DUP	2	0	0	0	0	1
chr15_84597474_chr2_188114470_++	chr15	84597474	chr2	188114470	0	TRA	14	0	0	0	1	0
chr15_85930859_chr15_85930860_+-	chr15	85930859	chr15	85930860	118	INS	2	0	1	0	0	0
chr15_86547105_chr15_86550319_+-	chr15	86547105	chr15	86550319	-3214	DEL	4	0	0	0	1	0
chr15_87860957_chr15_87873173_+-	chr15	87860957	chr15	87873173	-12216	DEL	22	0	1	0	1	0
chr15_88552606_chr15_88552606_+-	chr15	88552606	chr15	88552606	158	INS	2	1	0	0	0	0
chr15_89577550_chr15_89577635_+-	chr15	89577550	chr15	89577635	-85	DEL	15	1	1	0	1	0
chr15_90647366_chr15_90647367_+-	chr15	90647366	chr15	90647367	313	INS	2	1	1	0	0	0
chr15_91158629_chr15_91158684_++	chr15	91158629	chr15	91158684	-56	DEL	2	0	1	0	0	0
chr15_91389765_chr14_96338656_+-	chr15	91389765	chr14	96338656	0	TRA	26	1	0	0	1	1
chr15_91440142_chr15_91440231_++	chr15	91440142	chr15	91440231	-89	DEL	2	0	1	0	0	0
chr15_93118476_chr15_93118529_+-	chr15	93118476	chr15	93118529	-54	DEL	2	0	1	0	1	0
chr15_93722410_chr15_93722503_++	chr15	93722410	chr15	93722503	-92	DEL	2	0	1	0	0	0
chr15_94051933_chr15_94051934_+-	chr15	94051933	chr15	94051934	1166	INS	2	0	1	0	0	0
chr15_95523023_chr6_1722245_++	chr15	95523023	chr6	1722245	0	TRA	4	0	0	0	1	0
chr15_96823354_chr15_96823355_+-	chr15	96823354	chr15	96823355	75	INS	2	1	1	0	0	0
chr15_97088526_chr15_97088773_+-	chr15	97088526	chr15	97088773	-243	DEL	2	1	1	0	0	0
chr15_97764820_chr15_97769613_-+	chr15	97764820	chr15	97769613	4793	DUP	36	1	1	0	1	0
chr15_98909241_chr15_98909241_+-	chr15	98909241	chr15	98909241	91	INS	2	1	0	0	0	0
chr15_99799783_chr15_99799793_+-	chr15	99799783	chr15	99799793	155	INS	2	1	1	0	0	0
chr16_10073953_chr14_74938084_--	chr16	10073953	chr14	74938084	0	TRA	41	1	0	0	1	1
chr16_10293507_chr16_10293609_+-	chr16	10293507	chr16	10293609	-102	DEL	13	1	1	0	1	0
chr16_1043297_chr16_1043330_+-	chr16	1043297	chr16	1043330	169	INS	2	1	1	0	0	0
chr16_10519592_chr16_10519592_+-	chr16	10519592	chr16	10519592	141	INS	3	1	0	0	1	0
chr16_10767125_chr16_10771678_-+	chr16	10767125	chr16	10771678	4554	DUP	33	0	0	0	1	0
chr16_11222073_chr16_11222130_+-	chr16	11222073	chr16	11222130	-57	DEL	13	1	1	0	1	0
chr16_12117305_chr16_12117306_+-	chr16	12117305	chr16	12117306	133	INS	2	0	1	0	0	0
chr16_13385680_chr16_13385680_+-	chr16	13385680	chr16	13385680	198	INS	2	1	1	0	0	0
chr16_1397341_chr16_1397681_+-	chr16	1397341	chr16	1397681	-300	DEL	2	1	0	0	0	0
chr16_14984897_chr16_14985189_+-	chr16	14984897	chr16	14985189	-292	DEL	23	1	1	0	1	0
chr16_15504607_chr16_15550872_-+	chr16	15504607	chr16	15550872	46265	DUP	6	0	0	0	1	0
chr16_1599325_chr16_1599326_+-	chr16	1599325	chr16	1599326	256	INS	2	1	1	0	0	0
chr16_160727_chr16_160728_+-	chr16	160727	chr16	160728	127	INS	2	1	1	0	0	0
chr16_16172488_chr16_16172549_+-	chr16	16172488	chr16	16172549	418	INS	2	1	0	0	0	0
chr16_16779063_chr16_16779114_++	chr16	16779063	chr16	16779114	-52	DEL	2	0	1	0	0	0
chr16_17868507_chr16_17868508_+-	chr16	17868507	chr16	17868508	124	INS	2	1	1	0	0	0
chr16_18171_chrX_156022830_--	chr16	18171	chrX	156022830	0	TRA	2	0	0	0	1	0
chr16_18222837_chr16_18223020_++	chr16	18222837	chr16	18223020	-184	DEL	2	0	1	0	0	0
chr16_1888781_chr16_1888781_+-	chr16	1888781	chr16	1888781	1254	INS	4	1	1	0	0	0
chr16_19164419_chr15_77668578_-+	chr16	19164419	chr15	77668578	0	TRA	36	1	0	0	1	1
chr16_1920287_chr16_1920288_+-	chr16	1920287	chr16	1920288	358	INS	2	0	1	0	0	0
chr16_21321665_chr16_21323076_++	chr16	21321665	chr16	21323076	1331	INV	6	0	0	0	1	0
chr16_21321694_chr16_21322925_++	chr16	21321694	chr16	21322925	1231	INV	2	0	0	0	1	0
chr16_21321729_chr16_21326483_++	chr16	21321729	chr16	21326483	-4297	DEL	31	1	1	0	1	0
chr16_21322917_chr16_21321702_++	chr16	21322917	chr16	21321702	1215	INV	2	0	0	0	1	0
chr16_21323067_chr16_21321636_++	chr16	21323067	chr16	21321636	1344	INV	5	0	0	0	1	0
chr16_21323076_chr16_21321665_++	chr16	21323076	chr16	21321665	1430	INV	3	0	0	0	1	0
chr16_21326493_chr16_21322640_++	chr16	21326493	chr16	21322640	3780	INV	10	0	0	0	1	0
chr16_21500161_chr17_82684968_-+	chr16	21500161	chr17	82684968	0	TRA	2	0	0	0	1	0
chr16_21931656_chr17_82684968_-+	chr16	21931656	chr17	82684968	0	TRA	22	1	1	0	1	1
chr16_21935489_chr17_82672077_++	chr16	21935489	chr17	82672077	0	TRA	4	0	0	0	0	1
chr16_22439080_chr17_82684968_++	chr16	22439080	chr17	82684968	0	TRA	3	0	0	0	1	0
chr16_23333098_chr16_23333152_++	chr16	23333098	chr16	23333152	-55	DEL	2	0	1	0	0	0
chr16_23377596_chr16_23377596_+-	chr16	23377596	chr16	23377596	114	INS	3	1	1	0	0	0
chr16_23775991_chr16_23775991_+-	chr16	23775991	chr16	23775991	1493	INS	2	1	1	0	0	0
chr16_23982077_chr16_23982078_+-	chr16	23982077	chr16	23982078	301	INS	2	0	1	0	0	0
chr16_24575795_chr16_24575979_++	chr16	24575795	chr16	24575979	153	INV	2	1	1	0	0	0
chr16_26172099_chr16_26172099_+-	chr16	26172099	chr16	26172099	4369	INS	4	1	1	0	0	0
chr16_26323536_chr6_23788109_+-	chr16	26323536	chr6	23788109	0	TRA	11	0	0	0	1	0
chr16_27306462_chr16_27306463_+-	chr16	27306462	chr16	27306463	123	INS	2	0	1	0	0	0
chr16_27842111_chr16_27842112_+-	chr16	27842111	chr16	27842112	68	INS	2	1	1	0	0	0
chr16_27869705_chr16_27869705_+-	chr16	27869705	chr16	27869705	79	INS	2	1	0	0	0	0
chr16_27888441_chr16_27888507_+-	chr16	27888441	chr16	27888507	-70	DEL	2	1	1	0	0	0
chr16_28231192_chr16_28237221_-+	chr16	28231192	chr16	28237221	6029	DUP	35	0	1	0	1	0
chr16_28712137_chr16_28803036_++	chr16	28712137	chr16	28803036	90853	INV	2	0	0	0	0	1
chr16_29226833_chr16_29227250_--	chr16	29226833	chr16	29227250	-407	DEL	2	1	1	0	0	0
chr16_29549927_chr16_29583142_++	chr16	29549927	chr16	29583142	33217	INV	3	0	1	0	1	0
chr16_29714378_chr16_29714379_+-	chr16	29714378	chr16	29714379	152	INS	2	0	1	0	0	0
chr16_29852000_chr16_29852193_+-	chr16	29852000	chr16	29852193	-191	DEL	17	1	1	0	1	0
chr16_30188357_chr16_30289972_-+	chr16	30188357	chr16	30289972	101751	DUP	2	0	0	0	0	1
chr16_30225561_chr16_30225618_++	chr16	30225561	chr16	30225618	-57	DEL	2	1	1	0	0	0
chr16_31169643_chr16_31169697_++	chr16	31169643	chr16	31169697	-53	DEL	2	1	1	0	0	0
chr16_32024257_chr12_22347826_-+	chr16	32024257	chr12	22347826	0	TRA	5	0	0	0	1	0
chr16_32285519_chr6_256632_++	chr16	32285519	chr6	256632	0	TRA	5	0	0	0	0	1
chr16_32967821_chr12_22347826_-+	chr16	32967821	chr12	22347826	0	TRA	4	0	0	0	1	0
chr16_33058961_chr16_33059055_+-	chr16	33058961	chr16	33059055	-87	DEL	2	1	1	0	0	0
chr16_33491748_chr6_257813_++	chr16	33491748	chr6	257813	0	TRA	2	0	0	0	0	1
chr16_33886133_chr12_22347826_++	chr16	33886133	chr12	22347826	0	TRA	5	0	0	0	1	0
chr16_33954759_chr4_16313902_--	chr16	33954759	chr4	16313902	0	TRA	3	0	0	0	1	0
chr16_34066322_chr16_34066322_+-	chr16	34066322	chr16	34066322	5388	INS	2	1	1	0	0	0
chr16_34071554_chr16_34071613_++	chr16	34071554	chr16	34071613	-63	DEL	2	0	1	0	0	0
chr16_34079218_chr16_46394458_++	chr16	34079218	chr16	46394458	-12312568	DEL	3	0	0	0	1	0
chr16_34085944_chr16_34594581_-+	chr16	34085944	chr16	34594581	-507226	DUP	3	0	0	0	1	0
chr16_34185927_chr16_34187639_++	chr16	34185927	chr16	34187639	-1711	DEL	2	0	1	0	0	0
chr16_34284930_chr16_34284930_+-	chr16	34284930	chr16	34284930	332	INS	3	1	1	0	0	0
chr16_34454012_chr16_34587068_-+	chr16	34454012	chr16	34587068	133093	DUP	2	0	0	0	1	0
chr16_34454065_chr16_46390165_-+	chr16	34454065	chr16	46390165	11937132	DUP	4	0	0	0	1	0
chr16_34571760_chr16_34584770_+-	chr16	34571760	chr16	34584770	12547	DEL	2	1	0	0	1	0
chr16_34572228_chr16_34589462_++	chr16	34572228	chr16	34589462	17935	INV	2	1	0	0	1	0
chr16_34572246_chr16_34586256_-+	chr16	34572246	chr16	34586256	14623	DEL	2	1	0	0	1	0
chr16_34572634_chr16_34581930_-+	chr16	34572634	chr16	34581930	8606	DUP	2	1	0	0	1	0
chr16_34572759_chr16_46388852_+-	chr16	34572759	chr16	46388852	11820666	DEL	18	1	0	0	1	0
chr16_34573149_chr16_34582854_-+	chr16	34573149	chr16	34582854	9621	DUP	4	0	0	0	1	0
chr16_34573175_chr16_34574247_+-	chr16	34573175	chr16	34574247	-1071	DEL	2	0	0	0	1	0
chr16_34573972_chr16_46393431_+-	chr16	34573972	chr16	46393431	11821603	DUP	23	1	0	0	1	0
chr16_34574020_chr16_34588124_-+	chr16	34574020	chr16	34588124	14104	DUP	2	0	0	0	1	0
chr16_34574247_chr16_34592900_++	chr16	34574247	chr16	34592900	18627	INV	2	1	0	0	1	0
chr16_34574268_chr16_46390878_-+	chr16	34574268	chr16	46390878	11814851	DUP	11	0	0	0	1	0
chr16_34574269_chr16_34584666_+-	chr16	34574269	chr16	34584666	9949	DEL	2	0	0	0	1	0
chr16_34575693_chr16_34583405_-+	chr16	34575693	chr16	34583405	-7973	DEL	2	0	0	0	1	0
chr16_34576300_chr16_34592751_++	chr16	34576300	chr16	34592751	16941	INV	2	1	0	0	1	0
chr16_34576382_chr16_34583482_+-	chr16	34576382	chr16	34583482	6952	DUP	11	0	0	0	1	0
chr16_34576382_chr16_34595502_--	chr16	34576382	chr16	34595502	19494	INV	7	0	0	0	1	0
chr16_34576423_chr16_46388944_-+	chr16	34576423	chr16	46388944	11808192	DUP	24	1	1	0	1	0
chr16_34576535_chr16_34588093_-+	chr16	34576535	chr16	34588093	-11668	DUP	3	0	0	0	1	0
chr16_34576680_chr16_34592950_++	chr16	34576680	chr16	34592950	16257	INV	6	0	0	0	1	0
chr16_34576802_chr16_46382553_++	chr16	34576802	chr16	46382553	11811860	INV	8	1	1	0	1	0
chr16_34576803_chr16_34580966_+-	chr16	34576803	chr16	34580966	-4502	DEL	3	1	1	0	1	0
chr16_34580970_chr16_34589093_--	chr16	34580970	chr16	34589093	8117	INV	2	1	1	0	0	0
chr16_34581527_chr16_34588187_+-	chr16	34581527	chr16	34588187	6769	DEL	2	1	0	0	1	0
chr16_34581591_chr16_34592882_++	chr16	34581591	chr16	34592882	12042	INV	4	1	0	0	1	0
chr16_34581737_chr16_34595184_++	chr16	34581737	chr16	34595184	13648	INV	3	1	0	0	1	0
chr16_34581809_chr16_34596456_++	chr16	34581809	chr16	34596456	14217	INV	2	0	0	0	1	0
chr16_34582005_chr16_34585612_-+	chr16	34582005	chr16	34585612	3676	DUP	7	1	0	0	1	0
chr16_34582122_chr16_34593571_++	chr16	34582122	chr16	34593571	11301	INV	6	1	0	0	1	0
chr16_34582259_chr16_34582877_+-	chr16	34582259	chr16	34582877	-578	DEL	4	1	0	0	1	0
chr16_34582460_chr16_34584669_+-	chr16	34582460	chr16	34584669	1911	DEL	3	1	0	0	1	0
chr16_34582782_chr16_34588483_+-	chr16	34582782	chr16	34588483	5249	DEL	2	1	0	0	1	0
chr16_34582897_chr16_34589451_--	chr16	34582897	chr16	34589451	6539	INV	4	1	0	0	1	0
chr16_34583223_chr16_34589568_--	chr16	34583223	chr16	34589568	6378	INV	3	0	0	0	1	0
chr16_34583573_chr16_34595821_++	chr16	34583573	chr16	34595821	12139	INV	2	1	0	0	1	0
chr16_34583632_chr16_34590324_++	chr16	34583632	chr16	34590324	6714	INV	2	0	0	0	1	0
chr16_34584664_chr16_34586913_+-	chr16	34584664	chr16	34586913	2936	DEL	2	1	0	0	1	0
chr16_34584772_chr16_34592863_++	chr16	34584772	chr16	34592863	8896	INV	3	1	0	0	1	0
chr16_34585626_chr16_34593403_++	chr16	34585626	chr16	34593403	7030	INV	12	1	0	0	1	0
chr16_34585730_chr16_34894445_--	chr16	34585730	chr16	34894445	308117	INV	2	0	0	0	1	0
chr16_34586961_chr16_34587027_++	chr16	34586961	chr16	34587027	-66	DEL	2	0	1	0	0	0
chr16_34587043_chr16_34594424_++	chr16	34587043	chr16	34594424	5711	INV	5	1	0	0	1	0
chr16_34588776_chr16_34595474_++	chr16	34588776	chr16	34595474	7342	INV	7	1	0	0	1	0
chr16_34591881_chr16_46383925_+-	chr16	34591881	chr16	46383925	11790435	INV	3	1	0	0	1	0
chr16_34592219_chr16_46401024_++	chr16	34592219	chr16	46401024	11804131	INV	20	1	0	0	1	0
chr16_34592756_chr16_34594605_-+	chr16	34592756	chr16	34594605	1597	DUP	3	1	0	0	1	0
chr16_34592874_chr16_34593253_+-	chr16	34592874	chr16	34593253	-404	DEL	2	1	1	0	0	0
chr16_34594598_chr16_34596173_++	chr16	34594598	chr16	34596173	1515	INV	2	1	0	0	1	0
chr16_34610138_chr16_46400981_++	chr16	34610138	chr16	46400981	11785393	INV	2	0	0	0	1	0
chr16_34630736_chr16_46386808_++	chr16	34630736	chr16	46386808	11762550	INV	3	0	0	0	1	0
chr16_3469507_chr16_3469521_+-	chr16	3469507	chr16	3469521	94	INS	2	1	0	0	0	0
chr16_34699172_chr16_46394764_++	chr16	34699172	chr16	46394764	11695311	INV	6	0	0	0	1	0
chr16_34721218_chr16_46393206_++	chr16	34721218	chr16	46393206	11668061	INV	2	0	0	0	1	0
chr16_34753251_chr16_46397433_++	chr16	34753251	chr16	46397433	11645097	INV	3	0	0	0	1	0
chr16_34894389_chr16_46390165_++	chr16	34894389	chr16	46390165	11494274	INV	4	0	0	0	1	0
chr16_34959988_chr16_34993990_++	chr16	34959988	chr16	34993990	-32030	DEL	2	0	0	0	0	1
chr16_35157747_chr16_35523375_++	chr16	35157747	chr16	35523375	365626	INV	4	0	0	0	0	1
chr16_35162010_chr16_35263939_-+	chr16	35162010	chr16	35263939	102796	DUP	2	0	0	0	0	1
chr16_35992826_chr16_35996249_+-	chr16	35992826	chr16	35996249	-3422	DEL	23	1	0	0	1	0
chr16_36009789_chr16_36010131_++	chr16	36009789	chr16	36010131	-342	DEL	2	0	1	0	0	0
chr16_36011041_chr16_36011043_+-	chr16	36011041	chr16	36011043	168	INS	2	1	1	0	0	0
chr16_36019236_chr16_36019407_++	chr16	36019236	chr16	36019407	-171	DEL	2	0	1	0	0	0
chr16_36020639_chr16_36020809_++	chr16	36020639	chr16	36020809	-163	DEL	2	0	1	0	0	0
chr16_36063493_chr16_36064515_+-	chr16	36063493	chr16	36064515	-1022	DEL	22	0	1	0	1	0
chr16_36144686_chr16_36144686_+-	chr16	36144686	chr16	36144686	329	INS	4	1	1	0	0	0
chr16_36192096_chr16_46390724_++	chr16	36192096	chr16	46390724	10196518	INV	2	0	0	0	1	0
chr16_36194228_chr16_36194306_++	chr16	36194228	chr16	36194306	-77	DEL	2	0	1	0	0	0
chr16_36239137_chr16_36243669_+-	chr16	36239137	chr16	36243669	-4532	DEL	25	1	1	0	1	0
chr16_36245658_chr16_46390857_++	chr16	36245658	chr16	46390857	10148442	INV	4	0	0	0	1	0
chr16_3656414_chr16_3656466_+-	chr16	3656414	chr16	3656466	-54	DEL	2	1	0	0	0	0
chr16_406844_chr16_406901_++	chr16	406844	chr16	406901	-56	DEL	2	1	1	0	0	0
chr16_4137593_chr16_4137602_+-	chr16	4137593	chr16	4137602	74	INS	2	1	0	0	0	0
chr16_46380683_chr16_46382571_++	chr16	46380683	chr16	46382571	1879	INV	2	0	1	0	0	0
chr16_46380893_chr16_46393048_--	chr16	46380893	chr16	46393048	11914	INV	2	1	0	0	1	0
chr16_46380965_chr16_46400017_++	chr16	46380965	chr16	46400017	18914	INV	5	0	0	0	1	0
chr16_46381213_chr16_46396418_--	chr16	46381213	chr16	46396418	15192	INV	2	1	0	0	1	0
chr16_46382059_chr16_46396210_+-	chr16	46382059	chr16	46396210	13987	INV	2	0	0	0	1	0
chr16_46382233_chr16_46387809_++	chr16	46382233	chr16	46387809	5209	INV	2	0	0	0	1	0
chr16_46382655_chr16_46399986_-+	chr16	46382655	chr16	46399986	17941	DEL	2	0	0	0	1	0
chr16_46382682_chr16_46393503_-+	chr16	46382682	chr16	46393503	10454	DUP	2	1	1	0	0	0
chr16_46383294_chr16_46389692_-+	chr16	46383294	chr16	46389692	5880	DEL	3	0	1	0	1	0
chr16_46383304_chr16_46383304_+-	chr16	46383304	chr16	46383304	113	INS	2	1	1	0	0	0
chr16_46383308_chr16_46394771_-+	chr16	46383308	chr16	46394771	11023	DUP	3	0	0	0	1	0
chr16_46383454_chr16_46399198_+-	chr16	46383454	chr16	46399198	16244	DUP	7	0	0	0	1	0
chr16_46384341_chr16_46390416_-+	chr16	46384341	chr16	46390416	6221	DEL	2	0	0	0	1	0
chr16_46384439_chr16_46396418_+-	chr16	46384439	chr16	46396418	12006	DUP	2	1	0	0	1	0
chr16_46385245_chr16_46401461_+-	chr16	46385245	chr16	46401461	15418	DEL	2	1	0	0	1	0
chr16_46386101_chr16_46393005_+-	chr16	46386101	chr16	46393005	7045	DEL	5	1	0	0	1	0
chr16_46386655_chr16_46388052_-+	chr16	46386655	chr16	46388052	1397	DUP	2	0	0	0	1	0
chr16_46386879_chr16_46393060_+-	chr16	46386879	chr16	46393060	-6015	DEL	6	0	0	0	1	0
chr16_46387052_chr16_46399432_+-	chr16	46387052	chr16	46399432	12799	DEL	6	1	0	0	1	0
chr16_46387094_chr16_46401336_-+	chr16	46387094	chr16	46401336	14301	DUP	4	1	0	0	1	0
chr16_46387286_chr16_46392145_+-	chr16	46387286	chr16	46392145	-4791	DEL	2	0	0	0	1	0
chr16_46387759_chr16_46389627_-+	chr16	46387759	chr16	46389627	1958	DUP	2	1	0	0	1	0
chr16_46388066_chr16_46388516_+-	chr16	46388066	chr16	46388516	-461	DEL	2	0	0	0	1	0
chr16_46388083_chr16_46393238_+-	chr16	46388083	chr16	46393238	5034	DUP	2	0	0	0	1	0
chr16_46388238_chr16_46394276_+-	chr16	46388238	chr16	46394276	6856	DEL	9	1	0	0	1	0
chr16_46388265_chr16_46388834_+-	chr16	46388265	chr16	46388834	-698	DEL	2	1	1	0	0	0
chr16_46388852_chr16_46398840_-+	chr16	46388852	chr16	46398840	9760	DUP	10	1	0	0	1	0
chr16_46389016_chr16_46389530_+-	chr16	46389016	chr16	46389530	-692	DEL	3	1	0	0	1	0
chr16_46389091_chr16_46401190_-+	chr16	46389091	chr16	46401190	11748	DUP	5	1	0	0	1	0
chr16_46390002_chr16_46390473_+-	chr16	46390002	chr16	46390473	-470	DEL	2	0	0	0	1	0
chr16_46390145_chr16_46390758_+-	chr16	46390145	chr16	46390758	-612	DEL	4	0	0	0	1	0
chr16_46390388_chr16_46390492_++	chr16	46390388	chr16	46390492	-185	DEL	4	0	1	0	1	0
chr16_46390536_chr16_46390877_+-	chr16	46390536	chr16	46390877	-340	DEL	3	0	0	0	1	0
chr16_46390536_chr16_46391035_+-	chr16	46390536	chr16	46391035	-498	DEL	3	0	0	0	1	0
chr16_46391048_chr16_46391049_+-	chr16	46391048	chr16	46391049	72	INS	2	0	1	0	0	0
chr16_46391267_chr16_46391726_+-	chr16	46391267	chr16	46391726	-458	DEL	2	0	0	0	1	0
chr16_46392615_chr16_46394488_-+	chr16	46392615	chr16	46394488	1859	DUP	2	0	0	0	1	0
chr16_46392625_chr16_46392626_+-	chr16	46392625	chr16	46392626	-86	INS	2	1	1	0	0	0
chr16_46392866_chr16_46398805_-+	chr16	46392866	chr16	46398805	-5691	DEL	4	0	0	0	1	0
chr16_46392903_chr16_46393032_++	chr16	46392903	chr16	46393032	-130	DEL	2	1	1	0	0	0
chr16_46393034_chr16_46399311_-+	chr16	46393034	chr16	46399311	-6968	DEL	11	1	0	0	1	0
chr16_46393503_chr16_46395162_+-	chr16	46393503	chr16	46395162	-1659	DEL	2	0	0	0	1	0
chr16_46393568_chr16_46400980_-+	chr16	46393568	chr16	46400980	-7501	DUP	4	1	0	0	1	0
chr16_46393843_chr16_46395609_+-	chr16	46393843	chr16	46395609	-1615	DEL	2	0	0	0	1	0
chr16_46394860_chr16_46400230_+-	chr16	46394860	chr16	46400230	-5515	DEL	10	1	0	0	1	0
chr16_46395117_chr16_46395303_+-	chr16	46395117	chr16	46395303	183	INS	2	1	1	0	0	0
chr16_46398876_chr16_46401080_+-	chr16	46398876	chr16	46401080	2985	DEL	2	1	0	0	1	0
chr16_46399089_chr16_46399486_+-	chr16	46399089	chr16	46399486	-393	DEL	2	1	0	0	1	0
chr16_46399185_chr16_46399990_+-	chr16	46399185	chr16	46399990	-655	DEL	5	0	0	0	1	0
chr16_47185360_chr16_47681219_++	chr16	47185360	chr16	47681219	496187	INV	17	0	0	0	1	0
chr16_48226093_chr8_119858599_+-	chr16	48226093	chr8	119858599	0	TRA	2	0	0	0	1	0
chr16_48247383_chr16_48247384_+-	chr16	48247383	chr16	48247384	446	INS	2	0	1	0	0	0
chr16_48363069_chr16_48373392_+-	chr16	48363069	chr16	48373392	-10322	DEL	37	1	1	0	1	0
chr16_49028866_chr16_49028921_+-	chr16	49028866	chr16	49028921	-55	DEL	12	0	1	0	1	0
chr16_492492_chr16_492492_+-	chr16	492492	chr16	492492	1307	INS	2	1	0	0	0	0
chr16_49506464_chr16_49506597_+-	chr16	49506464	chr16	49506597	-134	DEL	4	1	1	0	0	0
chr16_49709169_chr21_14697155_--	chr16	49709169	chr21	14697155	0	TRA	3	0	0	0	1	0
chr16_49997296_chr15_72769752_-+	chr16	49997296	chr15	72769752	0	TRA	14	0	0	0	1	0
chr16_50008924_chr15_72756214_+-	chr16	50008924	chr15	72756214	0	TRA	10	0	0	0	1	0
chr16_50475731_chr16_50475875_+-	chr16	50475731	chr16	50475875	-144	DEL	4	0	0	0	1	0
chr16_51047082_chr16_51047083_+-	chr16	51047082	chr16	51047083	55	INS	2	1	1	0	0	0
chr16_51288616_chr22_27728806_++	chr16	51288616	chr22	27728806	0	TRA	2	0	0	0	1	0
chr16_52115625_chr16_52115679_+-	chr16	52115625	chr16	52115679	-54	DEL	3	1	1	0	0	0
chr16_52831026_chr16_52850303_-+	chr16	52831026	chr16	52850303	19276	DUP	8	0	0	0	1	0
chr16_54980512_chr16_54980650_+-	chr16	54980512	chr16	54980650	-137	DEL	24	1	1	0	1	0
chr16_553081_chr16_553081_+-	chr16	553081	chr16	553081	60	INS	2	1	1	0	0	0
chr16_55711222_chr16_55711223_+-	chr16	55711222	chr16	55711223	57	INS	3	1	1	0	0	0
chr16_55793874_chr16_55796743_-+	chr16	55793874	chr16	55796743	-2869	DEL	3	0	0	0	1	0
chr16_55793874_chr16_55800266_++	chr16	55793874	chr16	55800266	6392	INV	9	0	1	0	1	0
chr16_55795575_chr16_55798353_-+	chr16	55795575	chr16	55798353	-2778	DEL	3	0	0	0	1	0
chr16_55795575_chr4_19288732_+-	chr16	55795575	chr4	19288732	0	TRA	4	0	0	0	1	0
chr16_55796743_chr16_55803135_++	chr16	55796743	chr16	55803135	6391	INV	7	0	0	0	1	0
chr16_55798353_chr16_55801431_++	chr16	55798353	chr16	55801431	3080	INV	4	0	1	0	1	0
chr16_55800266_chr16_55803135_-+	chr16	55800266	chr16	55803135	-2869	DEL	6	0	0	0	1	0
chr16_55801434_chr4_19288732_--	chr16	55801434	chr4	19288732	0	TRA	2	0	0	0	1	0
chr16_56397752_chr16_56398011_+-	chr16	56397752	chr16	56398011	-249	DEL	2	1	1	0	0	0
chr16_57693734_chr16_57693799_+-	chr16	57693734	chr16	57693799	-65	DEL	16	1	1	0	1	0
chr16_58119773_chr16_58119850_++	chr16	58119773	chr16	58119850	-77	DEL	2	0	1	0	0	0
chr16_58119858_chr16_58119928_+-	chr16	58119858	chr16	58119928	-73	DEL	2	1	0	0	0	0
chr16_58411613_chr16_58411672_++	chr16	58411613	chr16	58411672	-59	DEL	2	0	1	0	0	0
chr16_58639908_chr16_58643409_+-	chr16	58639908	chr16	58643409	-3488	DEL	17	1	1	0	1	0
chr16_58710663_chr16_58710750_++	chr16	58710663	chr16	58710750	-89	DEL	2	0	1	0	0	0
chr16_58846114_chr16_58846170_++	chr16	58846114	chr16	58846170	-54	DEL	2	0	1	0	0	0
chr16_58854812_chr16_58854871_-+	chr16	58854812	chr16	58854871	61	DUP	11	1	0	0	1	0
chr16_58854818_chr16_58854890_+-	chr16	58854818	chr16	58854890	72	INS	4	0	0	0	1	0
chr16_58993726_chr16_58994136_+-	chr16	58993726	chr16	58994136	-412	DEL	4	1	1	0	0	0
chr16_59003977_chr16_59004103_++	chr16	59003977	chr16	59004103	-124	DEL	4	1	1	0	0	0
chr16_59054472_chr16_59054529_+-	chr16	59054472	chr16	59054529	-56	DEL	4	1	1	0	0	0
chr16_59942555_chr16_59942555_+-	chr16	59942555	chr16	59942555	319	INS	4	1	1	0	0	0
chr16_59942559_chr10_66912955_++	chr16	59942559	chr10	66912955	0	TRA	27	0	0	0	1	0
chr16_60028883_chr16_60028953_++	chr16	60028883	chr16	60028953	-81	DEL	7	1	1	0	1	0
chr16_60775552_chr16_60775645_+-	chr16	60775552	chr16	60775645	-80	DEL	3	1	1	0	0	0
chr16_60840835_chr16_60840953_+-	chr16	60840835	chr16	60840953	-130	DEL	22	1	1	0	1	0
chr16_60884291_chr16_60884295_+-	chr16	60884291	chr16	60884295	76	INS	2	1	0	0	0	0
chr16_61960052_chr2_172042459_-+	chr16	61960052	chr2	172042459	0	TRA	4	0	0	0	1	0
chr16_61960120_chr16_61960377_+-	chr16	61960120	chr16	61960377	-240	DEL	2	0	0	0	1	0
chr16_63408519_chr16_63408849_+-	chr16	63408519	chr16	63408849	-327	DEL	36	1	1	0	1	0
chr16_64070911_chr16_64070911_+-	chr16	64070911	chr16	64070911	77	INS	4	1	1	0	0	0
chr16_64070911_chr16_64070988_+-	chr16	64070911	chr16	64070988	77	INS	11	0	0	0	1	0
chr16_64166174_chr16_64166174_+-	chr16	64166174	chr16	64166174	529	INS	2	1	0	0	0	0
chr16_64969730_chr16_64969730_+-	chr16	64969730	chr16	64969730	1242	INS	4	1	1	0	0	0
chr16_64969748_chrX_11713524_++	chr16	64969748	chrX	11713524	0	TRA	9	0	0	0	1	0
chr16_65544158_chr16_65544159_+-	chr16	65544158	chr16	65544159	77	INS	2	0	1	0	0	0
chr16_65833474_chr16_65833474_+-	chr16	65833474	chr16	65833474	54	INS	2	1	0	0	0	0
chr16_66490400_chr16_66490400_+-	chr16	66490400	chr16	66490400	476	INS	3	1	1	0	0	0
chr16_67341025_chr16_67341040_+-	chr16	67341025	chr16	67341040	594	INS	2	1	0	0	0	0
chr16_67624810_chr16_67624882_+-	chr16	67624810	chr16	67624882	-72	DEL	14	1	1	0	1	0
chr16_68213022_chr16_68218271_-+	chr16	68213022	chr16	68218271	5249	DUP	35	1	1	0	1	0
chr16_68683651_chr16_68683704_+-	chr16	68683651	chr16	68683704	-53	DEL	3	1	1	0	0	0
chr16_68895488_chr16_68898517_-+	chr16	68895488	chr16	68898517	3028	DUP	35	0	1	0	1	0
chr16_69191281_chr16_69191282_+-	chr16	69191281	chr16	69191282	5129	INS	2	0	1	0	0	0
chr16_69207954_chr1_165817468_++	chr16	69207954	chr1	165817468	0	TRA	4	0	0	0	1	0
chr16_69207954_chr16_69207959_+-	chr16	69207954	chr16	69207959	311	INS	4	1	1	0	0	0
chr16_69207954_chr16_69208271_+-	chr16	69207954	chr16	69208271	317	INS	2	0	0	0	1	0
chr16_69207954_chr20_57430762_++	chr16	69207954	chr20	57430762	0	TRA	2	0	0	0	1	0
chr16_69207969_chr6_108401464_++	chr16	69207969	chr6	108401464	0	TRA	2	0	0	0	1	0
chr16_69591336_chr16_69598389_-+	chr16	69591336	chr16	69598389	7053	DUP	36	1	1	0	1	0
chr16_69944770_chr16_69944862_++	chr16	69944770	chr16	69944862	-91	DEL	2	1	1	0	0	0
chr16_69976480_chr16_69976481_+-	chr16	69976480	chr16	69976481	156	INS	3	1	1	0	0	0
chr16_69990264_chr16_74377795_--	chr16	69990264	chr16	74377795	4387594	INV	6	0	0	0	1	0
chr16_70117255_chr16_70117256_+-	chr16	70117255	chr16	70117256	1172	INS	2	0	1	0	0	0
chr16_71235032_chr16_71235224_+-	chr16	71235032	chr16	71235224	-192	DEL	29	1	1	0	1	0
chr16_71384681_chr16_71384689_+-	chr16	71384681	chr16	71384689	1291	INS	2	1	1	0	0	0
chr16_72580792_chr16_72695344_++	chr16	72580792	chr16	72695344	108206	INV	3	0	1	0	0	1
chr16_72585593_chr16_72632286_+-	chr16	72585593	chr16	72632286	-46962	DEL	2	0	0	0	0	1
chr16_72610717_chr16_72610717_+-	chr16	72610717	chr16	72610717	62	INS	2	1	0	0	0	0
chr16_73041395_chr16_73041403_+-	chr16	73041395	chr16	73041403	308	INS	4	1	1	0	0	0
chr16_73041395_chr16_73041706_+-	chr16	73041395	chr16	73041706	311	INS	4	0	0	0	1	0
chr16_73251961_chr16_73251961_+-	chr16	73251961	chr16	73251961	65	INS	3	1	1	0	0	0
chr16_73349649_chr16_73349709_++	chr16	73349649	chr16	73349709	-59	DEL	2	1	1	0	0	0
chr16_74239813_chr6_32286483_-+	chr16	74239813	chr6	32286483	0	TRA	3	0	0	0	1	0
chr16_74372786_chr16_74373885_++	chr16	74372786	chr16	74373885	-1098	DEL	8	0	1	0	1	0
chr16_74406378_chr16_74406378_+-	chr16	74406378	chr16	74406378	218	INS	2	1	1	0	0	0
chr16_74775880_chr16_74775942_+-	chr16	74775880	chr16	74775942	-62	DEL	14	1	1	0	1	0
chr16_74811108_chr16_74811111_+-	chr16	74811108	chr16	74811111	2648	INS	3	1	1	0	0	0
chr16_74811109_chr7_20669703_+-	chr16	74811109	chr7	20669703	0	TRA	13	0	0	0	1	0
chr16_74837892_chr16_74837892_+-	chr16	74837892	chr16	74837892	73	INS	3	1	1	0	0	0
chr16_75395872_chr16_75396752_+-	chr16	75395872	chr16	75396752	-822	DEL	17	1	0	0	1	0
chr16_75395933_chr16_75396776_+-	chr16	75395933	chr16	75396776	-843	DEL	3	0	0	0	1	0
chr16_75396006_chr16_75396278_+-	chr16	75396006	chr16	75396278	-272	DEL	2	0	1	0	0	0
chr16_75840055_chr16_75842279_-+	chr16	75840055	chr16	75842279	2224	DUP	36	1	1	0	1	0
chr16_76261014_chr16_76261135_+-	chr16	76261014	chr16	76261135	-120	DEL	25	1	1	0	1	0
chr16_76420196_chr16_76420216_+-	chr16	76420196	chr16	76420216	92	INS	4	1	1	0	0	0
chr16_78759295_chr16_78917877_+-	chr16	78759295	chr16	78917877	158585	DEL	31	0	1	0	1	1
chr16_79254493_chr3_62761934_--	chr16	79254493	chr3	62761934	0	TRA	53	1	1	0	1	1
chr16_79391882_chr16_79391953_++	chr16	79391882	chr16	79391953	-71	DEL	2	0	1	0	0	0
chr16_79770145_chr4_175838142_++	chr16	79770145	chr4	175838142	0	TRA	2	0	0	0	1	0
chr16_80570548_chr16_80570681_++	chr16	80570548	chr16	80570681	-134	DEL	2	1	1	0	0	0
chr16_80663084_chr16_80663084_+-	chr16	80663084	chr16	80663084	325	INS	4	1	1	0	0	0
chr16_80663097_chr9_75282808_+-	chr16	80663097	chr9	75282808	0	TRA	2	0	0	0	1	0
chr16_81265782_chr16_81265840_+-	chr16	81265782	chr16	81265840	-58	DEL	14	1	1	0	1	0
chr16_8129089_chr16_8129149_+-	chr16	8129089	chr16	8129149	-60	DEL	15	1	1	0	1	0
chr16_81669684_chr16_81669736_+-	chr16	81669684	chr16	81669736	-53	DEL	3	1	1	0	0	0
chr16_81776081_chr1_69717841_++	chr16	81776081	chr1	69717841	0	TRA	7	0	0	0	1	0
chr16_81776081_chr16_81776167_+-	chr16	81776081	chr16	81776167	86	INS	3	0	0	0	1	0
chr16_81776081_chr5_122300283_++	chr16	81776081	chr5	122300283	0	TRA	4	0	0	0	1	0
chr16_81776082_chr16_81776082_+-	chr16	81776082	chr16	81776082	78	INS	3	1	1	0	0	0
chr16_81776116_chr21_14476229_++	chr16	81776116	chr21	14476229	0	TRA	7	0	0	0	1	0
chr16_82116237_chr16_82116238_+-	chr16	82116237	chr16	82116238	80	INS	2	0	1	0	0	0
chr16_82275644_chr16_82276255_++	chr16	82275644	chr16	82276255	-616	DEL	4	1	1	0	0	0
chr16_82590860_chr16_82590866_+-	chr16	82590860	chr16	82590866	115	INS	2	1	0	0	0	0
chr16_82757477_chr16_82757614_+-	chr16	82757477	chr16	82757614	-137	DEL	23	1	1	0	1	0
chr16_82970370_chr16_82970665_+-	chr16	82970370	chr16	82970665	-294	DEL	26	1	1	0	1	0
chr16_83764725_chr16_83764792_++	chr16	83764725	chr16	83764792	-68	DEL	2	0	1	0	0	0
chr16_83950403_chr16_83950478_+-	chr16	83950403	chr16	83950478	214	INS	3	1	1	0	0	0
chr16_84097008_chr16_84099761_+-	chr16	84097008	chr16	84099761	-2757	DEL	35	1	1	0	1	0
chr16_84467832_chr16_84470509_+-	chr16	84467832	chr16	84470509	-2669	DEL	47	1	1	0	1	0
chr16_847148_chr16_847178_+-	chr16	847148	chr16	847178	155	INS	2	1	1	0	0	0
chr16_84930593_chr16_84930594_+-	chr16	84930593	chr16	84930594	142	INS	2	0	1	0	0	0
chr16_85155058_chr16_85156002_++	chr16	85155058	chr16	85156002	804	INV	2	1	1	0	0	0
chr16_85388244_chr16_85388244_+-	chr16	85388244	chr16	85388244	302	INS	3	1	1	0	0	0
chr16_85777928_chr16_85891182_-+	chr16	85777928	chr16	85891182	113226	DUP	11	0	0	0	1	1
chr16_85834076_chr16_85834078_+-	chr16	85834076	chr16	85834078	1107	INS	2	1	0	0	0	0
chr16_85844278_chr16_85844289_+-	chr16	85844278	chr16	85844289	63	INS	2	1	0	0	0	0
chr16_86190143_chr16_86190194_++	chr16	86190143	chr16	86190194	-68	DEL	2	0	1	0	0	0
chr16_86250702_chr16_86251010_+-	chr16	86250702	chr16	86251010	-307	DEL	25	1	1	0	1	0
chr16_86278750_chr16_86278751_+-	chr16	86278750	chr16	86278751	180	INS	2	1	1	0	0	0
chr16_86278930_chr16_86278931_+-	chr16	86278930	chr16	86278931	78	INS	2	1	1	0	0	0
chr16_86836320_chr16_86836389_++	chr16	86836320	chr16	86836389	-66	DEL	2	1	1	0	0	0
chr16_86845359_chr16_86846254_++	chr16	86845359	chr16	86846254	708	INV	2	0	1	0	0	0
chr16_86889429_chr16_86889429_+-	chr16	86889429	chr16	86889429	297	INS	3	1	1	0	0	0
chr16_86893736_chr16_86893736_+-	chr16	86893736	chr16	86893736	67	INS	2	1	0	0	0	0
chr16_86986943_chr16_86986944_+-	chr16	86986943	chr16	86986944	351	INS	2	0	1	0	0	0
chr16_87038607_chr16_87038684_+-	chr16	87038607	chr16	87038684	-76	DEL	13	1	1	0	1	0
chr16_87049410_chr16_87049415_+-	chr16	87049410	chr16	87049415	61	INS	3	1	1	0	0	0
chr16_87060867_chr11_109704579_+-	chr16	87060867	chr11	109704579	0	TRA	4	0	0	0	1	0
chr16_87304313_chr16_87304314_+-	chr16	87304313	chr16	87304314	99	INS	2	1	0	0	0	0
chr16_87704390_chr16_87704455_+-	chr16	87704390	chr16	87704455	-70	DEL	3	1	1	0	0	0
chr16_87706185_chr16_87706187_+-	chr16	87706185	chr16	87706187	161	INS	5	1	1	0	1	0
chr16_87732875_chr16_87732965_+-	chr16	87732875	chr16	87732965	-89	DEL	3	1	1	0	0	0
chr16_87733562_chr16_87733613_++	chr16	87733562	chr16	87733613	-51	DEL	2	1	1	0	0	0
chr16_87738601_chr16_87738602_+-	chr16	87738601	chr16	87738602	146	INS	2	0	1	0	0	0
chr16_87798591_chr16_87798592_+-	chr16	87798591	chr16	87798592	65	INS	2	0	1	0	0	0
chr16_88000140_chr16_88000938_++	chr16	88000140	chr16	88000938	-796	DEL	2	0	1	0	0	0
chr16_88141532_chr16_88141597_++	chr16	88141532	chr16	88141597	-65	DEL	2	1	1	0	0	0
chr16_88163177_chr16_88163308_+-	chr16	88163177	chr16	88163308	-133	DEL	3	1	1	0	0	0
chr16_88206800_chr16_88207358_++	chr16	88206800	chr16	88207358	-559	DEL	2	0	1	0	0	0
chr16_88366539_chr16_88366644_+-	chr16	88366539	chr16	88366644	-105	DEL	9	0	1	0	1	0
chr16_88461152_chr16_88461153_+-	chr16	88461152	chr16	88461153	446	INS	2	0	1	0	0	0
chr16_88486417_chr16_88486685_+-	chr16	88486417	chr16	88486685	-268	DEL	24	1	1	0	1	0
chr16_88501082_chr16_88501141_++	chr16	88501082	chr16	88501141	-55	DEL	2	1	1	0	0	0
chr16_88546861_chr16_88546946_+-	chr16	88546861	chr16	88546946	-89	DEL	2	1	1	0	0	0
chr16_88558408_chr16_88558473_+-	chr16	88558408	chr16	88558473	-71	DEL	4	1	1	0	0	0
chr16_88955628_chr16_88955685_++	chr16	88955628	chr16	88955685	-57	DEL	2	0	1	0	0	0
chr16_89006950_chr16_89006951_+-	chr16	89006950	chr16	89006951	609	INS	2	1	1	0	0	0
chr16_89008309_chr16_89008310_+-	chr16	89008309	chr16	89008310	368	INS	2	1	1	0	0	0
chr16_89091723_chr16_89091822_+-	chr16	89091723	chr16	89091822	99	INS	5	0	0	0	1	0
chr16_89091736_chr16_89091736_+-	chr16	89091736	chr16	89091736	97	INS	3	1	1	0	0	0
chr16_89117925_chr16_89117926_+-	chr16	89117925	chr16	89117926	97	INS	2	0	1	0	0	0
chr16_89241163_chr16_89241224_++	chr16	89241163	chr16	89241224	-61	DEL	2	1	1	0	0	0
chr16_89372333_chr16_89372393_+-	chr16	89372333	chr16	89372393	-60	DEL	12	1	0	0	1	0
chr16_89566207_chr16_89566314_-+	chr16	89566207	chr16	89566314	-107	DEL	7	0	0	0	1	0
chr16_89566208_chr16_89566209_+-	chr16	89566208	chr16	89566209	83	INS	3	1	1	0	1	0
chr16_89579826_chr16_89580257_+-	chr16	89579826	chr16	89580257	-430	DEL	2	1	1	0	0	0
chr16_89587335_chr16_89587335_+-	chr16	89587335	chr16	89587335	91	INS	2	1	0	0	0	0
chr16_89597899_chr16_89597900_+-	chr16	89597899	chr16	89597900	388	INS	2	1	1	0	0	0
chr16_89597948_chr16_89598102_+-	chr16	89597948	chr16	89598102	377	INS	3	1	1	0	0	0
chr16_89613898_chr16_89613955_+-	chr16	89613898	chr16	89613955	-58	DEL	4	1	1	0	0	0
chr16_89634567_chr16_89634567_+-	chr16	89634567	chr16	89634567	225	INS	2	1	0	0	0	0
chr16_89649132_chr16_89649199_+-	chr16	89649132	chr16	89649199	-67	DEL	3	1	1	0	0	0
chr16_89686256_chr16_89686317_+-	chr16	89686256	chr16	89686317	-58	DEL	4	1	1	0	0	0
chr16_89829649_chr16_89831982_+-	chr16	89829649	chr16	89831982	-2333	DEL	37	1	1	0	1	0
chr16_89852888_chr16_89852889_+-	chr16	89852888	chr16	89852889	117	INS	2	0	1	0	0	0
chr16_89907819_chr16_89907820_+-	chr16	89907819	chr16	89907820	233	INS	2	0	1	0	0	0
chr16_89908709_chr16_89908709_+-	chr16	89908709	chr16	89908709	731	INS	3	1	1	0	0	0
chr16_90003477_chr16_90003741_+-	chr16	90003477	chr16	90003741	-304	DEL	2	1	1	0	0	0
chr16_90047783_chr16_90047784_+-	chr16	90047783	chr16	90047784	86	INS	2	0	1	0	0	0
chr16_903076_chr16_903163_+-	chr16	903076	chr16	903163	-89	DEL	2	1	0	0	0	0
chr16_917299_chr16_917389_+-	chr16	917299	chr16	917389	-88	DEL	2	1	1	0	0	0
chr17_10323779_chr17_10323779_+-	chr17	10323779	chr17	10323779	82	INS	2	1	0	0	0	0
chr17_1035645_chr17_1035645_+-	chr17	1035645	chr17	1035645	1312	INS	2	1	0	0	0	0
chr17_11049033_chr6_32562117_--	chr17	11049033	chr6	32562117	0	TRA	5	0	0	0	1	0
chr17_1153810_chr17_1153815_+-	chr17	1153810	chr17	1153815	178	INS	3	1	1	0	0	0
chr17_11578050_chrX_85911166_++	chr17	11578050	chrX	85911166	0	TRA	2	0	0	0	1	0
chr17_11578924_chr17_11578928_+-	chr17	11578924	chr17	11578928	112	INS	3	1	1	0	0	0
chr17_1173310_chr17_1173310_+-	chr17	1173310	chr17	1173310	344	INS	2	1	0	0	0	0
chr17_1288900_chr17_1288995_++	chr17	1288900	chr17	1288995	-92	DEL	2	0	1	0	0	0
chr17_1328971_chr17_1328972_+-	chr17	1328971	chr17	1328972	104	INS	2	0	1	0	0	0
chr17_14542112_chr17_14542174_+-	chr17	14542112	chr17	14542174	-63	DEL	2	1	0	0	0	0
chr17_15165998_chr17_15166001_+-	chr17	15165998	chr17	15166001	56	INS	2	1	0	0	0	0
chr17_1530551_chr17_1535117_-+	chr17	1530551	chr17	1535117	4571	DUP	20	0	0	0	1	0
chr17_19046896_chr17_19109318_++	chr17	19046896	chr17	19109318	62422	INV	9	0	0	0	1	0
chr17_19109318_chr17_19127650_+-	chr17	19109318	chr17	19127650	-18332	DEL	10	0	0	0	1	0
chr17_19127762_chrX_156029105_-+	chr17	19127762	chrX	156029105	0	TRA	2	0	0	0	1	0
chr17_19616530_chr17_19616534_+-	chr17	19616530	chr17	19616534	68	INS	2	1	1	0	0	0
chr17_19627867_chr17_19627867_+-	chr17	19627867	chr17	19627867	711	INS	2	1	0	0	0	0
chr17_20532801_chr17_20532802_+-	chr17	20532801	chr17	20532802	93	INS	2	1	1	0	0	0
chr17_20985217_chr17_20985218_+-	chr17	20985217	chr17	20985218	87	INS	2	0	1	0	0	0
chr17_20985289_chr17_20985289_+-	chr17	20985289	chr17	20985289	110	INS	2	1	0	0	0	0
chr17_21667957_chr20_30225816_++	chr17	21667957	chr20	30225816	0	TRA	2	0	1	0	0	0
chr17_21681974_chr17_21683137_++	chr17	21681974	chr17	21683137	-1159	DEL	2	0	1	0	0	0
chr17_26939614_chr17_26940892_+-	chr17	26939614	chr17	26940892	-1279	DEL	2	1	1	0	0	0
chr17_296132_chr17_296143_+-	chr17	296132	chr17	296143	52	INS	2	1	0	0	0	0
chr17_30359433_chr17_30359592_++	chr17	30359433	chr17	30359592	-157	DEL	2	1	1	0	0	0
chr17_3053103_chr17_3283784_++	chr17	3053103	chr17	3283784	228267	INV	2	0	0	0	0	1
chr17_30661463_chr17_30662032_+-	chr17	30661463	chr17	30662032	-569	DEL	2	1	0	0	0	0
chr17_31335292_chr17_31335292_+-	chr17	31335292	chr17	31335292	114	INS	2	1	1	0	0	0
chr17_33464463_chr17_33464526_+-	chr17	33464463	chr17	33464526	-69	DEL	3	1	1	0	0	0
chr17_356492_chr17_356493_+-	chr17	356492	chr17	356493	117	INS	2	1	1	0	0	0
chr17_35860450_chr6_32587509_--	chr17	35860450	chr6	32587509	0	TRA	10	0	0	0	1	0
chr17_36866965_chr17_36867038_++	chr17	36866965	chr17	36867038	-72	DEL	5	1	1	0	1	0
chr17_37678364_chr17_37678415_+-	chr17	37678364	chr17	37678415	-51	DEL	2	1	0	0	0	0
chr17_3788790_chr17_3788800_+-	chr17	3788790	chr17	3788800	80	INS	2	1	1	0	0	0
chr17_38631489_chr17_38631489_+-	chr17	38631489	chr17	38631489	76	INS	2	1	1	0	0	0
chr17_39141557_chr15_74957393_+-	chr17	39141557	chr15	74957393	0	TRA	12	0	0	0	1	0
chr17_41581105_chr17_41590667_-+	chr17	41581105	chr17	41590667	9562	DUP	36	1	1	0	1	0
chr17_42397466_chr17_42397467_+-	chr17	42397466	chr17	42397467	962	INS	2	0	1	0	0	0
chr17_42926534_chr17_42929730_-+	chr17	42926534	chr17	42929730	3197	DUP	23	0	0	0	1	0
chr17_43071100_chr8_128763819_--	chr17	43071100	chr8	128763819	0	TRA	14	0	0	0	1	1
chr17_43084082_chr6_33389625_++	chr17	43084082	chr6	33389625	0	TRA	12	0	0	0	1	1
chr17_43109108_chr6_33402489_++	chr17	43109108	chr6	33402489	0	TRA	11	0	0	0	1	1
chr17_43358963_chr17_43365252_++	chr17	43358963	chr17	43365252	6166	INV	2	1	1	0	0	0
chr17_43976319_chr17_43976325_+-	chr17	43976319	chr17	43976325	93	INS	2	1	0	0	0	0
chr17_4407131_chr17_4407967_+-	chr17	4407131	chr17	4407967	-835	DEL	25	0	0	0	1	0
chr17_44219639_chr17_44219904_+-	chr17	44219639	chr17	44219904	-264	DEL	20	1	1	0	1	0
chr17_44569054_chr17_44569054_+-	chr17	44569054	chr17	44569054	171	INS	2	1	0	0	0	0
chr17_4596011_chr17_4596089_+-	chr17	4596011	chr17	4596089	-79	DEL	2	1	1	0	0	0
chr17_46292025_chr17_46489812_++	chr17	46292025	chr17	46489812	198263	INV	4	0	0	0	0	1
chr17_4714634_chr17_4714728_++	chr17	4714634	chr17	4714728	-97	DEL	2	0	1	0	0	0
chr17_48655043_chr17_48655097_+-	chr17	48655043	chr17	48655097	-54	DEL	15	1	1	0	1	0
chr17_48960368_chr17_48960451_++	chr17	48960368	chr17	48960451	-83	DEL	2	0	1	0	0	0
chr17_51081866_chr17_51086153_-+	chr17	51081866	chr17	51086153	4287	DUP	38	0	1	0	1	0
chr17_52982538_chr17_52982659_++	chr17	52982538	chr17	52982659	-118	DEL	2	0	1	0	0	0
chr17_53354628_chr17_53357189_+-	chr17	53354628	chr17	53357189	-2562	DEL	2	0	1	0	1	0
chr17_53612290_chrX_315855_+-	chr17	53612290	chrX	315855	0	TRA	3	0	0	0	1	0
chr17_5561132_chr17_5561828_+-	chr17	5561132	chr17	5561828	-695	DEL	2	0	0	0	1	0
chr17_57170188_chr17_57173067_-+	chr17	57170188	chr17	57173067	2878	DUP	35	0	1	0	1	0
chr17_57205466_chr17_57205478_+-	chr17	57205466	chr17	57205478	86	INS	2	1	0	0	0	0
chr17_5860085_chr17_5860086_+-	chr17	5860085	chr17	5860086	107	INS	2	0	1	0	0	0
chr17_59185842_chr17_59188235_+-	chr17	59185842	chr17	59188235	-2392	DEL	20	0	0	0	1	0
chr17_59229287_chr2_87891991_++	chr17	59229287	chr2	87891991	0	TRA	2	0	0	0	0	1
chr17_59785543_chr10_87887147_-+	chr17	59785543	chr10	87887147	0	TRA	28	0	0	0	1	0
chr17_59785668_chr10_87773106_++	chr17	59785668	chr10	87773106	0	TRA	31	0	0	0	1	0
chr17_60336419_chr6_17874943_--	chr17	60336419	chr6	17874943	0	TRA	6	0	0	0	1	0
chr17_617853_chr17_617869_+-	chr17	617853	chr17	617869	255	INS	2	1	0	0	0	0
chr17_63456641_chr17_63456642_+-	chr17	63456641	chr17	63456642	97	INS	2	1	0	0	0	0
chr17_64377614_chr17_64377616_+-	chr17	64377614	chr17	64377616	56	INS	2	1	0	0	0	0
chr17_65500099_chr17_65500100_+-	chr17	65500099	chr17	65500100	911	INS	2	0	1	0	0	0
chr17_66602102_chr17_66640310_++	chr17	66602102	chr17	66640310	38462	INV	5	0	0	0	0	1
chr17_67222707_chr10_31812458_--	chr17	67222707	chr10	31812458	0	TRA	41	1	0	0	1	1
chr17_67858221_chr17_68215256_++	chr17	67858221	chr17	68215256	357066	INV	2	0	0	0	0	1
chr17_68002193_chr17_68002504_++	chr17	68002193	chr17	68002504	-311	DEL	2	0	1	0	0	0
chr17_68573511_chr6_32607365_++	chr17	68573511	chr6	32607365	0	TRA	2	0	0	0	1	0
chr17_68837923_chr17_68838622_+-	chr17	68837923	chr17	68838622	-699	DEL	12	0	0	0	1	0
chr17_6951517_chr17_6951619_+-	chr17	6951517	chr17	6951619	-102	DEL	18	1	0	0	1	0
chr17_69612145_chr17_69612145_+-	chr17	69612145	chr17	69612145	336	INS	2	1	1	0	0	0
chr17_69673826_chr6_32638800_--	chr17	69673826	chr6	32638800	0	TRA	3	0	0	0	1	0
chr17_7086119_chr17_7094112_+-	chr17	7086119	chr17	7094112	-7988	DEL	3	0	0	0	1	0
chr17_7199330_chr17_7199404_++	chr17	7199330	chr17	7199404	-74	DEL	3	0	1	0	1	0
chr17_72043268_chr17_72051947_-+	chr17	72043268	chr17	72051947	8678	DUP	36	1	1	0	1	0
chr17_722450_chr17_722451_+-	chr17	722450	chr17	722451	97	INS	2	1	1	0	0	0
chr17_72264860_chr17_72270866_+-	chr17	72264860	chr17	72270866	-6006	DEL	37	1	1	0	1	0
chr17_72716464_chrX_11302380_++	chr17	72716464	chrX	11302380	0	TRA	51	1	1	0	1	1
chr17_72948298_chr17_72948298_+-	chr17	72948298	chr17	72948298	136	INS	3	1	1	0	0	0
chr17_73289719_chr17_73289720_+-	chr17	73289719	chr17	73289720	53	INS	2	0	1	0	0	0
chr17_75194583_chr17_75194800_+-	chr17	75194583	chr17	75194800	-216	DEL	2	0	0	0	1	0
chr17_75194798_chr17_75194798_+-	chr17	75194798	chr17	75194798	424	INS	3	1	1	0	0	0
chr17_75956914_chr17_75956983_++	chr17	75956914	chr17	75956983	-70	DEL	2	0	1	0	0	0
chr17_76127610_chr17_76127673_+-	chr17	76127610	chr17	76127673	-63	DEL	12	1	1	0	1	0
chr17_76127674_chr20_39004264_--	chr17	76127674	chr20	39004264	0	TRA	2	0	0	0	1	0
chr17_76189596_chr17_76202952_-+	chr17	76189596	chr17	76202952	13356	DUP	36	1	1	0	1	0
chr17_76212495_chr17_76223408_+-	chr17	76212495	chr17	76223408	-10912	DEL	36	1	1	0	1	0
chr17_76576212_chr17_76576848_+-	chr17	76576212	chr17	76576848	-636	DEL	37	1	1	0	1	0
chr17_77072081_chr17_77072105_+-	chr17	77072081	chr17	77072105	-64	DEL	2	1	0	0	0	0
chr17_77335964_chr17_77336020_+-	chr17	77335964	chr17	77336020	-57	DEL	2	1	1	0	0	0
chr17_77485003_chr17_77485004_+-	chr17	77485003	chr17	77485004	737	INS	2	0	1	0	0	0
chr17_77561244_chr17_77561665_++	chr17	77561244	chr17	77561665	-422	DEL	2	1	1	0	0	0
chr17_77561817_chr17_77562241_++	chr17	77561817	chr17	77562241	-383	DEL	2	0	1	0	0	0
chr17_77562576_chr17_77562632_+-	chr17	77562576	chr17	77562632	-55	DEL	3	1	1	0	0	0
chr17_7793437_chr17_7793460_+-	chr17	7793437	chr17	7793460	114	INS	2	1	0	0	0	0
chr17_78347028_chr6_51271956_--	chr17	78347028	chr6	51271956	0	TRA	4	0	0	0	1	0
chr17_78541167_chr17_78541193_+-	chr17	78541167	chr17	78541193	130	INS	2	1	0	0	0	0
chr17_79554433_chr17_79554433_+-	chr17	79554433	chr17	79554433	309	INS	2	1	1	0	0	0
chr17_79701490_chr17_79701550_+-	chr17	79701490	chr17	79701550	-60	DEL	2	1	1	0	0	0
chr17_79929948_chr17_79929949_+-	chr17	79929948	chr17	79929949	71	INS	2	0	1	0	0	0
chr17_79971713_chr2_44870639_-+	chr17	79971713	chr2	44870639	0	TRA	22	0	1	0	1	0
chr17_80024463_chr17_80024463_+-	chr17	80024463	chr17	80024463	616	INS	4	1	1	0	0	0
chr17_80044683_chr6_5118095_++	chr17	80044683	chr6	5118095	0	TRA	2	0	0	0	1	0
chr17_80184677_chr17_80184732_++	chr17	80184677	chr17	80184732	-58	DEL	2	1	1	0	0	0
chr17_80184798_chr17_80184859_++	chr17	80184798	chr17	80184859	-59	DEL	2	1	1	0	0	0
chr17_80274722_chr17_80274723_+-	chr17	80274722	chr17	80274723	413	INS	2	0	1	0	0	0
chr17_80314332_chr17_80314573_+-	chr17	80314332	chr17	80314573	-239	DEL	2	1	0	0	0	0
chr17_80315716_chr17_80315770_++	chr17	80315716	chr17	80315770	-55	DEL	2	0	1	0	0	0
chr17_80489226_chr17_80489651_++	chr17	80489226	chr17	80489651	-423	DEL	2	0	1	0	0	0
chr17_80489806_chr17_80489964_+-	chr17	80489806	chr17	80489964	-141	DEL	2	1	1	0	0	0
chr17_80591163_chr17_80591267_++	chr17	80591163	chr17	80591267	-114	DEL	2	0	1	0	0	0
chr17_80744884_chr17_80744885_+-	chr17	80744884	chr17	80744885	185	INS	2	0	1	0	0	0
chr17_80811842_chr17_80811899_+-	chr17	80811842	chr17	80811899	-56	DEL	3	1	1	0	0	0
chr17_80930398_chr17_80930399_+-	chr17	80930398	chr17	80930399	367	INS	2	0	1	0	0	0
chr17_810332_chr17_810333_+-	chr17	810332	chr17	810333	151	INS	2	0	1	0	0	0
chr17_81209890_chr17_81210064_+-	chr17	81209890	chr17	81210064	-176	DEL	2	1	1	0	0	0
chr17_81249456_chr17_81249457_+-	chr17	81249456	chr17	81249457	3035	INS	2	0	1	0	0	0
chr17_81535349_chr17_81535349_+-	chr17	81535349	chr17	81535349	155	INS	3	1	1	0	0	0
chr17_81610986_chr6_23978116_+-	chr17	81610986	chr6	23978116	0	TRA	4	0	0	0	1	0
chr17_820564_chr17_821705_++	chr17	820564	chr17	821705	-1121	DEL	2	0	1	0	0	0
chr17_82097413_chr17_82097465_+-	chr17	82097413	chr17	82097465	-52	DEL	13	1	1	0	1	0
chr17_82148333_chr17_82148406_+-	chr17	82148333	chr17	82148406	-74	DEL	2	1	0	0	0	0
chr17_82508113_chr6_32637143_--	chr17	82508113	chr6	32637143	0	TRA	2	0	0	0	1	0
chr17_82586179_chr17_82586180_+-	chr17	82586179	chr17	82586180	5086	INS	2	0	1	0	0	0
chr17_82593158_chr17_82593159_+-	chr17	82593158	chr17	82593159	55	INS	2	0	1	0	0	0
chr17_82684826_chr16_21931688_++	chr17	82684826	chr16	21931688	0	TRA	12	1	0	0	1	1
chr17_82684968_chr16_21500161_+-	chr17	82684968	chr16	21500161	0	TRA	4	0	0	0	1	0
chr17_82684968_chr16_22439080_++	chr17	82684968	chr16	22439080	0	TRA	3	0	0	0	1	0
chr17_82905473_chr17_82905605_++	chr17	82905473	chr17	82905605	-141	DEL	2	0	1	0	0	0
chr17_83055279_chr17_83055489_++	chr17	83055279	chr17	83055489	-262	DEL	2	1	1	0	0	0
chr17_83204961_chr17_83204962_+-	chr17	83204961	chr17	83204962	422	INS	2	0	1	0	0	0
chr17_83205687_chr17_83205960_++	chr17	83205687	chr17	83205960	-273	DEL	2	0	1	0	0	0
chr17_8641391_chr17_8641391_+-	chr17	8641391	chr17	8641391	117	INS	2	1	0	0	0	0
chr17_8910608_chr17_8912178_+-	chr17	8910608	chr17	8912178	-1570	DEL	35	1	1	0	1	0
chr17_893792_chr17_893903_++	chr17	893792	chr17	893903	-112	DEL	3	1	1	0	0	0
chr17_941605_chr17_941777_++	chr17	941605	chr17	941777	-153	DEL	3	1	1	0	0	0
chr17_942315_chr17_942371_+-	chr17	942315	chr17	942371	-56	DEL	2	1	0	0	0	0
chr17_9429855_chr17_9429856_+-	chr17	9429855	chr17	9429856	250	INS	2	0	1	0	0	0
chr17_952341_chr17_952342_+-	chr17	952341	chr17	952342	159	INS	2	1	1	0	0	0
chr18_10409160_chr18_10417368_-+	chr18	10409160	chr18	10417368	8208	DUP	36	1	1	0	1	0
chr18_10606565_chr18_12231961_--	chr18	10606565	chr18	12231961	1625296	INV	5	0	0	0	1	0
chr18_11457824_chr18_11458564_++	chr18	11457824	chr18	11458564	740	INV	45	1	1	0	1	0
chr18_11458564_chr18_11457824_++	chr18	11458564	chr18	11457824	740	INV	11	0	0	0	1	0
chr18_11613740_chr18_11613854_++	chr18	11613740	chr18	11613854	-117	DEL	3	1	1	0	0	0
chr18_11804297_chr18_11804298_+-	chr18	11804297	chr18	11804298	89	INS	2	0	1	0	0	0
chr18_12145098_chr18_12146284_++	chr18	12145098	chr18	12146284	1299	INV	2	1	1	0	0	0
chr18_12229035_chr18_12231961_+-	chr18	12229035	chr18	12231961	2926	DUP	4	0	0	0	1	0
chr18_13674274_chr18_13674402_++	chr18	13674274	chr18	13674402	-128	DEL	2	0	1	0	0	0
chr18_13823285_chr18_13823286_+-	chr18	13823285	chr18	13823286	105	INS	2	1	1	0	0	0
chr18_14258706_chr18_14297963_++	chr18	14258706	chr18	14297963	39118	BND	2	0	0	0	0	1
chr18_14297472_chr18_14297474_+-	chr18	14297472	chr18	14297474	59	INS	3	1	1	0	0	0
chr18_14689132_chr18_14689261_++	chr18	14689132	chr18	14689261	-130	DEL	2	1	1	0	0	0
chr18_15392249_chr18_15392250_+-	chr18	15392249	chr18	15392250	169	INS	2	0	1	0	0	0
chr18_15402570_chr18_15402741_+-	chr18	15402570	chr18	15402741	-171	DEL	5	1	0	0	1	0
chr18_1629504_chr18_1629505_+-	chr18	1629504	chr18	1629505	385	INS	2	1	1	0	0	0
chr18_20935403_chr18_20935742_++	chr18	20935403	chr18	20935742	-339	DEL	2	0	1	0	0	0
chr18_2158970_chr18_2158971_+-	chr18	2158970	chr18	2158971	99	INS	2	0	1	0	0	0
chr18_22010479_chr18_22010550_+-	chr18	22010479	chr18	22010550	99	INS	2	1	0	0	0	0
chr18_23040022_chr18_23040079_++	chr18	23040022	chr18	23040079	-58	DEL	2	1	1	0	0	0
chr18_23306305_chr18_23306389_+-	chr18	23306305	chr18	23306389	-84	DEL	14	1	1	0	1	0
chr18_2490536_chr18_2560353_-+	chr18	2490536	chr18	2560353	69818	DUP	45	1	1	0	1	1
chr18_24938783_chr18_24938837_+-	chr18	24938783	chr18	24938837	-53	DEL	3	1	1	0	0	0
chr18_24939283_chr18_24939355_++	chr18	24939283	chr18	24939355	-87	DEL	2	0	1	0	0	0
chr18_27855186_chr18_27855187_+-	chr18	27855186	chr18	27855187	912	INS	2	0	1	0	0	0
chr18_28271215_chr18_28271216_+-	chr18	28271215	chr18	28271216	349	INS	2	0	1	0	0	0
chr18_28297172_chr18_28302966_-+	chr18	28297172	chr18	28302966	5793	DUP	23	0	1	0	1	0
chr18_29595664_chr18_29595665_+-	chr18	29595664	chr18	29595665	296	INS	2	0	1	0	0	0
chr18_29596652_chr18_29596653_+-	chr18	29596652	chr18	29596653	52	INS	2	0	1	0	0	0
chr18_29639228_chr18_29639229_+-	chr18	29639228	chr18	29639229	510	INS	2	0	1	0	0	0
chr18_31357503_chr18_35350680_++	chr18	31357503	chr18	35350680	3991546	INV	32	0	1	0	1	1
chr18_37780492_chr18_37780504_+-	chr18	37780492	chr18	37780504	642	INS	3	1	1	0	0	0
chr18_38586968_chr18_38587027_+-	chr18	38586968	chr18	38587027	-59	DEL	5	0	1	0	1	0
chr18_39097029_chr18_39097079_++	chr18	39097029	chr18	39097079	-53	DEL	2	0	1	0	0	0
chr18_4031309_chr18_4031474_+-	chr18	4031309	chr18	4031474	-165	DEL	37	1	1	0	1	0
chr18_4265517_chr18_4265518_+-	chr18	4265517	chr18	4265518	78	INS	2	1	1	0	0	0
chr18_44306810_chr18_44306943_++	chr18	44306810	chr18	44306943	-134	DEL	2	0	1	0	0	0
chr18_44544236_chr18_44544295_++	chr18	44544236	chr18	44544295	-59	DEL	2	0	1	0	0	0
chr18_44699137_chr18_44699202_++	chr18	44699137	chr18	44699202	-63	DEL	2	0	1	0	0	0
chr18_44721955_chr18_44721956_+-	chr18	44721955	chr18	44721956	103	INS	2	1	1	0	0	0
chr18_46263464_chr18_46266057_+-	chr18	46263464	chr18	46266057	-2593	DEL	22	0	0	0	1	0
chr18_46955141_chr18_46955147_+-	chr18	46955141	chr18	46955147	85	INS	2	1	0	0	0	0
chr18_47401314_chr18_47401445_++	chr18	47401314	chr18	47401445	-128	DEL	2	1	1	0	0	0
chr18_47402844_chr18_47402845_+-	chr18	47402844	chr18	47402845	129	INS	2	1	0	0	0	0
chr18_47850310_chr18_47850311_+-	chr18	47850310	chr18	47850311	167	INS	2	0	1	0	0	0
chr18_48511122_chr18_48511123_+-	chr18	48511122	chr18	48511123	142	INS	2	0	1	0	0	0
chr18_48886685_chr18_48886689_+-	chr18	48886685	chr18	48886689	83	INS	2	1	0	0	0	0
chr18_48905541_chr18_48946391_-+	chr18	48905541	chr18	48946391	40852	DUP	43	1	0	0	1	1
chr18_49008060_chr18_49048866_-+	chr18	49008060	chr18	49048866	40805	DUP	3	0	0	0	1	0
chr18_49577681_chr18_49578006_++	chr18	49577681	chr18	49578006	-335	DEL	2	0	1	0	0	0
chr18_49735187_chr18_49736747_+-	chr18	49735187	chr18	49736747	-1560	DEL	36	1	1	0	1	0
chr18_50333238_chr18_50333789_+-	chr18	50333238	chr18	50333789	-550	DEL	2	0	0	0	1	0
chr18_5085727_chr6_32579393_++	chr18	5085727	chr6	32579393	0	TRA	2	0	0	0	1	0
chr18_51131193_chr6_23728424_+-	chr18	51131193	chr6	23728424	0	TRA	2	0	0	0	1	0
chr18_51799521_chr18_51807913_-+	chr18	51799521	chr18	51807913	8392	DUP	36	1	1	0	1	0
chr18_52272129_chr18_52272194_++	chr18	52272129	chr18	52272194	-68	DEL	2	1	1	0	0	0
chr18_53342460_chr18_53342541_+-	chr18	53342460	chr18	53342541	-81	DEL	9	0	0	0	1	0
chr18_53429030_chr18_53429031_+-	chr18	53429030	chr18	53429031	59	INS	2	0	1	0	0	0
chr18_53629639_chr18_11568234_++	chr18	53629639	chr18	11568234	42061404	INV	7	0	0	0	0	1
chr18_53629643_chr18_53629800_++	chr18	53629643	chr18	53629800	153	INV	35	0	1	0	1	0
chr18_53629795_chr18_53629648_++	chr18	53629795	chr18	53629648	147	INV	11	0	0	0	1	0
chr18_53633360_chr18_11568241_++	chr18	53633360	chr18	11568241	42063818	INV	18	0	0	0	1	1
chr18_54394403_chr18_54394404_+-	chr18	54394403	chr18	54394404	552	INS	2	0	1	0	0	0
chr18_56793797_chr18_56794007_+-	chr18	56793797	chr18	56794007	210	INS	11	0	0	0	1	0
chr18_56793818_chr18_56793818_+-	chr18	56793818	chr18	56793818	178	INS	4	1	1	0	0	0
chr18_56826265_chr18_56826266_+-	chr18	56826265	chr18	56826266	217	INS	2	0	1	0	0	0
chr18_57024579_chr18_57024580_+-	chr18	57024579	chr18	57024580	68	INS	2	1	1	0	0	0
chr18_57509940_chr18_57510568_+-	chr18	57509940	chr18	57510568	-632	DEL	2	1	1	0	0	0
chr18_57633019_chr18_57633020_+-	chr18	57633019	chr18	57633020	232	INS	2	0	1	0	0	0
chr18_57745435_chr2_114130513_+-	chr18	57745435	chr2	114130513	0	TRA	54	1	1	0	1	1
chr18_57996910_chr18_58011733_-+	chr18	57996910	chr18	58011733	14823	DUP	36	1	1	0	1	0
chr18_58550514_chr18_58550515_+-	chr18	58550514	chr18	58550515	400	INS	2	1	1	0	0	0
chr18_58733200_chr15_55611372_+-	chr18	58733200	chr15	55611372	0	TRA	31	1	0	0	1	1
chr18_59221568_chrX_315928_++	chr18	59221568	chrX	315928	0	TRA	3	0	0	0	1	0
chr18_63088624_chr18_63088741_-+	chr18	63088624	chr18	63088741	-117	DEL	14	1	0	0	1	0
chr18_68920553_chr12_77975614_--	chr18	68920553	chr12	77975614	0	TRA	31	0	0	0	1	0
chr18_68920575_chr18_68920575_+-	chr18	68920575	chr18	68920575	203	INS	4	1	1	0	0	0
chr18_70606387_chr18_70615407_-+	chr18	70606387	chr18	70615407	9024	DUP	28	0	0	0	1	0
chr18_72354278_chr1_18097587_++	chr18	72354278	chr1	18097587	0	TRA	2	0	0	0	1	0
chr18_74425064_chr18_74425120_+-	chr18	74425064	chr18	74425120	-60	DEL	2	1	0	0	0	0
chr18_74616747_chr18_74617183_++	chr18	74616747	chr18	74617183	438	INV	2	0	1	0	0	0
chr18_76508485_chr18_76508487_+-	chr18	76508485	chr18	76508487	151	INS	2	1	1	0	0	0
chr18_76939084_chr6_62925120_-+	chr18	76939084	chr6	62925120	0	TRA	29	1	0	0	1	1
chr18_78800483_chr18_78800509_+-	chr18	78800483	chr18	78800509	238	INS	2	1	1	0	0	0
chr18_78917053_chr18_78917054_+-	chr18	78917053	chr18	78917054	59	INS	2	1	1	0	0	0
chr18_79043510_chr18_79043550_+-	chr18	79043510	chr18	79043550	607	INS	2	1	1	0	0	0
chr18_79357608_chr18_79357719_+-	chr18	79357608	chr18	79357719	-111	DEL	2	1	1	0	0	0
chr18_79505722_chr18_79505723_+-	chr18	79505722	chr18	79505723	218	INS	2	0	1	0	0	0
chr18_79647190_chr18_79647288_+-	chr18	79647190	chr18	79647288	-79	DEL	2	1	0	0	0	0
chr18_79857081_chr18_79857082_+-	chr18	79857081	chr18	79857082	639	INS	2	0	1	0	0	0
chr18_80258429_chr8_51513099_+-	chr18	80258429	chr8	51513099	0	TRA	2	0	0	0	1	0
chr18_837110_chr18_837423_+-	chr18	837110	chr18	837423	-312	DEL	2	1	1	0	0	0
chr18_8516149_chr18_8516150_+-	chr18	8516149	chr18	8516150	60	INS	2	1	1	0	0	0
chr18_8803743_chr18_8819307_+-	chr18	8803743	chr18	8819307	-15564	DEL	36	1	1	0	1	0
chr18_9620363_chr18_9620365_+-	chr18	9620363	chr18	9620365	51	INS	2	1	0	0	0	0
chr18_9836777_chr18_9836778_+-	chr18	9836777	chr18	9836778	110	INS	2	0	1	0	0	0
chr18_9923297_chr18_9923390_+-	chr18	9923297	chr18	9923390	-94	DEL	2	1	0	0	0	0
chr19_10001926_chr19_10001989_++	chr19	10001926	chr19	10001989	-63	DEL	2	0	1	0	0	0
chr19_1050023_chr19_1050023_+-	chr19	1050023	chr19	1050023	1466	INS	2	1	0	0	0	0
chr19_10758431_chr19_10758447_+-	chr19	10758431	chr19	10758447	335	INS	2	1	1	0	0	0
chr19_107967_chr19_108139_+-	chr19	107967	chr19	108139	-172	DEL	8	0	1	0	1	0
chr19_11983340_chr6_8742219_-+	chr19	11983340	chr6	8742219	0	TRA	44	1	1	0	1	1
chr19_12526199_chr19_12564913_-+	chr19	12526199	chr19	12564913	38715	DUP	32	0	0	0	1	0
chr19_12989807_chr19_12989808_+-	chr19	12989807	chr19	12989808	636	INS	2	0	1	0	0	0
chr19_13185139_chr19_13185140_+-	chr19	13185139	chr19	13185140	88	INS	2	0	1	0	0	0
chr19_13535933_chr19_13535934_+-	chr19	13535933	chr19	13535934	195	INS	2	1	1	0	0	0
chr19_13628276_chr19_13628402_+-	chr19	13628276	chr19	13628402	-126	DEL	2	1	0	0	0	0
chr19_14377333_chr19_14377400_+-	chr19	14377333	chr19	14377400	-67	DEL	2	1	1	0	0	0
chr19_14750070_chr19_14750071_+-	chr19	14750070	chr19	14750071	77	INS	2	0	1	0	0	0
chr19_15212467_chr19_15213324_++	chr19	15212467	chr19	15213324	-920	DEL	2	0	1	0	0	0
chr19_15285913_chr19_15315520_+-	chr19	15285913	chr19	15315520	-29607	DEL	48	1	1	0	1	1
chr19_15950591_chr19_15950689_+-	chr19	15950591	chr19	15950689	-98	DEL	2	1	1	0	0	0
chr19_16588496_chr19_16592906_-+	chr19	16588496	chr19	16592906	4409	DUP	36	1	1	0	1	0
chr19_17315304_chr19_17315355_++	chr19	17315304	chr19	17315355	-65	DEL	2	1	1	0	0	0
chr19_17385426_chr7_152448658_--	chr19	17385426	chr7	152448658	0	TRA	50	1	1	0	1	1
chr19_18561974_chr19_18580730_-+	chr19	18561974	chr19	18580730	18757	DUP	36	1	1	0	1	0
chr19_1923532_chr1_226875552_-+	chr19	1923532	chr1	226875552	0	TRA	14	0	0	0	1	0
chr19_1923698_chr1_226869732_+-	chr19	1923698	chr1	226869732	0	TRA	9	0	0	0	1	0
chr19_20573122_chr19_20700855_-+	chr19	20573122	chr19	20700855	132339	DUP	2	0	0	0	0	1
chr19_20619327_chr19_20700173_++	chr19	20619327	chr19	20700173	80884	BND	3	0	0	0	0	1
chr19_21629033_chr19_21629043_+-	chr19	21629033	chr19	21629043	65	INS	2	1	0	0	0	0
chr19_22107219_chr19_22107397_++	chr19	22107219	chr19	22107397	-181	DEL	2	1	1	0	0	0
chr19_222722_chr19_222723_+-	chr19	222722	chr19	222723	138	INS	2	0	1	0	0	0
chr19_22959765_chr19_22960119_++	chr19	22959765	chr19	22960119	-354	DEL	2	0	1	0	0	0
chr19_24429940_chr19_24429940_+-	chr19	24429940	chr19	24429940	168	INS	3	1	1	0	0	0
chr19_24447301_chr19_24447470_++	chr19	24447301	chr19	24447470	-169	DEL	2	0	1	0	0	0
chr19_270505_chr19_270573_++	chr19	270505	chr19	270573	-68	DEL	2	0	1	0	0	0
chr19_2713735_chr19_2713736_+-	chr19	2713735	chr19	2713736	339	INS	2	0	1	0	0	0
chr19_27312788_chr19_27312789_+-	chr19	27312788	chr19	27312789	504	INS	2	0	1	0	0	0
chr19_27316891_chr19_27382641_++	chr19	27316891	chr19	27382641	65738	BND	2	0	0	0	0	1
chr19_27336960_chr19_27399265_++	chr19	27336960	chr19	27399265	62007	BND	2	0	0	0	0	1
chr19_27342366_chr19_27365971_-+	chr19	27342366	chr19	27365971	23615	DUP	3	0	0	0	0	1
chr19_27363452_chr19_27397865_++	chr19	27363452	chr19	27397865	34403	BND	2	0	0	0	0	1
chr19_28142473_chr19_28142529_+-	chr19	28142473	chr19	28142529	-56	DEL	11	1	1	0	1	0
chr19_28630136_chr19_28630225_+-	chr19	28630136	chr19	28630225	-89	DEL	15	1	1	0	1	0
chr19_29447481_chr19_29447554_++	chr19	29447481	chr19	29447554	-73	DEL	2	0	1	0	0	0
chr19_30008877_chr19_30024642_-+	chr19	30008877	chr19	30024642	15766	DUP	35	0	1	0	1	0
chr19_31625463_chr19_31625595_+-	chr19	31625463	chr19	31625595	-132	DEL	21	1	1	0	1	0
chr19_3173636_chr19_3173748_+-	chr19	3173636	chr19	3173748	-114	DEL	2	1	1	0	0	0
chr19_31865178_chr19_31865409_-+	chr19	31865178	chr19	31865409	-234	DEL	5	0	1	0	1	0
chr19_34837815_chr19_34844298_++	chr19	34837815	chr19	34844298	6482	INV	2	0	0	0	1	0
chr19_361380_chr19_361699_+-	chr19	361380	chr19	361699	-338	DEL	3	1	1	0	0	0
chr19_36736194_chr19_36741620_-+	chr19	36736194	chr19	36741620	5427	DUP	2	0	0	0	1	0
chr19_37881029_chr19_37881029_+-	chr19	37881029	chr19	37881029	447	INS	2	1	1	0	0	0
chr19_394862_chr19_481608_-+	chr19	394862	chr19	481608	87351	DUP	2	0	0	0	0	1
chr19_411312_chr19_411313_+-	chr19	411312	chr19	411313	1072	INS	2	0	1	0	0	0
chr19_41361796_chr19_41362028_+-	chr19	41361796	chr19	41362028	-271	DEL	3	1	1	0	0	0
chr19_41996734_chr19_41996800_+-	chr19	41996734	chr19	41996800	-66	DEL	7	0	0	0	1	0
chr19_42669273_chr19_42671695_--	chr19	42669273	chr19	42671695	2422	INV	7	0	0	0	1	0
chr19_42669273_chr19_42672724_+-	chr19	42669273	chr19	42672724	-3469	DEL	15	1	1	0	1	0
chr19_43622570_chr19_43624018_-+	chr19	43622570	chr19	43624018	1448	DUP	32	0	0	0	1	0
chr19_44488141_chr19_44488225_++	chr19	44488141	chr19	44488225	-86	DEL	2	0	1	0	0	0
chr19_4492830_chr19_4492831_+-	chr19	4492830	chr19	4492831	426	INS	2	0	1	0	0	0
chr19_46833426_chr19_46833437_+-	chr19	46833426	chr19	46833437	61	DEL	2	1	0	0	0	0
chr19_473190_chr19_473315_+-	chr19	473190	chr19	473315	-125	DEL	2	1	0	0	0	0
chr19_48761597_chr19_48797176_++	chr19	48761597	chr19	48797176	35553	INV	20	0	0	0	1	1
chr19_48786073_chr20_44506529_++	chr19	48786073	chr20	44506529	0	TRA	13	0	0	0	1	1
chr19_48797169_chr19_48761604_++	chr19	48797169	chr19	48761604	35565	INV	5	0	0	0	1	0
chr19_49025459_chr19_49876981_+-	chr19	49025459	chr19	49876981	851556	DEL	16	1	0	0	1	1
chr19_49157033_chr19_49157148_++	chr19	49157033	chr19	49157148	-120	DEL	2	0	1	0	0	0
chr19_49414700_chr19_49414761_+-	chr19	49414700	chr19	49414761	-60	DEL	2	1	1	0	0	0
chr19_49701008_chr19_49701009_+-	chr19	49701008	chr19	49701009	128	INS	2	0	1	0	0	0
chr19_49702076_chr19_49702082_+-	chr19	49702076	chr19	49702082	130	INS	4	1	1	0	0	0
chr19_501787_chr19_501788_+-	chr19	501787	chr19	501788	63	INS	2	0	1	0	0	0
chr19_50913952_chr19_50914403_+-	chr19	50913952	chr19	50914403	-446	DEL	3	1	1	0	0	0
chr19_51180886_chr19_51180953_+-	chr19	51180886	chr19	51180953	-66	DEL	2	1	1	0	0	0
chr19_51276289_chr19_51276354_+-	chr19	51276289	chr19	51276354	-65	DEL	15	1	1	0	1	0
chr19_51422073_chr19_51422151_++	chr19	51422073	chr19	51422151	-83	DEL	2	0	1	0	0	0
chr19_5212626_chr19_5215814_+-	chr19	5212626	chr19	5215814	3189	DUP	20	0	1	0	1	0
chr19_54181993_chr19_54181994_+-	chr19	54181993	chr19	54181994	152	INS	2	1	1	0	0	0
chr19_54279020_chr19_54633007_++	chr19	54279020	chr19	54633007	352397	BND	4	0	0	0	0	1
chr19_54297013_chr19_54577180_++	chr19	54297013	chr19	54577180	280165	BND	9	1	0	0	0	1
chr19_5463399_chr19_5463406_+-	chr19	5463399	chr19	5463406	65	INS	2	1	0	0	0	0
chr19_54711767_chr19_54712049_++	chr19	54711767	chr19	54712049	-281	DEL	2	0	1	0	0	0
chr19_55207620_chr19_55207621_+-	chr19	55207620	chr19	55207621	81	INS	2	0	1	0	0	0
chr19_55418840_chr19_55418841_+-	chr19	55418840	chr19	55418841	65	INS	2	1	1	0	0	0
chr19_55472257_chr19_55472340_+-	chr19	55472257	chr19	55472340	-82	DEL	2	1	1	0	0	0
chr19_55713252_chr19_55735621_-+	chr19	55713252	chr19	55735621	22369	DUP	35	0	1	0	1	0
chr19_55760945_chr19_55770896_+-	chr19	55760945	chr19	55770896	-9972	DEL	2	0	0	0	1	0
chr19_56134710_chr1_17734509_++	chr19	56134710	chr1	17734509	0	TRA	4	0	0	0	1	0
chr19_56688442_chr19_56688498_++	chr19	56688442	chr19	56688498	-55	DEL	2	1	1	0	0	0
chr19_57137940_chr19_57138008_++	chr19	57137940	chr19	57138008	-66	DEL	2	1	1	0	0	0
chr19_57169001_chr19_57169421_++	chr19	57169001	chr19	57169421	-419	DEL	3	1	1	0	0	0
chr19_57172129_chr19_57172130_+-	chr19	57172129	chr19	57172130	55	INS	2	0	1	0	0	0
chr19_57237327_chr19_57237385_+-	chr19	57237327	chr19	57237385	-58	DEL	15	1	1	0	1	0
chr19_57319270_chr19_57319271_+-	chr19	57319270	chr19	57319271	125	INS	2	1	1	0	0	0
chr19_57499424_chr19_57499491_+-	chr19	57499424	chr19	57499491	-66	DEL	2	1	1	0	0	0
chr19_5796129_chr19_5796130_+-	chr19	5796129	chr19	5796130	60	INS	2	0	1	0	0	0
chr19_604859_chr19_604860_+-	chr19	604859	chr19	604860	133	INS	2	1	1	0	0	0
chr19_7104535_chr19_7104536_+-	chr19	7104535	chr19	7104536	136	INS	2	0	1	0	0	0
chr19_7303553_chr19_7303630_++	chr19	7303553	chr19	7303630	-79	DEL	2	0	1	0	0	0
chr19_7331319_chr19_7331320_+-	chr19	7331319	chr19	7331320	540	INS	2	0	1	0	0	0
chr19_73894_chr2_102025808_++	chr19	73894	chr2	102025808	0	TRA	2	0	0	0	1	0
chr19_8085987_chr19_8085988_+-	chr19	8085987	chr19	8085988	74	INS	2	1	1	0	0	0
chr19_829262_chr19_829280_+-	chr19	829262	chr19	829280	95	INS	2	1	1	0	0	0
chr19_9669680_chr19_9669733_++	chr19	9669680	chr19	9669733	-55	DEL	2	0	1	0	0	0
chr19_9926654_chr19_9955631_+-	chr19	9926654	chr19	9955631	-28978	DEL	2	0	0	0	1	0
chr2_100643333_chr2_100643439_-+	chr2	100643333	chr2	100643439	-105	DEL	26	1	1	0	1	0
chr2_101092282_chr9_130960935_++	chr2	101092282	chr9	130960935	0	TRA	27	0	1	1	1	1
chr2_10174572_chr22_37668162_++	chr2	10174572	chr22	37668162	0	TRA	50	1	1	0	1	1
chr2_101944159_chr2_101944159_+-	chr2	101944159	chr2	101944159	3492	INS	3	1	1	0	0	0
chr2_101944160_chr6_71143944_-+	chr2	101944160	chr6	71143944	0	TRA	4	0	0	0	1	0
chr2_101944262_chr1_22830197_++	chr2	101944262	chr1	22830197	0	TRA	5	0	0	0	1	0
chr2_10195686_chr9_128966650_++	chr2	10195686	chr9	128966650	0	TRA	39	1	0	0	1	1
chr2_102002766_chr2_102002767_+-	chr2	102002766	chr2	102002767	55	INS	2	1	1	0	0	0
chr2_102450229_chr2_102450230_+-	chr2	102450229	chr2	102450230	76	INS	2	0	1	0	0	0
chr2_102462847_chr2_162412478_+-	chr2	102462847	chr2	162412478	59949516	DEL	52	1	1	1	1	1
chr2_102462852_chr2_162412478_++	chr2	102462852	chr2	162412478	59949626	INV	5	0	0	0	0	1
chr2_10536190_chr2_10536191_+-	chr2	10536190	chr2	10536191	139	INS	2	1	1	0	0	0
chr2_105640362_chrX_140582226_++	chr2	105640362	chrX	140582226	0	TRA	7	0	0	0	1	0
chr2_1056768_chr2_1056769_+-	chr2	1056768	chr2	1056769	139	INS	2	1	1	0	0	0
chr2_1094163_chr2_1094233_+-	chr2	1094163	chr2	1094233	-68	DEL	3	1	1	0	0	0
chr2_110280194_chr2_110280195_+-	chr2	110280194	chr2	110280195	60	INS	2	0	1	0	0	0
chr2_111180365_chr2_111180435_+-	chr2	111180365	chr2	111180435	-70	DEL	15	1	1	0	1	0
chr2_113288492_chr2_196855257_+-	chr2	113288492	chr2	196855257	83566605	DEL	40	0	1	1	1	1
chr2_114130513_chr18_57745435_++	chr2	114130513	chr18	57745435	0	TRA	47	1	1	1	1	1
chr2_114802722_chr2_114802919_-+	chr2	114802722	chr2	114802919	-198	DEL	13	0	1	0	1	0
chr2_115275684_chr6_32663912_--	chr2	115275684	chr6	32663912	0	TRA	3	0	0	0	1	0
chr2_116829983_chr2_116829984_+-	chr2	116829983	chr2	116829984	90	INS	2	0	1	0	0	0
chr2_117643580_chr2_117643580_+-	chr2	117643580	chr2	117643580	134	INS	2	1	1	0	0	0
chr2_117871825_chr2_117871826_+-	chr2	117871825	chr2	117871826	102	INS	2	1	1	0	0	0
chr2_118772970_chr2_118773037_+-	chr2	118772970	chr2	118773037	-67	DEL	6	1	1	0	1	0
chr2_119073361_chr2_119073361_+-	chr2	119073361	chr2	119073361	59	INS	2	1	1	0	0	0
chr2_119444857_chr2_119444929_++	chr2	119444857	chr2	119444929	-71	DEL	2	0	1	0	0	0
chr2_120723806_chr2_120723807_+-	chr2	120723806	chr2	120723807	75	INS	2	1	1	0	0	0
chr2_121024546_chr2_121024659_+-	chr2	121024546	chr2	121024659	-113	DEL	4	1	1	0	0	0
chr2_121882131_chr2_121885005_+-	chr2	121882131	chr2	121885005	-2873	DEL	37	1	1	0	1	0
chr2_122059571_chr2_122059814_++	chr2	122059571	chr2	122059814	-241	DEL	2	0	1	0	0	0
chr2_1222670_chr2_1222671_+-	chr2	1222670	chr2	1222671	206	INS	2	1	1	0	0	0
chr2_127119889_chr2_127119929_+-	chr2	127119889	chr2	127119929	152	INS	3	1	1	0	0	0
chr2_128606576_chr2_128606576_+-	chr2	128606576	chr2	128606576	1022	INS	2	1	0	0	0	0
chr2_128880845_chr2_128888630_+-	chr2	128880845	chr2	128888630	-7785	DEL	2	0	1	0	0	0
chr2_129623660_chr2_129623735_+-	chr2	129623660	chr2	129623735	-75	DEL	13	1	1	0	1	0
chr2_131791163_chrX_148581113_-+	chr2	131791163	chrX	148581113	0	TRA	3	0	0	0	1	0
chr2_132243884_chr22_15166139_++	chr2	132243884	chr22	15166139	0	TRA	2	0	0	0	0	1
chr2_134016368_chr2_134022806_+-	chr2	134016368	chr2	134022806	-6438	DEL	36	1	1	0	1	0
chr2_134237638_chr2_134237701_+-	chr2	134237638	chr2	134237701	-64	DEL	3	1	1	0	0	0
chr2_136398937_chr2_136398938_+-	chr2	136398937	chr2	136398938	1344	INS	2	0	1	0	0	0
chr2_137754715_chr2_137754725_+-	chr2	137754715	chr2	137754725	67	INS	2	1	0	0	0	0
chr2_139230074_chr2_139230134_+-	chr2	139230074	chr2	139230134	-60	DEL	3	1	1	0	0	0
chr2_141060117_chr2_141208415_++	chr2	141060117	chr2	141208415	148297	INV	2	0	0	0	1	0
chr2_141097158_chr2_141097232_++	chr2	141097158	chr2	141097232	-82	DEL	2	0	1	0	0	0
chr2_141128482_chr2_141172723_+-	chr2	141128482	chr2	141172723	-44534	DEL	3	0	0	0	1	1
chr2_141300895_chr2_142117846_+-	chr2	141300895	chr2	142117846	-816960	DEL	29	0	0	0	1	1
chr2_143801207_chr2_143801355_++	chr2	143801207	chr2	143801355	-150	DEL	2	0	1	0	0	0
chr2_1445034_chr2_1445433_++	chr2	1445034	chr2	1445433	-399	DEL	2	0	1	0	0	0
chr2_147597990_chrX_125903043_--	chr2	147597990	chrX	125903043	0	TRA	3	0	0	0	1	0
chr2_1511205_chr2_1511320_++	chr2	1511205	chr2	1511320	-115	DEL	2	0	1	0	0	0
chr2_154102295_chr2_154171289_-+	chr2	154102295	chr2	154171289	68995	DUP	38	0	0	0	1	1
chr2_15648608_chr2_15648608_+-	chr2	15648608	chr2	15648608	66	INS	2	1	0	0	0	0
chr2_158791914_chr2_158791993_+-	chr2	158791914	chr2	158791993	-73	DEL	2	1	1	0	0	0
chr2_159970486_chr2_160303660_-+	chr2	159970486	chr2	160303660	333175	DUP	55	1	1	0	1	1
chr2_161392127_chr2_161502654_+-	chr2	161392127	chr2	161502654	110469	DUP	19	1	1	0	1	1
chr2_1619319_chr2_1619404_++	chr2	1619319	chr2	1619404	-81	DEL	2	1	1	0	0	0
chr2_1619505_chr2_1619585_+-	chr2	1619505	chr2	1619585	-82	DEL	3	1	1	0	0	0
chr2_162412467_chr2_102462857_++	chr2	162412467	chr2	102462857	59949620	INV	6	1	0	0	0	1
chr2_162753009_chr2_162753009_+-	chr2	162753009	chr2	162753009	109	INS	2	1	1	0	0	0
chr2_163121171_chr2_163124578_+-	chr2	163121171	chr2	163124578	-3407	DEL	37	1	1	0	1	0
chr2_163448730_chr2_163448742_+-	chr2	163448730	chr2	163448742	70	INS	2	1	0	0	0	0
chr2_163704822_chr12_63734305_-+	chr2	163704822	chr12	63734305	0	TRA	34	1	1	0	1	1
chr2_163712358_chr2_163731838_-+	chr2	163712358	chr2	163731838	19480	DUP	35	0	1	0	1	0
chr2_163712528_chr12_63717150_++	chr2	163712528	chr12	63717150	0	TRA	31	1	1	0	1	0
chr2_163731885_chr12_63717047_++	chr2	163731885	chr12	63717047	0	TRA	22	1	0	0	1	1
chr2_1637445_chr2_1637446_+-	chr2	1637445	chr2	1637446	151	INS	2	0	1	0	0	0
chr2_165927257_chr2_165927326_++	chr2	165927257	chr2	165927326	-68	DEL	2	1	1	0	0	0
chr2_166660000_chr2_166660064_++	chr2	166660000	chr2	166660064	-64	DEL	2	0	1	0	0	0
chr2_167214230_chr2_167214231_+-	chr2	167214230	chr2	167214231	68	INS	3	1	1	0	0	0
chr2_168631597_chr2_168631598_+-	chr2	168631597	chr2	168631598	61	INS	2	0	1	0	0	0
chr2_170648635_chr2_170648636_+-	chr2	170648635	chr2	170648636	79	INS	2	0	1	0	0	0
chr2_170649167_chr2_170649303_++	chr2	170649167	chr2	170649303	-141	DEL	2	1	1	0	0	0
chr2_1706897_chr2_1706957_+-	chr2	1706897	chr2	1706957	-62	DEL	2	1	0	0	0	0
chr2_1707276_chr2_1707407_+-	chr2	1707276	chr2	1707407	-131	DEL	3	1	1	0	0	0
chr2_171059119_chr2_171059257_+-	chr2	171059119	chr2	171059257	-140	DEL	26	1	1	0	1	0
chr2_171558414_chr2_171558478_++	chr2	171558414	chr2	171558478	-64	DEL	2	0	1	0	0	0
chr2_172042823_chr16_61960380_++	chr2	172042823	chr16	61960380	0	TRA	9	0	0	0	1	0
chr2_172181224_chr17_59790926_++	chr2	172181224	chr17	59790926	0	TRA	23	1	0	0	1	0
chr2_172208213_chr17_59867309_++	chr2	172208213	chr17	59867309	0	TRA	20	0	0	0	1	1
chr2_17317827_chr2_17317897_+-	chr2	17317827	chr2	17317897	-70	DEL	15	1	1	0	1	0
chr2_175237948_chr2_175237999_+-	chr2	175237948	chr2	175237999	-52	DEL	2	1	1	0	0	0
chr2_178643836_chr8_9087695_++	chr2	178643836	chr8	9087695	0	TRA	4	0	0	0	1	1
chr2_179091256_chrX_100255822_++	chr2	179091256	chrX	100255822	0	TRA	2	0	0	0	1	0
chr2_180308527_chr2_180308910_+-	chr2	180308527	chr2	180308910	-383	DEL	37	1	1	0	1	0
chr2_180701177_chr2_180701228_++	chr2	180701177	chr2	180701228	-52	DEL	2	0	1	0	0	0
chr2_182058889_chr2_182059176_+-	chr2	182058889	chr2	182059176	-286	DEL	37	1	1	0	1	0
chr2_182627006_chr2_182627007_+-	chr2	182627006	chr2	182627007	110	INS	2	0	1	0	0	0
chr2_188114340_chr15_84597921_++	chr2	188114340	chr15	84597921	0	TRA	13	0	0	0	1	0
chr2_188114378_chr2_188114381_+-	chr2	188114378	chr2	188114381	108	INS	4	1	1	0	0	0
chr2_188711160_chr2_188711165_+-	chr2	188711160	chr2	188711165	88	INS	2	1	1	0	0	0
chr2_191368144_chr2_191372157_-+	chr2	191368144	chr2	191372157	4013	DUP	35	0	1	0	1	0
chr2_191398285_chr2_191398286_+-	chr2	191398285	chr2	191398286	277	INS	2	0	1	0	0	0
chr2_191567549_chr2_191567606_+-	chr2	191567549	chr2	191567606	-57	DEL	14	1	1	0	1	0
chr2_191798347_chr2_225248388_+-	chr2	191798347	chr2	225248388	33449959	DEL	55	1	1	1	1	1
chr2_19396094_chr2_19401761_+-	chr2	19396094	chr2	19401761	-5667	DEL	36	1	1	0	1	0
chr2_194190456_chr16_86144621_++	chr2	194190456	chr16	86144621	0	TRA	2	0	0	0	1	0
chr2_1952976_chr2_1952977_+-	chr2	1952976	chr2	1952977	183	INS	2	0	1	0	0	0
chr2_19548640_chr2_19548641_+-	chr2	19548640	chr2	19548641	307	INS	2	0	1	0	0	0
chr2_202906300_chr2_202906638_+-	chr2	202906300	chr2	202906638	-337	DEL	37	1	1	0	1	0
chr2_203442032_chr2_203448595_-+	chr2	203442032	chr2	203448595	6563	DUP	26	0	1	0	1	0
chr2_206898885_chr2_206938774_+-	chr2	206898885	chr2	206938774	-39884	DEL	53	1	0	0	1	1
chr2_210905835_chr2_210905902_+-	chr2	210905835	chr2	210905902	-68	DEL	2	1	0	0	0	0
chr2_211058961_chr2_211059046_++	chr2	211058961	chr2	211059046	-110	DEL	2	0	1	0	0	0
chr2_212873189_chr2_212875617_+-	chr2	212873189	chr2	212875617	-2427	DEL	37	1	1	0	1	0
chr2_213218405_chr2_213233841_-+	chr2	213218405	chr2	213233841	15437	DUP	35	0	1	0	1	0
chr2_213833505_chr2_213833549_+-	chr2	213833505	chr2	213833549	75	INS	2	1	0	0	0	0
chr2_214603948_chr2_214604000_+-	chr2	214603948	chr2	214604000	-52	DEL	7	0	0	0	1	0
chr2_215604952_chr2_215609859_-+	chr2	215604952	chr2	215609859	4907	DUP	6	0	0	0	1	0
chr2_217440991_chr2_217440992_+-	chr2	217440991	chr2	217440992	85	INS	2	0	1	0	0	0
chr2_218720744_chr2_218725198_-+	chr2	218720744	chr2	218725198	4455	DUP	35	0	1	0	1	0
chr2_221242363_chr6_52995665_+-	chr2	221242363	chr6	52995665	0	TRA	12	0	1	0	1	0
chr2_221242434_chr2_221250908_++	chr2	221242434	chr2	221250908	8499	INV	40	1	1	0	1	0
chr2_221250897_chr6_52995868_++	chr2	221250897	chr6	52995868	0	TRA	17	0	1	0	1	0
chr2_221250906_chr2_221242436_++	chr2	221250906	chr2	221242436	8470	INV	11	0	0	0	1	0
chr2_222734335_chr2_222874870_-+	chr2	222734335	chr2	222874870	140536	DUP	50	1	1	0	1	1
chr2_225248375_chr2_191798361_++	chr2	225248375	chr2	191798361	33450031	INV	10	1	0	0	0	1
chr2_226715423_chr2_226715424_+-	chr2	226715423	chr2	226715424	822	INS	3	1	1	0	0	0
chr2_227643322_chr2_227643379_++	chr2	227643322	chr2	227643379	-57	DEL	2	0	1	0	0	0
chr2_228946662_chr2_228951934_+-	chr2	228946662	chr2	228951934	-5271	DEL	37	1	1	0	1	0
chr2_231159307_chr2_231159365_+-	chr2	231159307	chr2	231159365	-58	DEL	15	1	1	0	1	0
chr2_231443734_chr3_57823644_++	chr2	231443734	chr3	57823644	0	TRA	40	1	1	0	1	1
chr2_231835870_chr2_231836175_++	chr2	231835870	chr2	231836175	-301	DEL	2	0	1	0	0	0
chr2_231845289_chr2_231845652_+-	chr2	231845289	chr2	231845652	-431	DEL	2	1	1	0	0	0
chr2_232844975_chr2_232844977_+-	chr2	232844975	chr2	232844977	773	INS	4	1	1	0	0	0
chr2_233086127_chr2_233086127_+-	chr2	233086127	chr2	233086127	88	INS	2	1	0	0	0	0
chr2_233463509_chr2_233463521_+-	chr2	233463509	chr2	233463521	273	INS	2	1	0	0	0	0
chr2_233567651_chr2_233567861_++	chr2	233567651	chr2	233567861	-221	DEL	2	1	1	0	0	0
chr2_233725183_chr2_233725307_++	chr2	233725183	chr2	233725307	-122	DEL	2	0	1	0	0	0
chr2_235109153_chr2_235109154_+-	chr2	235109153	chr2	235109154	52	INS	2	0	1	0	0	0
chr2_235303325_chr2_235323877_-+	chr2	235303325	chr2	235323877	20552	DUP	29	0	1	0	1	0
chr2_2353251_chr2_2353270_+-	chr2	2353251	chr2	2353270	82	INS	2	1	0	0	0	0
chr2_235525886_chr2_235526187_++	chr2	235525886	chr2	235526187	-298	DEL	2	0	1	0	0	0
chr2_235802997_chr2_235802997_+-	chr2	235802997	chr2	235802997	542	INS	2	1	1	0	0	0
chr2_236345184_chr2_236345185_+-	chr2	236345184	chr2	236345185	755	INS	2	1	1	0	0	0
chr2_237543144_chr2_237543265_++	chr2	237543144	chr2	237543265	-121	DEL	2	0	1	0	0	0
[truncated: 2,664 more rows]
