# Supplementary material for: Structural variant analysis of a cancer reference cell line sample using multiple sequencing technologies
Source: Genome Biol. 2022 Dec 13;23:255. doi: 10.1186/s13059-022-02816-6 (PMC9746098; doi:10.1186/s13059-022-02816-6)
Supplement: Supplementary file 5 — Additional file 5: Supplementary Table S5. SV Validation Call Set. A subset of SVs was selected based on consensus score for PCR validation. In addition, orthogonal methods: Bionano optical mapping, Affymetrix arrays, and RNA-seq were used to validate the SVs in the consensus call set. [file 13059_2022_2816_MOESM5_ESM.xlsx]

## Sheet: Table S5
SV_id	Chrom1	Pos1	Chrom2	Pos2	SV_size or breakpoints distance	SV_type	Validation_type	Notes
chr1_1117831_chr22_20272153_++	chr1	1117831	chr22	20272153	-1	TRA	BioNano
chr1_1119512_chr22_20302979_++	chr1	1119512	chr22	20302979	-1	TRA	BioNano
chr1_118321763_chr14_96603756_++	chr1	118321763	chr14	96603756	-1	TRA	BioNano
chr1_146015597_chr1_146036200_+-	chr1	146015597	chr1	146036200	20603	DEL	BioNano
chr1_147931938_chr13_51248066_--	chr1	147931938	chr13	51248066	-1	TRA	RNA-seq
chr1_157982549_chr1_169157261_++	chr1	157982549	chr1	169157261	11174712	INV	RNA-seq
chr1_161010383_chr1_161027397_+-	chr1	161010383	chr1	161027397	17014	DEL	BioNano
chr1_167425529_chr1_169160691_++	chr1	167425529	chr1	169160691	1735162	INV	BioNano, PCR
chr1_192139766_chr1_192158347_+-	chr1	192139766	chr1	192158347	18581	DEL	BioNano, PCR
chr1_203608934_chr4_170021784_++	chr1	203608934	chr4	170021784	-1	TRA	BioNano
chr1_203769833_chr4_169867809_++	chr1	203769833	chr4	169867809	-1	TRA	BioNano
chr1_40771431_chr1_40933167_-+	chr1	40771431	chr1	40933167	161736	DUP	BioNano
chr1_42290399_chr1_47434266_-+	chr1	42290399	chr1	47434266	5143867	DUP	BioNano
chr1_51527023_chr1_51714502_-+	chr1	51527023	chr1	51714502	187479	DUP	BioNano
chr1_52103426_chr18_57611619_++	chr1	52103426	chr18	57611619	-1	TRA	BioNano
chr1_58064887_chr1_58560457_+-	chr1	58064887	chr1	58560457	495570	DEL	BioNano, Affymetrix
chr1_76544338_chr14_84192657_++	chr1	76544338	chr14	84192657	-1	TRA	BioNano
chr1_84446212_chr6_88844792_++	chr1	84446212	chr6	88844792	-1	TRA	BioNano
chr1_89625830_chr14_64980026_++	chr1	89625830	chr14	64980026	-1	TRA	BioNano, PCR
chr1_9357666_chr1_9377061_+-	chr1	9357666	chr1	9377061	19395	DEL	BioNano, PCR
chr1_94813795_chr1_94845608_+-	chr1	94813795	chr1	94845608	31813	DEL	BioNano, PCR
chr1_96000149_chr7_66439961_++	chr1	96000149	chr7	66439961	-1	TRA	BioNano
chr10_126824517_chr10_126921069_-+	chr10	126824517	chr10	126921069	96552	DUP	Affymetrix
chr10_20296620_chr10_21612465_-+	chr10	20296620	chr10	21612465	1315845	DUP	BioNano, Affymetrix
chr10_31812459_chr17_67222706_++	chr10	31812459	chr17	67222706	-1	TRA	RNA-seq
chr10_42528663_chr10_45086964_-+	chr10	42528663	chr10	45086964	2558301	DUP	BioNano, Affymetrix
chr10_4834359_chr10_5133665_-+	chr10	4834359	chr10	5133665	299306	DUP	BioNano
chr10_58818908_chr14_81723125_++	chr10	58818908	chr14	81723125	-1	TRA	BioNano, PCR, RNA
chr10_87773106_chr10_87887154_-+	chr10	87773106	chr10	87887154	114048	DUP	BioNano
chr10_87954021_chr10_88010561_+-	chr10	87954021	chr10	88010561	56540	DEL	BioNano, PCR
chr11_103275714_chr11_103286253_-+	chr11	103275714	chr11	103286253	10539	DUP	PCR
chr11_106407380_chr11_106420165_+-	chr11	106407380	chr11	106420165	12785	DEL	BioNano
chr11_36128997_chr11_36323403_+-	chr11	36128997	chr11	36323403	194406	DEL	BioNano, Affymetrix
chr11_57959636_chr11_57963092_-+	chr11	57959636	chr11	57963092	3456	DUP	PCR
chr11_62547997_chr11_62716862_+-	chr11	62547997	chr11	62716862	168865	DEL	BioNano
chr11_6458498_chr11_6541229_+-	chr11	6458498	chr11	6541229	82731	DEL	BioNano, Affymetrix, PCR
chr11_65440714_chr11_65444882_-+	chr11	65440714	chr11	65444882	4168	DUP	PCR
chr11_70540270_chr22_22683177_++	chr11	70540270	chr22	22683177	-1	TRA	BioNano
chr12_11926576_chr12_12116081_-+	chr12	11926576	chr12	12116081	189505	DUP	BioNano, Affymetrix
chr12_23952554_chr13_37196470_++	chr12	23952554	chr13	37196470	-1	TRA	BioNano
chr12_29541616_chr12_29579702_+-	chr12	29541616	chr12	29579702	38086	DEL	BioNano, PCR
chr12_67243668_chr12_67269899_+-	chr12	67243668	chr12	67269899	26231	DEL	BioNano
chr13_32306302_chr13_36427228_-+	chr13	32306302	chr13	36427228	4120926	DUP	BioNano, Affymetrix
chr13_40022115_chr13_40022195_+-	chr13	40022115	chr13	40022195	80	DEL	PCR
chr13_52688329_chr13_60966095_+-	chr13	52688329	chr13	60966095	8277766	DEL	BioNano, Affymetrix
chr13_66528884_chr13_66558877_+-	chr13	66528884	chr13	66558877	29993	DEL	BioNano
chr14_101233138_chr14_101245590_+-	chr14	101233138	chr14	101245590	12452	DEL	BioNano
chr14_106018358_chr14_106027051_+-	chr14	106018358	chr14	106027051	8693	DEL	BioNano
chr14_21894495_chr14_21899567_+-	chr14	21894495	chr14	21899567	5072	DEL	BioNano
chr14_24380286_chr14_58867756_++	chr14	24380286	chr14	58867756	34487470	INV	RNA-seq
chr14_28445344_chr14_28553480_-+	chr14	28445344	chr14	28553480	108136	DUP	Affymetrix
chr14_67942275_chr14_68032914_-+	chr14	67942275	chr14	68032914	90639	DUP	BioNano, PCR
chr14_69539839_chr14_60327695_++	chr14	69539839	chr14	60327695	-9212144	INV	PCR
chr14_74938084_chr16_10073953_++	chr14	74938084	chr16	10073953	-1	TRA	BioNano
chr14_83055324_chr15_101267703_++	chr14	83055324	chr15	101267703	-1	TRA	BioNano
chr14_83062499_chr15_101256215_+-	chr14	83062499	chr15	101256215	-1	TRA	BioNano, PCR
chr14_85461270_chr14_89728272_-+	chr14	85461270	chr14	89728272	4267002	DUP	Affymetrix
chr14_96338656_chr15_91389764_++	chr14	96338656	chr15	91389764	-1	TRA	BioNano
chr14_96367003_chr15_91385148_++	chr14	96367003	chr15	91385148	-1	TRA	BioNano, PCR, RNA-seq
chr14_96799702_chr14_96815732_+-	chr14	96799702	chr14	96815732	16030	DEL	BioNano
chr15_30623252_chr15_30660794_+-	chr15	30623252	chr15	30660794	37542	DEL	BioNano, PCR
chr15_36878164_chr15_36890190_++	chr15	36878164	chr15	36890190	12026	INV	PCR
chr15_55611372_chr18_58733200_++	chr15	55611372	chr18	58733200	-1	TRA	BioNano, RNA-seq
chr15_71314305_chr15_71342218_-+	chr15	71314305	chr15	71342218	27913	DUP	PCR
chr15_72756214_chr16_50008921_++	chr15	72756214	chr16	50008921	-1	TRA	BioNano, RNA-seq
chr15_72769752_chr16_49997296_++	chr15	72769752	chr16	49997296	-1	TRA	BioNano
chr15_74957393_chr17_39141556_++	chr15	74957393	chr17	39141556	-1	TRA	BioNano
chr15_77668578_chr16_19164419_++	chr15	77668578	chr16	19164419	-1	TRA	BioNano, PCR
chr15_87860957_chr15_87873173_+-	chr15	87860957	chr15	87873173	12216	DEL	BioNano
chr16_21321729_chr16_21326483_++	chr16	21321729	chr16	21326483	4754	DEL	BioNano
chr16_29549927_chr16_29583142_++	chr16	29549927	chr16	29583142	33215	INV	RNA-seq
chr16_48363069_chr16_48373392_+-	chr16	48363069	chr16	48373392	10323	DEL	BioNano, PCR	Not in high confidence call set
chr16_69591336_chr16_69598389_-+	chr16	69591336	chr16	69598389	7053	DUP	PCR	Not in high confidence call set
chr16_71235032_chr16_71235224_+-	chr16	71235032	chr16	71235224	192	DEL	PCR	Not in high confidence call set
chr16_75840055_chr16_75842279_-+	chr16	75840055	chr16	75842279	2224	DUP	PCR	Not in high confidence call set
chr16_78759295_chr16_78917877_+-	chr16	78759295	chr16	78917877	158582	DEL	BioNano	Not in high confidence call set
chr16_85777928_chr16_85891182_-+	chr16	85777928	chr16	85891182	113254	DUP	Affymetrix	Not in high confidence call set
chr17_43071100_chr8_128763819_--	chr17	43071100	chr8	128763819	-1	TRA	RNA-seq
chr17_72264860_chr17_72270866_+-	chr17	72264860	chr17	72270866	6006	DEL	BioNano
chr17_76212495_chr17_76223408_+-	chr17	76212495	chr17	76223408	10913	DEL	BioNano
chr18_2490536_chr18_2560353_-+	chr18	2490536	chr18	2560353	69817	DUP	BioNano
chr18_31357503_chr18_35350680_++	chr18	31357503	chr18	35350680	3993177	INV	BioNano
chr18_53633360_chr18_11568241_++	chr18	53633360	chr18	11568241	-42065119	INV	PCR
chr18_8803743_chr18_8819307_+-	chr18	8803743	chr18	8819307	15564	DEL	BioNano
chr19_15285913_chr19_15315520_+-	chr19	15285913	chr19	15315520	29607	DEL	BioNano
chr19_18561974_chr19_18580730_-+	chr19	18561974	chr19	18580730	18756	DUP	PCR
chr19_42669273_chr19_42672724_+-	chr19	42669273	chr19	42672724	3451	DEL	PCR
chr19_49025459_chr19_49876981_+-	chr19	49025459	chr19	49876981	851522	DEL	BioNano
chr2_101092282_chr9_130960935_++	chr2	101092282	chr9	130960935	-1	TRA	BioNano
chr2_10174572_chr22_37668162_++	chr2	10174572	chr22	37668162	-1	TRA	BioNano
chr2_10195686_chr9_128966650_++	chr2	10195686	chr9	128966650	-1	TRA	BioNano
chr2_114130513_chr18_57745435_++	chr2	114130513	chr18	57745435	-1	TRA	BioNano, PCR
chr2_134016368_chr2_134022806_+-	chr2	134016368	chr2	134022806	6438	DEL	BioNano
chr2_159970486_chr2_160303660_-+	chr2	159970486	chr2	160303660	333174	DUP	BioNano
chr2_161392127_chr2_161502654_+-	chr2	161392127	chr2	161502654	110527	DUP	BioNano
chr2_163121171_chr2_163124578_+-	chr2	163121171	chr2	163124578	3407	DEL	PCR
chr2_163704822_chr12_63734305_-+	chr2	163704822	chr12	63734305	-1	TRA	BioNano
chr2_163712528_chr12_63717150_++	chr2	163712528	chr12	63717150	-1	TRA	BioNano
chr2_163731885_chr12_63717047_++	chr2	163731885	chr12	63717047	-1	TRA	BioNano, RNA-seq
chr2_191368144_chr2_191372157_-+	chr2	191368144	chr2	191372157	4013	DUP	RNA-seq
chr2_191798347_chr2_225248388_+-	chr2	191798347	chr2	225248388	33450041	INV	PCR
chr2_19396094_chr2_19401761_+-	chr2	19396094	chr2	19401761	5667	DEL	BioNano
chr2_206898885_chr2_206938774_+-	chr2	206898885	chr2	206938774	39889	DEL	BioNano, PCR
chr2_222734335_chr2_222874870_-+	chr2	222734335	chr2	222874870	140535	DUP	BioNano
chr2_228946662_chr2_228951934_+-	chr2	228946662	chr2	228951934	5272	DEL	BioNano
chr2_231443734_chr3_57823644_++	chr2	231443734	chr3	57823644	-1	TRA	BioNano
chr2_238762721_chr2_238779888_+-	chr2	238762721	chr2	238779888	17167	DEL	BioNano
chr2_25649656_chr2_25712754_-+	chr2	25649656	chr2	25712754	63098	DUP	BioNano
chr2_32554570_chr2_32572792_-+	chr2	32554570	chr2	32572792	18222	DUP	PCR
chr2_44870534_chr2_44942472_++	chr2	44870534	chr2	44942472	71938	INV	RNA-seq
chr2_44942469_chr17_79971710_++	chr2	44942469	chr17	79971710	-1	TRA	BioNano
chr2_63600701_chrX_63402359_++	chr2	63600701	chrX	63402359	-1	TRA	RNA-seq
chr2_84543717_chr2_85133189_-+	chr2	84543717	chr2	85133189	589472	DUP	BioNano, Affymetrix
chr2_84880593_chr7_112954603_++	chr2	84880593	chr7	112954603	-1	TRA	BioNano
chr20_13629924_chr20_14539024_-+	chr20	13629924	chr20	14539024	909100	DUP	BioNano, Affymetrix
chr20_25033697_chr20_25041556_+-	chr20	25033697	chr20	25041556	7859	DEL	BioNano
chr20_31408150_chr20_31454544_-+	chr20	31408150	chr20	31454544	46394	DUP	BioNano
chr20_3883337_chr20_3907159_+-	chr20	3883337	chr20	3907159	23822	DEL	BioNano
chr20_43696968_chr20_43696968_+-	chr20	43696968	chr20	43696968	496	INS	RNA-seq
chr20_61428143_chr20_61450857_+-	chr20	61428143	chr20	61450857	22714	DEL	BioNano
chr21_36699989_chr21_36950158_++	chr21	36699989	chr21	36950158	250169	INV	BioNano, PCR
chr21_36950158_chr21_36699989_++	chr21	36950158	chr21	36699989	-250169	INV	PCR
chr21_42975947_chr21_43035721_-+	chr21	42975947	chr21	43035721	59774	DUP	BioNano
chr22_25288711_chr22_25585337_-+	chr22	25288711	chr22	25585337	296626	DUP	Affymetrix
chr22_36092213_chr22_36418422_+-	chr22	36092213	chr22	36418422	326209	DEL	BioNano
chr3_107692976_chr3_107700415_+-	chr3	107692976	chr3	107700415	7439	DEL	BioNano
chr3_114378168_chr3_114449300_+-	chr3	114378168	chr3	114449300	71132	DEL	BioNano, Affymetrix, PCR
chr3_122444191_chr3_128186721_++	chr3	122444191	chr3	128186721	5742530	INV	RNA-seq
chr3_129641103_chr3_129720971_-+	chr3	129641103	chr3	129720971	79868	DUP	BioNano, Affymetrix
chr3_134601489_chr3_135806905_++	chr3	134601489	chr3	135806905	1205416	INV	BioNano, RNA-seq
chr3_149241018_chr17_43084371_++	chr3	149241018	chr17	43084371	-1	TRA	BioNano
chr3_149343768_chr3_149403385_-+	chr3	149343768	chr3	149403385	59617	DUP	Affymetrix
chr3_169263283_chr6_84216273_++	chr3	169263283	chr6	84216273	-1	TRA	BioNano
chr3_193123360_chr21_38895599_++	chr3	193123360	chr21	38895599	-1	TRA	BioNano
chr3_193814284_chr3_193940943_-+	chr3	193814284	chr3	193940943	126659	DUP	BioNano
chr3_59744809_chr3_59746317_+-	chr3	59744809	chr3	59746317	1508	DEL	PCR
chr3_60441919_chr3_60509241_+-	chr3	60441919	chr3	60509241	67322	DEL	Affymetrix
chr3_60846509_chr3_61259348_+-	chr3	60846509	chr3	61259348	412839	DEL	BioNano, Affymetrix
chr3_62761934_chr16_79254493_++	chr3	62761934	chr16	79254493	-1	TRA	BioNano
chr3_63310994_chr3_82539610_-+	chr3	63310994	chr3	82539610	19228616	INV	PCR
chr3_63432283_chr3_78657594_++	chr3	63432286	chr3	78657591	15225305	INV	RNA-seq
chr3_70861569_chr3_75586094_-+	chr3	70861569	chr3	75586094	4724525	DUP	BioNano
chr3_71011840_chr3_78942777_++	chr3	71011840	chr3	78942777	7930937	INV	PCR
chr3_71330030_chr3_78815734_+-	chr3	71330030	chr3	78815734	7485704	DEL	BioNano
chr3_72772346_chr3_80244625_-+	chr3	72772346	chr3	80244625	7472279	DUP	BioNano
chr3_73235329_chr3_73690708_+-	chr3	73235329	chr3	73690708	455379	DEL	BioNano, Affymetrix
chr3_78095549_chr3_82133854_-+	chr3	78095549	chr3	82133854	4038305	DUP	BioNano
chr3_78537270_chr3_79885756_+-	chr3	78537270	chr3	79885756	1348486	DEL	BioNano
chr3_78539970_chr3_83851896_-+	chr3	78539970	chr3	83851896	5311926	DUP	BioNano
chr3_78718820_chr3_78718878_++	chr3	78718820	chr3	78718878	58	INV	RNA-seq
chr3_87975225_chr5_55151917_++	chr3	87975225	chr5	55151917	-1	TRA	BioNano
chr4_128521929_chr4_128611414_-+	chr4	128521929	chr4	128611414	89485	DUP	PCR
chr4_133413699_chr6_20020557_++	chr4	133413699	chr6	20020557	-1	TRA	BioNano
chr4_133424308_chr6_70658011_++	chr4	133424308	chr6	70658011	-1	TRA	BioNano
chr4_136899402_chr4_139412951_++	chr4	136899402	chr4	139412951	2513549	INV	BioNano
chr4_139404342_chr4_140523508_-+	chr4	139404342	chr4	140523508	1119166	DUP	BioNano
chr4_139418181_chr6_73180973_++	chr4	139418181	chr6	73180973	-1	TRA	BioNano
chr4_24786834_chr12_26581844_++	chr4	24786834	chr12	26581844	-1	TRA	BioNano
chr4_36545909_chr4_36545970_+-	chr4	36545909	chr4	36545970	61	DEL	PCR
chr4_60336_chr5_7924009_++	chr4	60336	chr5	7924009	-1	TRA	BioNano
chr4_750444_chr4_801352_+-	chr4	750444	chr4	801352	50908	DEL	BioNano, Affymetrix, PCR
chr4_77507182_chr6_19728360_++	chr4	77507182	chr6	19728360	-1	TRA	BioNano
chr4_88026232_chr6_20409990_++	chr4	88026232	chr6	20409990	-1	TRA	RNA-seq
chr4_91316993_chr4_91349253_+-	chr4	91316993	chr4	91349253	32260	INV	RNA-seq
chr4_95258911_chr4_97443512_++	chr4	95258911	chr4	97443512	2184601	Dup	Affymetrix
chr5_107868809_chr5_108041908_+-	chr5	107868809	chr5	108041908	173099	DEL	BioNano, Affymetrix
chr5_126786223_chr5_126798435_-+	chr5	126786223	chr5	126798435	12212	DEL	BioNano
chr5_130215940_chr5_130216004_+-	chr5	130215940	chr5	130216004	64	DEL	PCR
chr5_132818186_chr5_132874984_-+	chr5	132818186	chr5	132874984	56798	DUP	PCR
chr5_13742908_chr5_13871952_-+	chr5	13742908	chr5	13871952	129044	DUP	Affymetrix
chr5_139276243_chr12_6943885_++	chr5	139276243	chr12	6943885	-1	TRA	BioNano
chr5_146838715_chr5_146842861_-+	chr5	146838715	chr5	146842861	4146	DUP	PCR
chr5_38253091_chr10_44898813_++	chr5	38253091	chr10	44898813	-1	TRA	BioNano
chr5_52621620_chr5_52638029_+-	chr5	52621620	chr5	52638029	16409	DEL	BioNano
chr5_67273184_chr5_67276733_-+	chr5	67273184	chr5	67276733	3549	DUP	PCR
chr6_101379087_chr6_101890285_-+	chr6	101379087	chr6	101890285	511198	DUP	PCR
chr6_101390966_chr6_101803973_++	chr6	101390966	chr6	101803973	413006	INV	PCR
chr6_106354503_chr6_106362128_+-	chr6	106354503	chr6	106362128	7625	DEL	BioNano
chr6_115887815_chr6_122171274_-+	chr6	115887815	chr6	122171274	6283459	DUP	BioNano, Affymetrix
chr6_161361685_chr7_23514789_++	chr6	161361685	chr7	23514789	-1	TRA	BioNano	Not in high confidence call set
chr6_21275408_chr6_21275597_+-	chr6	21275408	chr6	21275597	189	DEL	PCR	Not in high confidence call set
chr6_26127625_chr6_26194973_+-	chr6	26127625	chr6	26194973	67348	DEL	BioNano, PCR	Not in high confidence call set
chr6_31680324_chr6_58072066_+-	chr6	31680324	chr6	58072066	26391742	BND	PCR	Not in high confidence call set
chr6_32336370_chr6_32367360_+-	chr6	32336370	chr6	32367360	30990	DEL	BioNano	Not in high confidence call set
chr6_34937718_chr6_34969651_-+	chr6	34937718	chr6	34969651	31933	DUP	PCR	Not in high confidence call set
chr6_35663133_chr6_35787257_-+	chr6	35663133	chr6	35787257	124124	DUP	RNA-seq	Not in high confidence call set
chr6_36389459_chr6_36390582_+-	chr6	36389459	chr6	36390582	1123	DEL	PCR	Not in high confidence call set
chr6_46640962_chr19_38633983_++	chr6	46640962	chr19	38633983	-1	TRA	BioNano, RNA-seq	Not in high confidence call set
chr6_55558851_chr6_55568607_+-	chr6	55558851	chr6	55568607	9756	DEL	PCR	Not in high confidence call set
chr6_58387236_chr6_58387322_+-	chr6	58387236	chr6	58387322	86	DEL	PCR	Not in high confidence call set
chr6_61248006_chr6_63907052_-+	chr6	61248006	chr6	63907052	2659046	DUP	BioNano	Not in high confidence call set
chr6_61264432_chr6_62540959_+-	chr6	61264432	chr6	62540959	1276527	DEL	PCR	Not in high confidence call set
chr6_61712547_chr6_97428169_-+	chr6	61712547	chr6	97428169	35715622	DUP	PCR	Not in high confidence call set
chr6_66967824_chr6_66974569_+-	chr6	66967824	chr6	66974569	6745	DEL	BioNano
chr6_70726283_chr6_70729517_++	chr6	70726283	chr6	70729517	3228	INV	PCR
chr6_72060267_chr6_72637249_-+	chr6	72060267	chr6	72637249	576982	DUP	BioNano, Affymetrix
chr6_7331098_chr15_74968971_++	chr6	7331098	chr15	74968971	-1	TRA	BioNano
chr6_7331149_chr17_39137646_--	chr6	7331149	chr17	39137646	-1	TRA	BioNano
chr6_77449940_chr6_115803990_+-	chr6	77449940	chr6	115803990	38354050	INV	PCR
chr6_78440588_chr6_101318112_-+	chr6	78440588	chr6	101318112	22877524	DUP	PCR
chr6_8742219_chr19_11983341_++	chr6	8742219	chr19	11983341	-1	TRA	BioNano
chr6_90088089_chr6_105846475_+-	chr6	90088089	chr6	105846475	15758386	DEL	Affymetrix
chr6_94187000_chr6_94305714_+-	chr6	94187000	chr6	94305714	118714	DEL	Affymetrix
chr6_94313711_chr6_115452607_++	chr6	94313711	chr6	115452607	21138897	INV	PCR
chr6_98407824_chr6_123184476_-+	chr6	98407824	chr6	123184476	24776652	DUP	BioNano
chr7_10390759_chr14_101098623_++	chr7	10390759	chr14	101098623	-1	TRA	BioNano
chr7_104913362_chr7_105093758_-+	chr7	104913362	chr7	105093758	180396	DUP	Affymetrix
chr7_118963305_chr7_119490358_-+	chr7	118963305	chr7	119490358	527053	DUP	BioNano, Affymetrix
chr7_121096166_chr19_16958543_++	chr7	121096166	chr19	16958543	-1	TRA	BioNano
chr7_121412524_chr7_121518780_-+	chr7	121412524	chr7	121518780	106256	DUP	BioNano, Affymetrix
chr7_122626419_chr7_122633592_-+	chr7	122626419	chr7	122633592	7173	DUP	PCR
chr7_152317108_chr7_152342233_-+	chr7	152317108	chr7	152342233	25125	DUP	PCR
chr7_152448658_chr19_17385426_++	chr7	152448658	chr19	17385426	-1	TRA	BioNano
chr7_17023539_chr7_17173627_-+	chr7	17023539	chr7	17173627	150088	DUP	BioNano
chr7_17493885_chr7_17494420_+-	chr7	17493885	chr7	17494420	535	DEL	PCR
chr7_21961432_chr8_115742901_++	chr7	21961432	chr8	115742901	-1	TRA	BioNano
chr7_40422830_chr7_43283188_++	chr7	40422830	chr7	43283188	2860358	INV	BioNano
chr7_44555960_chr7_54025138_+-	chr7	44555960	chr7	54025138	9469178	DUP	BioNano
chr7_57153347_chr7_57334015_-+	chr7	57153347	chr7	57334015	180668	DUP	BioNano, Affymetrix
chr7_57512951_chr7_57519418_++	chr7	57512951	chr7	57519418	6467	INV	PCR
chr7_76341108_chr7_76352764_+-	chr7	76341108	chr7	76352764	11656	DEL	BioNano
chr7_77311247_chr7_77323235_+-	chr7	77311247	chr7	77323235	11988	DEL	BioNano
chr7_81428357_chr7_81506314_-+	chr7	81428357	chr7	81506314	77957	DUP	BioNano, Affymetrix
chr8_101515860_chr8_101551814_-+	chr8	101515860	chr8	101551814	35954	DUP	PCR
chr8_116869521_chr8_116884501_+-	chr8	116869521	chr8	116884501	14980	DEL	BioNano
chr8_119050648_chr8_119070624_-+	chr8	119050648	chr8	119070624	19976	DUP	PCR
chr8_120179938_chr8_125301272_+-	chr8	120179938	chr8	125301272	5121334	DEL	PCR
chr8_121729660_chr8_123891569_++	chr8	121729660	chr8	123891569	2161909	INV	BioNano
chr8_122096389_chr8_123807267_++	chr8	122096389	chr8	123807267	1710878	INV	BioNano
chr8_123317779_chr8_124404210_+-	chr8	123317779	chr8	124404210	1086431	DEL	BioNano
chr8_124195488_chr8_133529087_-+	chr8	124195488	chr8	133529087	9333599	DUP	BioNano, Affymetrix
chr8_127175880_chr8_127245936_-+	chr8	127175880	chr8	127245936	70056	DUP	BioNano, Affymetrix
chr8_127310454_chr8_127476886_-+	chr8	127310454	chr8	127476886	166432	DUP	BioNano, Affymetrix
chr8_133232456_chr8_133512727_+-	chr8	133232456	chr8	133512727	280271	DEL	BioNano
chr8_52123714_chr8_52126806_-+	chr8	52123714	chr8	52126806	3092	DUP	PCR
chr8_54212045_chr8_54936149_++	chr8	54212045	chr8	54936149	724104	INV	BioNano
chr8_65005873_chr22_47093608_++	chr8	65005873	chr22	47093608	-1	TRA	BioNano
chr9_105570632_chr9_105584830_+-	chr9	105570632	chr9	105584830	14198	DEL	BioNano
chr9_107162629_chr20_33962986_++	chr9	107162629	chr20	33962986	-1	TRA	BioNano
chr9_130603264_chr9_131394697_-+	chr9	130603264	chr9	131394697	791433	DUP	Affymetrix
chr9_21771735_chr9_22011885_+-	chr9	21771735	chr9	22011885	240150	DEL	BioNano, Affymetrix, PCR
chr9_38571385_chr9_38581933_+-	chr9	38571385	chr9	38581933	10548	DEL	BioNano
chr9_90989153_chr9_91320639_-+	chr9	90989153	chr9	91320639	331486	DUP	BioNano
chrX_118751015_chrX_118763020_-+	chrX	118751015	chrX	118763020	12005	DUP	RNA-seq	Not in high confidence call set
chrX_31252097_chrX_31654629_+-	chrX	31252097	chrX	31654629	402532	DEL	Affymetrix	Not in high confidence call set
chrX_6218893_chrX_6220242_++	chrX	6218893	chrX	6220242	1349	INV	PCR	Not in high confidence call set
Table S5: SV Validation Call Set. A subset of SVs were selected based on consensus score for PCR vaidation. In addtion, orthogonal methods: Bionano optical mapping, Affymetrics arrays, and RNA-seq were used to validate the SVs in the concensus call set.
