# Supplementary material for: Structural variant analysis of a cancer reference cell line sample using multiple sequencing technologies
Source: Genome Biol. 2022 Dec 13;23:255. doi: 10.1186/s13059-022-02816-6 (PMC9746098; doi:10.1186/s13059-022-02816-6)
Supplement: Supplementary file 6 — Additional file 6: Supplementary Table S6. Bionano validated SVs. Bionano optical mapping was used to profile the SVs. The call set from Bionano were used to validate high confidence call set based on the method described in the methods section. [file 13059_2022_2816_MOESM6_ESM.xlsx]

## Sheet: Table S6
Bionano_id	SV_id	Bionano_SV_type	Chrom1	Pos1	Chrom2	Pos2
956	chr1_1117831_chr22_20272153_++	translocation_interchr	1	1117831	22	20272153
956	chr1_1119512_chr22_20302979_++	translocation_interchr	1	1119512	22	20302979
951	chr1_118321763_chr14_96603756_++	translocation_interchr	1	118321763	14	96603756
8	chr1_146015597_chr1_146036200_+-	deletion	1	146015597	1	146036200
10	chr1_161010383_chr1_161027397_+-	deletion	1	161010383	1	161027397
830	chr1_167425529_chr1_169160691_++	inversion	1	167425529	1	169160691
12	chr1_192139766_chr1_192158347_+-	deletion	1	192139766	1	192158347
940	chr1_203608934_chr4_170021784_++	translocation_interchr	1	203608934	4	170021784
939	chr1_203769833_chr4_169867809_++	translocation_interchr	1	203769833	4	169867809
413	chr1_40771431_chr1_40933167_-+	duplication	1	40771431	1	40933167
436	chr1_42290399_chr1_47434266_-+	duplication	1	42290399	1	47434266
414	chr1_51527023_chr1_51714502_-+	duplication	1	51527023	1	51714502
952	chr1_52103426_chr18_57611619_++	translocation_interchr	1	52103426	18	57611619
4	chr1_58064887_chr1_58560457_+-	deletion	1	58064887	1	58560457
950	chr1_76544338_chr14_84192657_++	translocation_interchr	1	76544338	14	84192657
941	chr1_84446212_chr6_88844792_++	translocation_interchr	1	84446212	6	88844792
949	chr1_89625830_chr14_64980026_++	translocation_interchr	1	89625830	14	64980026
1	chr1_9357666_chr1_9377061_+-	deletion	1	9357666	1	9377061
6	chr1_94813795_chr1_94845608_+-	deletion	1	94813795	1	94845608
944	chr1_96000149_chr7_66439961_++	translocation_interchr	1	96000149	7	66439961
653	chr10_20296620_chr10_21612465_-+	duplication	10	20296620	10	21612465
654	chr10_42528663_chr10_45086964_-+	duplication	10	42528663	10	45086964
652	chr10_4834359_chr10_5133665_-+	duplication	10	4834359	10	5133665
1065	chr10_58818908_chr14_81723125_++	translocation_interchr	10	58818908	14	81723125
659	chr10_87773106_chr10_87887154_-+	duplication	10	87773106	10	87887154
220	chr10_87954021_chr10_88010561_+-	deletion	10	87954021	10	88010561
240	chr11_106407380_chr11_106420165_+-	deletion	11	106407380	11	106420165
232	chr11_36128997_chr11_36323403_+-	deletion	11	36128997	11	36323403
235	chr11_62547997_chr11_62716862_+-	deletion	11	62547997	11	62716862
231	chr11_6458498_chr11_6541229_+-	deletion	11	6458498	11	6541229
1069	chr11_70540270_chr22_22683177_++	translocation_interchr	11	70540270	22	22683177
687	chr12_11926576_chr12_12116081_-+	duplication	12	11926576	12	12116081
1071	chr12_23952554_chr13_37196470_++	translocation_interchr	12	23952554	13	37196470
245	chr12_29541616_chr12_29579702_+-	deletion	12	29541616	12	29579702
249	chr12_67243668_chr12_67269899_+-	deletion	12	67243668	12	67269899
697	chr13_32306302_chr13_36427228_-+	duplication	13	32306302	13	36427228
261	chr13_52688329_chr13_60966095_+-	deletion	13	52688329	13	60966095
258	chr13_66528884_chr13_66558877_+-	deletion	13	66528884	13	66558877
270	chr14_101233138_chr14_101245590_+-	deletion	14	101233138	14	101245590
273	chr14_106018358_chr14_106027051_+-	deletion	14	106018358	14	106027051
263	chr14_21894495_chr14_21899567_+-	deletion	14	21894495	14	21899567
713	chr14_67942275_chr14_68032914_-+	duplication	14	67942275	14	68032914
1080	chr14_74938084_chr16_10073953_++	translocation_interchr	14	74938084	16	10073953
1078	chr14_83055324_chr15_101267703_++	translocation_interchr	14	83055324	15	101267703
1078	chr14_83062499_chr15_101256215_+-	translocation_interchr	14	83062499	15	101256215
1079	chr14_96338656_chr15_91389764_++	translocation_interchr	14	96338656	15	91389764
1079	chr14_96367003_chr15_91385148_++	translocation_interchr	14	96367003	15	91385148
277	chr14_96799702_chr14_96815732_+-	deletion	14	96799702	14	96815732
286	chr15_30623252_chr15_30660794_+-	deletion	15	30623252	15	30660794
1085	chr15_55611372_chr18_58733200_++	translocation_interchr	15	55611372	18	58733200
1082	chr15_72756214_chr16_50008921_++	translocation_interchr	15	72756214	16	50008921
1082	chr15_72769752_chr16_49997296_++	translocation_interchr	15	72769752	16	49997296
1084	chr15_74957393_chr17_39141556_++	translocation_interchr	15	74957393	17	39141556
1083	chr15_77668578_chr16_19164419_++	translocation_interchr	15	77668578	16	19164419
288	chr15_87860957_chr15_87873173_+-	deletion	15	87860957	15	87873173
301	chr16_21321729_chr16_21326483_++	deletion	16	21321729	16	21326483
296	chr16_48363069_chr16_48373392_+-	deletion	16	48363069	16	48373392
299	chr16_78759295_chr16_78917877_+-	deletion	16	78759295	16	78917877
323	chr17_72264860_chr17_72270866_+-	deletion	17	72264860	17	72270866
324	chr17_76212495_chr17_76223408_+-	deletion	17	76212495	17	76223408
771	chr18_2490536_chr18_2560353_-+	duplication	18	2490536	18	2560353
918	chr18_31357503_chr18_35350680_++	inversion	18	31357503	18	35350680
328	chr18_8803743_chr18_8819307_+-	deletion	18	8803743	18	8819307
343	chr19_15285913_chr19_15315520_+-	deletion	19	15285913	19	15315520
340	chr19_49025459_chr19_49876981_+-	deletion	19	49025459	19	49876981
966	chr2_101092282_chr9_130960935_++	translocation_interchr	2	101092282	9	130960935
974	chr2_10174572_chr22_37668162_++	translocation_interchr	2	10174572	22	37668162
967	chr2_10195686_chr9_128966650_++	translocation_interchr	2	10195686	9	128966650
973	chr2_114130513_chr18_57745435_++	translocation_interchr	2	114130513	18	57745435
35	chr2_134016368_chr2_134022806_+-	deletion	2	134016368	2	134022806
456	chr2_159970486_chr2_160303660_-+	duplication	2	159970486	2	160303660
457	chr2_161392127_chr2_161502654_+-	duplication	2	161392127	2	161502654
968	chr2_163704822_chr12_63734305_-+	translocation_interchr	2	163704822	12	63734305
968	chr2_163712528_chr12_63717150_++	translocation_interchr	2	163712528	12	63717150
968	chr2_163731885_chr12_63717047_++	translocation_interchr	2	163731885	12	63717047
26	chr2_19396094_chr2_19401761_+-	deletion	2	19396094	2	19401761
37	chr2_206898885_chr2_206938774_+-	deletion	2	206898885	2	206938774
458	chr2_222734335_chr2_222874870_-+	duplication	2	222734335	2	222874870
40	chr2_228946662_chr2_228951934_+-	deletion	2	228946662	2	228951934
961	chr2_231443734_chr3_57823644_++	translocation_interchr	2	231443734	3	57823644
42	chr2_238762721_chr2_238779888_+-	deletion	2	238762721	2	238779888
452	chr2_25649656_chr2_25712754_-+	duplication	2	25649656	2	25712754
969	chr2_44942469_chr17_79971710_++	translocation_interchr	2	44942469	17	79971710
462	chr2_84543717_chr2_85133189_-+	duplication	2	84543717	2	85133189
964	chr2_84880593_chr7_112954603_++	translocation_interchr	2	84880593	7	112954603
792	chr20_13629924_chr20_14539024_-+	duplication	20	13629924	20	14539024
351	chr20_25033697_chr20_25041556_+-	deletion	20	25033697	20	25041556
793	chr20_31408150_chr20_31454544_-+	duplication	20	31408150	20	31454544
345	chr20_3883337_chr20_3907159_+-	deletion	20	3883337	20	3907159
348	chr20_61428143_chr20_61450857_+-	deletion	20	61428143	20	61450857
925	chr21_36699989_chr21_36950158_++	inversion	21	36699989	21	36950158
806	chr21_42975947_chr21_43035721_-+	duplication	21	42975947	21	43035721
363	chr22_36092213_chr22_36418422_+-	deletion	22	36092213	22	36418422
63	chr3_107692976_chr3_107700415_+-	deletion	3	107692976	3	107700415
64	chr3_114378168_chr3_114449300_+-	deletion	3	114378168	3	114449300
485	chr3_129641103_chr3_129720971_-+	duplication	3	129641103	3	129720971
839	chr3_134601489_chr3_135806905_++	inversion	3	134601489	3	135806905
1002	chr3_149241018_chr17_43084371_++	translocation_interchr	3	149241018	17	43084371
993	chr3_169263283_chr6_84216273_++	translocation_interchr	3	169263283	6	84216273
1003	chr3_193123360_chr21_38895599_++	translocation_interchr	3	193123360	21	38895599
488	chr3_193814284_chr3_193940943_-+	duplication	3	193814284	3	193940943
58	chr3_60846509_chr3_61259348_+-	deletion	3	60846509	3	61259348
998	chr3_62761934_chr16_79254493_++	translocation_interchr	3	62761934	16	79254493
508	chr3_70861569_chr3_75586094_-+	duplication	3	70861569	3	75586094
60	chr3_71330030_chr3_78815734_+-	deletion	3	71330030	3	78815734
508	chr3_72772346_chr3_80244625_-+	duplication	3	72772346	3	80244625
61	chr3_73235329_chr3_73690708_+-	deletion	3	73235329	3	73690708
508	chr3_78095549_chr3_82133854_-+	duplication	3	78095549	3	82133854
70	chr3_78537270_chr3_79885756_+-	deletion	3	78537270	3	79885756
508	chr3_78539970_chr3_83851896_-+	duplication	3	78539970	3	83851896
992	chr3_87975225_chr5_55151917_++	translocation_interchr	3	87975225	5	55151917
1007	chr4_133413699_chr6_20020557_++	translocation_interchr	4	133413699	6	20020557
1012	chr4_133424308_chr6_70658011_++	translocation_interchr	4	133424308	6	70658011
853	chr4_136899402_chr4_139412951_++	inversion	4	136899402	4	139412951
513	chr4_139404342_chr4_140523508_-+	duplication	4	139404342	4	140523508
1008	chr4_139418181_chr6_73180973_++	translocation_interchr	4	139418181	6	73180973
1014	chr4_24786834_chr12_26581844_++	translocation_interchr	4	24786834	12	26581844
1005	chr4_60336_chr5_7924009_++	translocation_interchr	4	60336	5	7924009
82	chr4_750444_chr4_801352_+-	deletion	4	750444	4	801352
1011	chr4_77507182_chr6_19728360_++	translocation_interchr	4	77507182	6	19728360
99	chr5_107868809_chr5_108041908_+-	deletion	5	107868809	5	108041908
102	chr5_126786223_chr5_126798435_-+	deletion	5	126786223	5	126798435
1016	chr5_139276243_chr12_6943885_++	translocation_interchr	5	139276243	12	6943885
1015	chr5_38253091_chr10_44898813_++	translocation_interchr	5	38253091	10	44898813
98	chr5_52621620_chr5_52638029_+-	deletion	5	52621620	5	52638029
124	chr6_106354503_chr6_106362128_+-	deletion	6	106354503	6	106362128
561	chr6_115887815_chr6_122171274_-+	duplication	6	115887815	6	122171274
1033	chr6_161361685_chr7_23514789_++	translocation_interchr	6	161361685	7	23514789
114	chr6_26127625_chr6_26194973_+-	deletion	6	26127625	6	26194973
130	chr6_32336370_chr6_32367360_+-	deletion	6	32336370	6	32367360
1043	chr6_46640962_chr19_38633983_++	translocation_interchr	6	46640962	19	38633983
554	chr6_61248006_chr6_63907052_-+	duplication	6	61248006	6	63907052
121	chr6_66967824_chr6_66974569_+-	deletion	6	66967824	6	66974569
558	chr6_72060267_chr6_72637249_-+	duplication	6	72060267	6	72637249
1038	chr6_7331098_chr15_74968971_++	translocation_interchr	6	7331098	15	74968971
1040	chr6_7331149_chr17_39137646_--	translocation_interchr	6	7331149	17	39137646
1042	chr6_8742219_chr19_11983341_++	translocation_interchr	6	8742219	19	11983341
583	chr6_98407824_chr6_123184476_-+	duplication	6	98407824	6	123184476
1050	chr7_10390759_chr14_101098623_++	translocation_interchr	7	10390759	14	101098623
587	chr7_118963305_chr7_119490358_-+	duplication	7	118963305	7	119490358
1052	chr7_121096166_chr19_16958543_++	translocation_interchr	7	121096166	19	16958543
588	chr7_121412524_chr7_121518780_-+	duplication	7	121412524	7	121518780
1053	chr7_152448658_chr19_17385426_++	translocation_interchr	7	152448658	19	17385426
596	chr7_17023539_chr7_17173627_-+	duplication	7	17023539	7	17173627
1045	chr7_21961432_chr8_115742901_++	translocation_interchr	7	21961432	8	115742901
878	chr7_40422830_chr7_43283188_++	inversion	7	40422830	7	43283188
590	chr7_44555960_chr7_54025138_+-	duplication	7	44555960	7	54025138
610	chr7_57153347_chr7_57334015_-+	duplication	7	57153347	7	57334015
162	chr7_76341108_chr7_76352764_+-	deletion	7	76341108	7	76352764
163	chr7_77311247_chr7_77323235_+-	deletion	7	77311247	7	77323235
586	chr7_81428357_chr7_81506314_-+	duplication	7	81428357	7	81506314
185	chr8_116869521_chr8_116884501_+-	deletion	8	116869521	8	116884501
888	chr8_121729660_chr8_123891569_++	inversion	8	121729660	8	123891569
888	chr8_122096389_chr8_123807267_++	inversion	8	122096389	8	123807267
188	chr8_123317779_chr8_124404210_+-	deletion	8	123317779	8	124404210
629	chr8_124195488_chr8_133529087_-+	duplication	8	124195488	8	133529087
615	chr8_127175880_chr8_127245936_-+	duplication	8	127175880	8	127245936
616	chr8_127310454_chr8_127476886_-+	duplication	8	127310454	8	127476886
190	chr8_133232456_chr8_133512727_+-	deletion	8	133232456	8	133512727
894	chr8_54212045_chr8_54936149_++	inversion	8	54212045	8	54936149
1062	chr8_65005873_chr22_47093608_++	translocation_interchr	8	65005873	22	47093608
211	chr9_105570632_chr9_105584830_+-	deletion	9	105570632	9	105584830
1063	chr9_107162629_chr20_33962986_++	translocation_interchr	9	107162629	20	33962986
202	chr9_21771735_chr9_22011885_+-	deletion	9	21771735	9	22011885
203	chr9_38571385_chr9_38581933_+-	deletion	9	38571385	9	38581933
634	chr9_90989153_chr9_91320639_-+	duplication	9	90989153	9	91320639
Table S6: Bionano validated SVs. Bionano optical mapping was used to profile the SVs. The call set from Bionano were used to validate high confidence call set based on the method discribed in the methods section.
