# Supplementary material for: Structural variant analysis of a cancer reference cell line sample using multiple sequencing technologies
Source: Genome Biol. 2022 Dec 13;23:255. doi: 10.1186/s13059-022-02816-6 (PMC9746098; doi:10.1186/s13059-022-02816-6)
Supplement: Supplementary file 7 — Additional file 7: Supplementary Table S7. PCR-based Validation. A subset of SVs from initial call set and high confidence call set were selected based consensus score for validation. [file 13059_2022_2816_MOESM7_ESM.xlsx]

## Sheet: Table S7
PCR_chromsome	SV_id	PCR_primer_5p	PCR_primer_3p	PCR_SV_size	PCR_SV_type
chr1	chr1_167425529_chr1_169160691_++	167425530	169160691	1735161	INV
chr1	chr1_192139766_chr1_192158347_+-	192139766	192158348	18582	DEL
chr1	chr1_89625830_chr14_64980026_++	89625830	64980026	0	TRA
chr1	chr1_9357666_chr1_9377061_+-	9357668	9377062	19394	DEL
chr1	chr1_94813795_chr1_94845608_+-	94813796	94845608	31812	DEL
chr10	chr10_58818908_chr14_81723125_++	58818908	81723125	0	TRA
chr10	chr10_87954021_chr10_88010561_+-	87954021	88010561	56540	DEL
chr11	chr11_103275714_chr11_103286253_-+	103275719	103286257	10538	DUP
chr11	chr11_57959636_chr11_57963092_-+	57959640	57963095	3455	DUP
chr11	chr11_6458498_chr11_6541229_+-	6458498	6541229	82731	DEL
chr11	chr11_65440714_chr11_65444882_-+	65440717	65444884	4167	DUP
chr12	chr12_29541616_chr12_29579702_+-	29541616	29579701	38085	DEL
chr13	chr13_40022115_chr13_40022195_+-	40022115	40022195	80	DEL
chr14	chr14_67942275_chr14_68032914_-+	67942275	68032914	90639	DUP
chr14	chr14_69539839_chr14_60327695_++	60327691	69539837	9212146	INV
chr14	chr14_83062499_chr15_101256215_+-	83062499	101256215	0	TRA
chr14	chr14_96367003_chr15_91385148_++	96367003	91385148	0	TRA
chr15	chr15_30623252_chr15_30660794_+-	30623252	30660795	37543	DEL
chr15	chr15_36878164_chr15_36890190_++	36878164	36890190	12026	INV
chr15	chr15_71314305_chr15_71342218_-+	71314306	71342218	27912	DUP
chr15	chr15_77668578_chr16_19164419_++	77668578	19164419	0	TRA
chr16	chr16_48363069_chr16_48373392_+-	48363069	48373393	10324	DEL
chr16	chr16_69591336_chr16_69598389_-+	69591340	69598392	7052	DUP
chr16	chr16_71235032_chr16_71235224_+-	71235034	71235225	191	DEL
chr16	chr16_75840055_chr16_75842279_-+	75840057	75842280	2223	DUP
chr18	chr18_53633360_chr18_11568241_++	11568230	53633350	42065120	INV
chr19	chr19_18561974_chr19_18580730_-+	18561979	18580734	18755	DUP
chr19	chr19_42669273_chr19_42672724_+-	42669270	42672724	3454	DEL
chr18	chr2_114130513_chr18_57745435_++	57745435	114130513	0	TRA
chr2	chr2_163121171_chr2_163124578_+-	163121171	163124579	3408	DEL
chr2	chr2_191798347_chr2_225248388_+-	221242434	221250906	8472	DEL
chr2	chr2_206898885_chr2_206938774_+-	206898885	206938773	39888	DEL
chr2	chr2_32554570_chr2_32572792_-+	32554575	32572796	18221	DUP
chr21	chr21_36950158_chr21_36699989_++	36699985	36950157	250172	INV
chr3	chr3_114378168_chr3_114449300_+-	114378168	114449300	71132	DEL
chr3	chr3_59744809_chr3_59746317_+-	59744809	59746318	1509	DEL
chr3	chr3_63310994_chr3_82539610_-+	63432283	78657590	15225307	DUP
chr3	chr3_71011840_chr3_78942777_++	71011840	78942777	7930937	INV
chr4	chr4_128521929_chr4_128611414_-+	128521935	128611419	89484	DUP
chr4	chr4_36545909_chr4_36545970_+-	36545909	36545970	61	DEL
chr4	chr4_750444_chr4_801352_+-	750444	801351	50907	DEL
chr5	chr5_130215940_chr5_130216004_+-	130215940	130216004	64	DEL
chr5	chr5_132818186_chr5_132874984_-+	132818189	132874986	56797	DUP
chr5	chr5_146838715_chr5_146842861_-+	146838719	146842864	4145	DUP
chr5	chr5_67273184_chr5_67276733_-+	67273185	67276736	3551	DUP
chr6	chr6_101379087_chr6_101890285_-+	101379090	101890279	511189	DUP
chr6	chr6_101390966_chr6_101803973_++	101390966	101803973	413007	INV
chr6	chr6_21275408_chr6_21275597_+-	21275408	21275598	190	DEL
chr6	chr6_26127625_chr6_26194973_+-	26127624	26194972	67348	DEL
chr6	chr6_31680324_chr6_58072066_+-	31680324	58072067	26391743	DEL
chr6	chr6_34937718_chr6_34969651_-+	34937721	34969653	31932	DUP
chr6	chr6_36389459_chr6_36390582_+-	36389459	36390583	1124	DEL
chr6	chr6_55558851_chr6_55568607_+-	55558851	55568608	9757	DEL
chr6	chr6_58387236_chr6_58387322_+-	58387236	58387322	86	DEL
chr6	chr6_61264432_chr6_62540959_+-	61264432	62540959	1276527	DEL
chr6	chr6_61712547_chr6_97428169_-+	61712550	97428171	35715621	DUP
chr6	chr6_77449940_chr6_115803990_+-	94313699	115452608	21138909	INV
chr6	chr6_78440588_chr6_101318112_-+	78440590	101318113	22877523	DUP
chr6	chr6_94313711_chr6_115452607_++	94313699	115452608	21138909	INV
chr6	chr6_70726283_chr6_70729517_++	70726285	70729509	3224	INV
chr7	chr7_122626419_chr7_122633592_-+	122626420	122633593	7173	DUP
chr7	chr7_152317108_chr7_152342233_-+	152317109	152342233	25124	DUP
chr7	chr7_17493885_chr7_17494420_+-	17493880	17494421	541	DEL
chr7	chr7_57512951_chr7_57519418_++	57512953	57519418	6465	INV
chr8	chr8_101515860_chr8_101551814_-+	101515866	101551819	35953	DUP
chr8	chr8_119050648_chr8_119070624_-+	119050652	119070627	19975	DUP
chr8	chr8_120179938_chr8_125301272_+-	120179931	125301266	5121335	DEL
chr8	chr8_52123714_chr8_52126806_-+	52123717	52126808	3091	DUP
chr9	chr9_21771735_chr9_22011885_+-	21771727	22011890	240163	DEL
chrX	chrX_6218893_chrX_6220242_++	6219008	6220343	1335	INV
Table S7: PCR-based Validation. A subset of SVs from initial call set and high confidence call set were seleted based consensus score for validation.
