# Supplementary material for: Structural variant analysis of a cancer reference cell line sample using multiple sequencing technologies
Source: Genome Biol. 2022 Dec 13;23:255. doi: 10.1186/s13059-022-02816-6 (PMC9746098; doi:10.1186/s13059-022-02816-6)
Supplement: Supplementary file 8 — Additional file 8: Supplementary Table S8. Affymetrix Array Validation. The Affymetrix CytoScan Array was used for measuring copy number gain and loss. [file 13059_2022_2816_MOESM8_ESM.xlsx]

## Sheet: Table S8
Array_id	SV_id	Array_chrom	Array_start	Array_end	CN	Type
chr1_58007611_58570992_1_Loss	chr1_58064887_chr1_58560457_+-	chr1	58007611	58570992	1	Loss
chr10_125183162_126919391_3_Gain	chr10_126824517_chr10_126921069_-+	chr10	125183162	126919391	3	Gain
chr10_20307461_21611989_3_Gain	chr10_20296620_chr10_21612465_-+	chr10	20307461	21611989	3	Gain
chr10_31813672_45092199_3_Gain	chr10_42528663_chr10_45086964_-+	chr10	31813672	45092199	3	Gain
chr11_35767062_36327647_1_Loss	chr11_36128997_chr11_36323403_+-	chr11	35767062	36327647	1	Loss
chr11_6102784_6786012_1_Loss	chr11_6458498_chr11_6541229_+-	chr11	6102784	6786012	1	Loss
chr12_10446202_23734264_3_Gain	chr12_11926576_chr12_12116081_-+	chr12	10446202	23734264	3	Gain
chr13_32306488_36422611_4_Gain	chr13_32306302_chr13_36427228_-+	chr13	32306488	36422611	4	Gain
chr13_51425261_61073548_0_Loss	chr13_52688329_chr13_60966095_+-	chr13	51425261	61073548	0	Loss
chr14_25652293_28563156_3_Gain	chr14_28445344_chr14_28553480_-+	chr14	25652293	28563156	3	Gain
chr14_85849760_98415207_4_Gain	chr14_85461270_chr14_89728272_-+	chr14	85849760	98415207	4	Gain
chr16_79258038_90088654_3_Gain	chr16_85777928_chr16_85891182_-+	chr16	79258038	90088654	3	Gain
chr2_84545520_85130106_3_Gain	chr2_84543717_chr2_85133189_-+	chr2	84545520	85130106	3	Gain
chr20_13719919_14530711_3_Gain	chr20_13629924_chr20_14539024_-+	chr20	13719919	14530711	3	Gain
chr22_22703565_33383030_3_Gain	chr22_25288711_chr22_25585337_-+	chr22	22703565	33383030	3	Gain
chr3_112788411_114495913_1_Loss	chr3_114378168_chr3_114449300_+-	chr3	112788411	114495913	1	Loss
chr3_128632210_131989457_3_Gain	chr3_129641103_chr3_129720971_-+	chr3	128632210	131989457	3	Gain
chr3_146675287_158604470_3_Gain	chr3_149343768_chr3_149403385_-+	chr3	146675287	158604470	3	Gain
chr3_59019286_60594524_1_Loss	chr3_60441919_chr3_60509241_+-	chr3	59019286	60594524	1	Loss
chr3_60638534_62649640_1_Loss	chr3_60846509_chr3_61259348_+-	chr3	60638534	62649640	1	Loss
chr3_73239401_73696217_1_Loss	chr3_73235329_chr3_73690708_+-	chr3	73239401	73696217	1	Loss
chr4_68453_9613110_1_Loss	chr4_750444_chr4_801352_+-	chr4	68453	9613110	1	Loss
chr4_89258054_97841652_3_Gain	chr4_95258911_chr4_97443512_++	chr4	89258054	97841652	3	Gain
chr5_106699980_109046677_1_Loss	chr5_107868809_chr5_108041908_+-	chr5	106699980	109046677	1	Loss
chr5_113461_38255816_3_Gain	chr5_13742908_chr5_13871952_-+	chr5	113461	38255816	3	Gain
chr6_115425867_120931989_3_Gain	chr6_115887815_chr6_122171274_-+	chr6	115425867	120931989	3	Gain
chr6_72158849_73157363_4_Gain	chr6_72060267_chr6_72637249_-+	chr6	72158849	73157363	4	Gain
chr6_90087653_98404167_1_Loss	chr6_94187000_chr6_94305714_+-	chr6	90087653	98404167	1	Loss
chr6_90087653_98404167_1_Loss	chr6_90088089_chr6_105846475_+-	chr6	90087653	98404167	1	Loss
chr7_57154645_66521001_3_Gain	chr7_57153347_chr7_57334015_-+	chr7	57154645	66521001	3	Gain
chr7_75460734_130711847_4_Gain	chr7_81428357_chr7_81506314_-+	chr7	75460734	130711847	4	Gain
chr7_75460734_130711847_4_Gain	chr7_121412524_chr7_121518780_-+	chr7	75460734	130711847	4	Gain
chr7_75460734_130711847_4_Gain	chr7_104913362_chr7_105093758_-+	chr7	75460734	130711847	4	Gain
chr7_75460734_130711847_4_Gain	chr7_118963305_chr7_119490358_-+	chr7	75460734	130711847	4	Gain
chr8_119152202_145070385_4_Gain	chr8_127175880_chr8_127245936_-+	chr8	119152202	145070385	4	Gain
chr8_119152202_145070385_4_Gain	chr8_127310454_chr8_127476886_-+	chr8	119152202	145070385	4	Gain
chr8_119152202_145070385_4_Gain	chr8_124195488_chr8_133529087_-+	chr8	119152202	145070385	4	Gain
chr9_130599720_131406618_3_Gain	chr9_130603264_chr9_131394697_-+	chr9	130599720	131406618	3	Gain
chr9_21549335_22011581_0_Loss	chr9_21771735_chr9_22011885_+-	chr9	21549335	22011581	0	Loss
chrX_31152899_56560672_1_Loss	chrX_31252097_chrX_31654629_+-	chrX	31152899	56560672	1	Loss
Table S8: Affymetrix Array Validation. The Affymetrix CytoScan Array was used for measuring copy number gain and loss.
