# Supplementary material for: Structural variant analysis of a cancer reference cell line sample using multiple sequencing technologies
Source: Genome Biol. 2022 Dec 13;23:255. doi: 10.1186/s13059-022-02816-6 (PMC9746098; doi:10.1186/s13059-022-02816-6)
Supplement: Supplementary file 9 — Additional file 9: Supplementary Table S9. SVs Validated by RNA-seq. For fusion detection from RNA-seq data, we used Star Fusion and Arriba to produce a set of fusion candidates. Gene-fusion events found in the two tools were used to compare with the consensus SV call set to find overlap genes to produce the final integrated SV-Fusion gene call set. [file 13059_2022_2816_MOESM9_ESM.xlsx]

## Sheet: Table S9
SV_id	SV_type	RNA-seq fusion_genes
chr1_147931938_chr13_51248066_--	TRA	GPR89B-FAM124A
chr1_157982549_chr1_169157261_++	INV	POU2F1-NME7
chr10_31812459_chr17_67222706_++	TRA	HELZ-ARHGAP12
chr10_58818908_chr14_81723125_++	TRA	BICC1-EEF1A1P2(60251),RP11-226P1.2(4655)
chr14_24380286_chr14_58867756_++	INV	ACTR10-SLC10A1
chr14_96367003_chr15_91385148_++	TRA	GSKIP-SV2B(84054),CRAT37(23345)
chr15_55611372_chr18_58733200_++	TRA	MALT1-PRTG
chr15_72756214_chr16_50008921_++	TRA	ADPGK-RPL34P29(73572),CNEP1R1(15486)
chr16_29549927_chr16_29583142_++	INV	SMG1P2-RP11-231C14.4
chr17_43071100_chr8_128763819_--	TRA	BRCA1-LINC00824(199137),AC068570.1(55978)
chr2_163731885_chr12_63717047_++	TRA	FIGN-RP11-415I12.2
chr2_191368144_chr2_191372157_-+	DUP	MYO1B-MYO1B
chr2_44870534_chr2_44942472_++	INV	SIX3-AC012354.6
chr2_63600701_chrX_63402359_++	TRA	MDH1-LINC01278
chr20_43696968_chr20_43696968_+-	INS	MYBL2-MYBL2
chr3_122444191_chr3_128186721_++	INV	KPNA1-EEFSEC
chr3_135806905_chr3_134601489_++	INV	AMOTL2-RP11-200A1.1(5356),RP11-375I20.6(20761)
chr3_63432283_chr3_78657594_++	INV	SHQ1-HNRNPA3P8(27392),RP11-481N16.1(197455), ATXN7-ATXN7
chr3_78718820_chr3_78718878_++	INV	SHQ1-HNRNPA3P8(27392),RP11-481N16.1(197455)
chr4_88026232_chr6_20409990_++	TRA	E2F3-PKD2
chr4_91316993_chr4_91349253_+-	INV	SCD5-UBE2D3
chr6_35663133_chr6_35787257_-+	DUP	CLPS(1664),LHFPL5(6285)-CLPSL1
chr6_46640962_chr19_38633983_++	TRA	EIF3K-CYP39A1
chrX_118751015_chrX_118763020_-+	DUP	IL13RA1-IL13RA1
Table S9: SVs Validated by RNA-seq. For fusion detection from RNA-seq data, we used Star Fusion and Arriba to produce a set of fusion candidates. Gene-fusion events found in the two tools were used to compare with the consensus SV call set to find overlap genes to produce the final integrated SV-Fusion gene call set.
