# Supplementary material for: Structural variant analysis of a cancer reference cell line sample using multiple sequencing technologies
Source: Genome Biol. 2022 Dec 13;23:255. doi: 10.1186/s13059-022-02816-6 (PMC9746098; doi:10.1186/s13059-022-02816-6)
Supplement: Supplementary file 11 — Additional file 11: Supplementary Table S10. Pathogenic SVs. The annotation of the high confidence SV call set used the AnnotSV software to rank the pathogenic scores. We selected SVs annotated with score of 4 and 5 as well as SVs overlap the genes in Catalogue Of Somatic Mutations In Cancer (COSMIC) database. [file 13059_2022_2816_MOESM11_ESM.xlsx]

## Sheet: Table S10
AnnotSV_ID	SV_chrom	SV_start	SV_end	SV_length	SV_type	REF	ALT	QUAL	FILTER	INFO	Gene_name	Gene_count	RE_gene	P_gain_phen	P_gain_hpo	P_gain_source	P_gain_coord	P_loss_phen	P_loss_hpo	P_loss_source	P_loss_coord	P_ins_phen	P_ins_hpo	P_ins_source	P_ins_coord	P_snvindel_nb	P_snvindel_phen	B_gain_source	B_gain_coord	B_loss_source	B_loss_coord	B_ins_source	B_ins_coord	B_inv_source	B_inv_coord	TAD_coordinate	ENCODE_experiment	Cosmic_ID	Cosmic_mut_typ	GC_content_left	GC_content_right	Repeat_coord_left	Repeat_type_left	Repeat_coord_right	Repeat_type_right	Gap_left	Gap_right	SegDup_left	SegDup_right
1_9495557_36665612_DUP_1	1	9495557	36665612	27169806	DUP	T	<DUP:TANDEM>	92	PASS	SUPP=47;SUPP_VEC=1001111111111111111111111110000000000010111100111111111111110001001100000;SVLEN=27169806;SVTYPE=DUP;SVMETHOD=SURVIVOR1.0.7;CHR2=chr1;END=36665592;CIPOS=-10,5774;CIEND=-4332,20;STRANDS=-+	A3GALT2;AADACL3;AADACL4;ACTG1P20;ACTL8;ADGRB2;ADPRS;AGMAT;AGO1;AGO3;AGO4;AGTRAP;AHDC1;AK2;AKR7A2;AKR7A3;AKR7L;ALDH4A1;ALPL;ANGPTL7;ARHGEF10L;ARHGEF19;ARID1A;ASAP3;ATP13A2;ATP5IF1;AUNIP;AZIN2;BSDC1;C1QA;C1QB;C1QC;C1orf127;C1orf158;C1orf167;C1orf167-AS1;C1orf195;C1orf216;C1orf232;C1orf94;CAMK2N1;CAPZB;CASP9;CASZ1;CATSPER4;CCDC28B;CD164L2;CD52;CDA;CDC42;CELA2A;CELA2B;CELA3A;CELA3B;CENPS;CENPS-CORT;C…	498	A3GALT2;AADACL3;AADACL4;ACTG1P20;ACTL8;ADGRB2;ADPRS;AGMAT;AGO1;AGO3;AGO4;AGTRAP;AHDC1 (morbid);AK2 (morbid);AKR7A2;AKR7A3;AKR7L;ALDH4A1 (morbid);ALPL (morbid);ANGPTL7;ARHGEF10L;ARHGEF19;ARID1A (morbid);ASAP3;ATP13A2 (morbid);ATP5IF1;AUNIP;AZIN2;BSDC1;C1QA (morbid);C1QB (morbid);C1QC (morbid);C1orf127;C1orf158;C1orf167;C1orf167-AS1;C1orf195;C1orf216;C1orf232;C1orf94;CAMK2N1;CAPZB;CASP9;CASZ1;CATSP…	Pheochromocytoma|Gastrointestinal_stromal_tumor|Paragangliomas_4	HP:0002666;HP:0100723	CLN:627083;dbVar:nssv15129436;dbVar:nssv15130134;nssv15130136;nssv15130137;nssv15119731;dbVar:nssv15133500;dbVar:nssv15145713;dbVar:nssv15145882;dbVar:nssv15146383;dbVar:nssv15146988;dbVar:nssv15147542;dbVar:nssv15755717;dbVar:nssv15770230;dbVar:nssv16206477	1:11021751-15236671;1:11734496-12726477;1:11959822-11968718;1:11960636-11967101;1:11992535-11997441;1:12627415-13993978;1:13110797-20670207;1:13619979-18466172;1:17022665-17022718;1:26963045-32279045;1:30347028-33914818;1:31122108-32402160	?Charcot-Marie-Tooth disease, type 2A1, 118210 (3);Pheochromocytoma, 171300 (3);Neuroblastoma, susceptibility to, 1, 256700 (3);?Congenital disorder of glycosylation, type 1bb, 613861 (3);Developmental delay and seizures with or without movement abnormalities, 617836 (3);Retinitis pigmentosa 59, 613861 (3);?SERKAL syndrome, 611812 (3);Mullerian aplasia and hyperandrogenism, 158330 (3);Abdominal o…		CLN:359257;CLN:650633;CLN:650648;CLN:966155;HI3:AHDC1;HI3:ARID1A;HI3:SDHB;dbVar:nssv15119728;dbVar:nssv15119931;dbVar:nssv15120191;dbVar:nssv15120196;dbVar:nssv15120751;dbVar:nssv15123351;dbVar:nssv15123672;dbVar:nssv15127569;dbVar:nssv15128582;dbVar:nssv15128606;dbVar:nssv15128607;dbVar:nssv15129328;dbVar:nssv15129963;dbVar:nssv15130877;dbVar:nssv15130924;dbVar:nssv15131625;dbVar:nssv15131627;db…	1:10003532-10045556;1:10203955-12060262;1:10245412-10637093;1:10264397-15780840;1:10290821-10368655;1:10388082-15780836;1:10535006-10690815;1:10556797-22557907;1:10621776-16520709;1:10662668-13941278;1:10662898-12850921;1:10809039-16422500;1:10993044-11276911;1:11072710-11085549;1:11104854-11107296;1:11121625-16324498;1:11166591-11322608;1:11333254-11359628;1:11630709-12775596;1:11845786-11863734…					528	AGO1-associated_disorder;Abdominal_obesity-metabolic_syndrome_3;Abnormal_blistering_of_the_skin;Abnormality_of_dental_enamel;Abnormality_of_the_dentition;Acquired_porencephaly;Adult_hypophosphatasia;Alopecia_of_scalp;Amyotrophic_lateral_sclerosis_type_10;Autosomal_recessive_cerebellar_ataxia-saccadic_intrusion_syndrome;Bartter_syndrome,_type_3,_with_hypocalciuria;Bartter_syndrome_type_3;Bilateral…							IMH	1:7601937-50381771	1:10339943-11099943;1:10339943-12099943;1:10379943-11059943;1:10379943-11099943;1:10379943-11939943;1:10379943-12019943;1:10379944-11059943;1:10379944-11099943;1:10419944-11059943;1:10419944-11099943;1:10419944-11939943;1:10419944-12059943;1:10459944-11059943;1:10459944-11099943;1:11019944-11859943;1:11019944-11899943;1:11019944-11939943;1:11019944-12019943;1:11019944-12179943;1:11059944-12019943…	ENCFF039LVJ:ENCFF067UVH:ENCFF139JCA:ENCFF156SZO:ENCFF176FDF:ENCFF183RCR:ENCFF241RXN:ENCFF296RLZ:ENCFF302WDA:ENCFF311BGF:ENCFF444WRK:ENCFF458AHX:ENCFF461GOG:ENCFF572FKA:ENCFF603GAT:ENCFF654ZID:ENCFF716CFF:ENCFF718ETU:ENCFF796ORT:ENCFF822VBC:ENCFF869GJT	1000134;1000144;1001134;1001268;1001269;1002003;1002087;1002088;1002101;1002230;1002247;1003394;1004397;1005109;1005379;1006781;100775;100778;1007796;100784;1007848;1007849;1007862;1007863;1007865;1007866;1008101;1008102;1008569;1008575;1008577;1008841;1009146;1009203;1009207;1009208;1009209;1009401;1009895;1009896;1010041;1010102;1010103;1010108;101089;101119;101132;101133;101147;101148;101150;.…	gain;loss	0.7	0.57	1:9495640-9496093	L1MC1
1_9495571_36665592_INV_1	1	9495571	36665592	27170021	INV	N	<INV>	0	PASS	SUPP=4;SUPP_VEC=1000000000000000000000000000000000000000000000000000000000000001001100000;SVLEN=27170021;SVTYPE=INV;SVMETHOD=SURVIVOR1.0.7;CHR2=chr1;END=9495571;CIPOS=0,4;CIEND=-3,0;STRANDS=++	A3GALT2;AADACL3;AADACL4;ACTG1P20;ACTL8;ADGRB2;ADPRS;AGMAT;AGO1;AGO3;AGO4;AGTRAP;AHDC1;AK2;AKR7A2;AKR7A3;AKR7L;ALDH4A1;ALPL;ANGPTL7;ARHGEF10L;ARHGEF19;ARID1A;ASAP3;ATP13A2;ATP5IF1;AUNIP;AZIN2;BSDC1;C1QA;C1QB;C1QC;C1orf127;C1orf158;C1orf167;C1orf167-AS1;C1orf195;C1orf216;C1orf232;C1orf94;CAMK2N1;CAPZB;CASP9;CASZ1;CATSPER4;CCDC28B;CD164L2;CD52;CDA;CDC42;CELA2A;CELA2B;CELA3A;CELA3B;CENPS;CENPS-CORT;C…	498	A3GALT2;AADACL3;AADACL4;ACTG1P20;ACTL8;ADGRB2;ADPRS;AGMAT;AGO1;AGO3;AGO4;AGTRAP;AHDC1 (morbid);AK2 (morbid);AKR7A2;AKR7A3;AKR7L;ALDH4A1 (morbid);ALPL (morbid);ANGPTL7;ARHGEF10L;ARHGEF19;ARID1A (morbid);ASAP3;ATP13A2 (morbid);ATP5IF1;AUNIP;AZIN2;BSDC1;C1QA (morbid);C1QB (morbid);C1QC (morbid);C1orf127;C1orf158;C1orf167;C1orf167-AS1;C1orf195;C1orf216;C1orf232;C1orf94;CAMK2N1;CAPZB;CASP9;CASZ1;CATSP…	Pheochromocytoma|Gastrointestinal_stromal_tumor|Paragangliomas_4	HP:0002666;HP:0100723	CLN:627083;dbVar:nssv15129436;dbVar:nssv15130134;nssv15130136;nssv15130137;nssv15119731;dbVar:nssv15133500;dbVar:nssv15145713;dbVar:nssv15145882;dbVar:nssv15146383;dbVar:nssv15146988;dbVar:nssv15147542;dbVar:nssv15755717;dbVar:nssv15770230;dbVar:nssv16206477	1:11021751-15236671;1:11734496-12726477;1:11959822-11968718;1:11960636-11967101;1:11992535-11997441;1:12627415-13993978;1:13110797-20670207;1:13619979-18466172;1:17022665-17022718;1:26963045-32279045;1:30347028-33914818;1:31122108-32402160	?Charcot-Marie-Tooth disease, type 2A1, 118210 (3);Pheochromocytoma, 171300 (3);Neuroblastoma, susceptibility to, 1, 256700 (3);?Congenital disorder of glycosylation, type 1bb, 613861 (3);Developmental delay and seizures with or without movement abnormalities, 617836 (3);Retinitis pigmentosa 59, 613861 (3);?SERKAL syndrome, 611812 (3);Mullerian aplasia and hyperandrogenism, 158330 (3);Abdominal o…		CLN:359257;CLN:650633;CLN:650648;CLN:966155;HI3:AHDC1;HI3:ARID1A;HI3:SDHB;dbVar:nssv15119728;dbVar:nssv15119931;dbVar:nssv15120191;dbVar:nssv15120196;dbVar:nssv15120751;dbVar:nssv15123351;dbVar:nssv15123672;dbVar:nssv15127569;dbVar:nssv15128582;dbVar:nssv15128606;dbVar:nssv15128607;dbVar:nssv15129328;dbVar:nssv15129963;dbVar:nssv15130877;dbVar:nssv15130924;dbVar:nssv15131625;dbVar:nssv15131627;db…	1:10003532-10045556;1:10203955-12060262;1:10245412-10637093;1:10264397-15780840;1:10290821-10368655;1:10388082-15780836;1:10535006-10690815;1:10556797-22557907;1:10621776-16520709;1:10662668-13941278;1:10662898-12850921;1:10809039-16422500;1:10993044-11276911;1:11072710-11085549;1:11104854-11107296;1:11121625-16324498;1:11166591-11322608;1:11333254-11359628;1:11630709-12775596;1:11845786-11863734…					528	AGO1-associated_disorder;Abdominal_obesity-metabolic_syndrome_3;Abnormal_blistering_of_the_skin;Abnormality_of_dental_enamel;Abnormality_of_the_dentition;Acquired_porencephaly;Adult_hypophosphatasia;Alopecia_of_scalp;Amyotrophic_lateral_sclerosis_type_10;Autosomal_recessive_cerebellar_ataxia-saccadic_intrusion_syndrome;Bartter_syndrome,_type_3,_with_hypocalciuria;Bartter_syndrome_type_3;Bilateral…							IMH	1:7601937-50381771	1:10339943-11099943;1:10339943-12099943;1:10379943-11059943;1:10379943-11099943;1:10379943-11939943;1:10379943-12019943;1:10379944-11059943;1:10379944-11099943;1:10419944-11059943;1:10419944-11099943;1:10419944-11939943;1:10419944-12059943;1:10459944-11059943;1:10459944-11099943;1:11019944-11859943;1:11019944-11899943;1:11019944-11939943;1:11019944-12019943;1:11019944-12179943;1:11059944-12019943…	ENCFF039LVJ:ENCFF067UVH:ENCFF139JCA:ENCFF156SZO:ENCFF176FDF:ENCFF183RCR:ENCFF241RXN:ENCFF296RLZ:ENCFF302WDA:ENCFF311BGF:ENCFF444WRK:ENCFF458AHX:ENCFF461GOG:ENCFF572FKA:ENCFF603GAT:ENCFF654ZID:ENCFF716CFF:ENCFF718ETU:ENCFF796ORT:ENCFF822VBC:ENCFF869GJT	1000134;1000144;1001134;1001268;1001269;1002003;1002087;1002088;1002101;1002230;1002247;1003394;1004397;1005109;1005379;1006781;100775;100778;1007796;100784;1007848;1007849;1007862;1007863;1007865;1007866;1008101;1008102;1008569;1008575;1008577;1008841;1009146;1009203;1009207;1009208;1009209;1009401;1009895;1009896;1010041;1010102;1010103;1010108;101089;101119;101132;101133;101147;101148;101150;.…	gain;loss	0.7	0.575	1:9495640-9496093	L1MC1
1_42290388_47434279_DUP_1	1	42290388	47434279	5143858	DUP	A	<DUP:TANDEM>	60	PASS	SUPP=38;SUPP_VEC=1000011111111111111011111110000000000011101111111001011111000000000000000;SVLEN=5143858;SVTYPE=DUP;SVMETHOD=SURVIVOR1.0.7;CHR2=chr1;END=47434266;CIPOS=-11,102;CIEND=-156,13;STRANDS=-+	AKR1A1;ARMH1;ARTN;ATP6V0B;ATPAF1;B4GALT2;BEST4;BTBD19;C1orf210;C1orf50;CCDC163;CCDC17;CCDC24;CCDC30;CDC20;CFAP57;CLDN19;CMPK1;CYP4A11;CYP4A22;CYP4B1;CYP4X1;CYP4Z1;CYP4Z2P;DMAP1;DMBX1;DPH2;EBNA1BP2;EFCAB14;EFCAB14-AS1;EIF2B3;ELOVL1;ERI3;ERI3-IT1;ERMAP;FAAH;FAAHP1;FAM183A;FOXD2-AS1;FOXE3;FOXJ3;GPBP1L1;HECTD3;HPDL;HYI;IPO13;IPP;KDM4A;KDM4A-AS1;KIF2C;KLF17;KLF18;KNCN;LINC00853;LINC01144;LINC01389;LIN…	130	AKR1A1;ARMH1;ARTN;ATP6V0B;ATPAF1;B4GALT2;BEST4;BTBD19;C1orf210;C1orf50;CCDC163;CCDC17;CCDC24;CCDC30;CDC20;CFAP57;CLDN19 (morbid);CMPK1;CYP4A11;CYP4A22;CYP4B1;CYP4X1;CYP4Z1;CYP4Z2P;DMAP1;DMBX1;DPH2;EBNA1BP2;EDN2;EFCAB14;EFCAB14-AS1;EIF2B3 (morbid);ELOVL1 (morbid);ERI3;ERI3-IT1;ERMAP;FAAH (morbid);FAAHP1;FAM183A;FOXD2;FOXD2-AS1;FOXE3 (morbid);FOXJ3;GPBP1L1;GUCA2A;GUCA2B;HECTD3;HPDL (morbid);HYI;IPO…			dbVar:nssv15151972;dbVar:nssv15770728	1:45334385-45334517;1:46190463-46190794	?Developmental and epileptic encephalopathy 15, 615006 (3);Mental retardation, AR 12, 611090 (3);Adenocarcinoma, colonic, somatic (3);Lymphoma, non-Hodgkin, somatic, 605027 (3);Breast cancer, invasive ductal, 114480 (3);Adenomas, multiple colorectal, 608456 (3);Gastric cancer, somatic, 613659 (3);Basal cell carcinoma, somatic, 605462 (3);Basal cell nevus syndrome, 109400 (3);Medulloblastoma, soma…		CLN:448022;HI3:SLC2A1;dbVar:nssv15120201;dbVar:nssv15120755;dbVar:nssv15122269;dbVar:nssv15131672;dbVar:nssv15144334;dbVar:nssv15144403;dbVar:nssv15147648;dbVar:nssv15150870;dbVar:nssv15150884;dbVar:nssv15153117;dbVar:nssv15153118;dbVar:nssv15769992;dbVar:nssv15770162;dbVar:nssv15771818;dbVar:nssv15773642;dbVar:nssv16212208;dbVar:nssv16212220;dbVar:nssv16212732;dbVar:nssv16213395;dbVar:nssv162142…	1:42448632-44535607;1:42653385-43093829;1:42871128-44247530;1:42922213-42926906;1:42925353-42958868;1:42925375-42959176;1:42927021-42931226;1:42928912-42943341;1:42929853-42931226;1:42958614-42958671;1:43198763-43205925;1:43212044-43232699;1:43272722-43283068;1:43349253-43349369;1:43389949-43450500;1:43391025-43424539;1:43803488-43820136;1:43829071-43833682;1:43855569-43919918;1:44173206-44396831…					370	Abnormality_of_metabolism/homeostasis;Anterior_segment_dysgenesis;B_lymphoblastic_leukemia_lymphoma,_no_ICD-O_subtype;Breast_carcinoma;Carcinoma_of_colon;Cobalamin_C_disease;Colorectal_adenomatous_polyposis,_autosomal_recessive,_with_pilomatricomas;Congenital_amegakaryocytic_thrombocytopenia;Congenital_muscular_dystrophy-dystroglycanopathy_with_brain_and_eye_anomalies,_type_A3;Congenital_muscular…							IMH	1:7601937-50381771;1:10187872-186857210;1:16798093-234784887;1:31594522-94732184;1:36241391-73134343;1:41598778-54316740	1:42734330-43134329;1:42734330-44174328;1:42734330-44734328;1:42734330-45574328;1:42734330-46414328;1:42774330-43054329;1:42774330-43134329;1:42774330-43174329;1:42774330-44054328;1:42774330-44094328;1:42774330-44134328;1:42774330-44734328;1:42814330-43094329;1:42814330-43134329;1:42814330-43214329;1:42814330-44094328;1:42854330-44214328;1:42854330-44694328;1:43014330-43134329;1:43054330-43134329…	ENCFF039LVJ:ENCFF067UVH:ENCFF139JCA:ENCFF156SZO:ENCFF176FDF:ENCFF183RCR:ENCFF241RXN:ENCFF296RLZ:ENCFF302WDA:ENCFF311BGF:ENCFF444WRK:ENCFF458AHX:ENCFF461GOG:ENCFF572FKA:ENCFF603GAT:ENCFF654ZID:ENCFF716CFF:ENCFF718ETU:ENCFF796ORT:ENCFF822VBC:ENCFF869GJT	1000103;1000146;1000147;1000201;1003772;1004400;1006216;1008118;1008119;1008120;101190;1018144;1025749;103144;103145;103146;103147;103148;103149;103150;103151;1033883;1042830;104888;105017;105018;105019;105020;105021;105022;1057301;1075670;108332;109419;1106058;111822;1119123;1131612;1136289;113634;114068;1143494;1145027;117923;12008;121053;121054;121055;121056;1215646;1229357;...	gain;loss	0.355	0.51
1_146015597_146036200_DEL_1	1	146015597	146036200	-20598	DEL	.	<DEL>	140	PASS	SUPP=34;SUPP_VEC=1111011111111111111111111110000000000011011110011000000000000000000000000;SVLEN=-20598;SVTYPE=DEL;SVMETHOD=SURVIVOR1.0.7;CHR2=chr1;END=146036200;CIPOS=0,8;CIEND=-1,0;STRANDS=+-	HJV	1	ANKRD34A;ANKRD35;GNRHR2;GPR89A;HJV (morbid);ITGA10;LINC01719;LIX1L;LIX1L-AS1;NBPF10;NBPF12;NBPF20;NUDT17;PDZK1;PEX11B;PIAS3;POLR3C;POLR3GL;RBM8A (morbid);RNF115;SEC22B;TXNIP							dbVar:nssv15129901;dbVar:nssv16212323	1:146017468-146020320;1:146018067-146020241					7	Hemochromatosis_type_1;Hemochromatosis_type_2A							IMH	1:10187872-186857210;1:16798093-234784887;1:68663391-188869781;1:75962659-179353269;1:107555342-232824950;1:120535004-148975895;1:144546309-146386950;1:144546470-146387406			726634;805811	loss	0.47	0.525	1:146015195-146015510;1:146015600-146015900	AluY;AluY	1:146035979-146036276	AluSq
1_157982884_167425553_DEL_1	1	157982884	167425553	-9442666	DEL	A	<DEL>	593	PASS	SUPP=35;SUPP_VEC=0101011111111111111111111110000000000011111111111000000000000000000000000;SVLEN=-9442666;SVTYPE=DEL;SVMETHOD=SURVIVOR1.0.7;CHR2=chr1;END=167425550;CIPOS=-1,1;CIEND=0,3;STRANDS=+-	ACKR1;ADAMTS4;AIM2;ALDH9A1;APCS;APOA2;ARHGAP30;ATF6;ATP1A2;ATP1A4;B4GALT3;C1orf226;CADM3;CADM3-AS1;CASQ1;CCDC190;CD1A;CD1B;CD1C;CD1D;CD1E;CD244;CD48;CD84;CFAP126;CFAP45;COPA;CRP;DCAF8;DDR2;DEDD;DUSP12;DUSP23;F11R;FAM78B;FCER1A;FCER1G;FCGR2A;FCGR2B;FCGR2C;FCGR3A;FCGR3B;FCRL6;FCRLA;FCRLB;FMO9P;GPA33;HSD17B7;HSPA6;HSPA7;IFI16;IGSF8;IGSF9;ILDR2;ITLN1;ITLN2;KCNJ10;KCNJ9;KIRREL1;KIRREL1-IT1;KLHDC9;LINC…	154	ACKR1;ADAMTS4;AIM2;ALDH9A1;APCS;APOA2 (morbid);ARHGAP30;ATF6 (morbid);ATP1A2 (morbid);ATP1A4;B4GALT3;C1orf226;CADM3;CADM3-AS1;CASQ1 (morbid);CCDC190;CD1A;CD1B;CD1C;CD1D;CD1E;CD244;CD247;CD48;CD5L;CD84;CFAP126;CFAP45;COPA;CREG1;CRP;DCAF6;DCAF8;DDR2 (morbid);DEDD;DUSP12;DUSP23;F11R;FAM78B;FCER1A;FCER1G;FCGR2A;FCGR2B;FCGR2C;FCGR3A (morbid);FCGR3B;FCRL1;FCRL2;FCRL5;FCRL6;FCRLA;FCRLB;FMO9P;GPA33;HSD17…			dbVar:nssv15129865;dbVar:nssv15138326;dbVar:nssv15140037;dbVar:nssv16212250;dbVar:nssv16213008;dbVar:nssv16213011	1:161305674-161309915;1:161305808-161309983;1:161329273-161356785;1:161340584-161340665;1:161340594-161340655;1:161819633-161821161	Achromatopsia 7, 616517 (3);Acne inversa, familial, 1, 142690 (3);Alternating hemiplegia of childhood 1, 104290 (3);Migraine, familial basilar, 602481 (3);Migraine, familial hemiplegic, 2, 602481 (3);Apolipoprotein A-II deficiency (3);Hypercholesterolemia, familial, modifier of, 143890 (3);Charcot-Marie-Tooth disease, dominant intermediate D, 607791 (3);Charcot-Marie-Tooth disease, type 1B, 11820…		HI3:PBX1;HI3:SDHC;dbVar:nssv15129892;dbVar:nssv15131656;dbVar:nssv15132112;dbVar:nssv15139742;dbVar:nssv15143225;dbVar:nssv15147761;dbVar:nssv15222868;dbVar:nssv15770192;dbVar:nssv15770412;dbVar:nssv16211950;dbVar:nssv16212614;dbVar:nssv16213169;dbVar:nssv16213984;dbVar:nssv16216515;dbVar:nssv16216540;morbid:APOA2;morbid:ATF6;morbid:ATP1A2;morbid:CASQ1;morbid:DDR2;morbid:FCGR3A;morbid:KCNJ10;morb…	1:158580493-158656505;1:158685545-158698022;1:159373648-161948682;1:159479887-166895086;1:159994744-160001780;1:160007256-160039950;1:160085548-160113374;1:160160364-160171676;1:160246598-160254941;1:160313172-160328739;1:160370353-160398460;1:161040787-161059348;1:161123767-161128646;1:161136435-161141010;1:161172156-161184184;1:161192081-161193418;1:161274524-161279758;1:161284170-161345130;1:1…					172	Abnormal_blistering_of_the_skin;Abnormal_urinary_color;Abnormality_of_the_sternum;Achromatopsia;Achromatopsia_7;Autistic_disorder_of_childhood_onset;Autoimmune_interstitial_lung,_joint,_and_kidney_disease;Bilateral_cleft_lip;Bilateral_cleft_lip_and_palate;Bilateral_cleft_palate;CONGENITAL_ANOMALIES_OF_KIDNEY_AND_URINARY_TRACT_SYNDROME_WITH_OR_WITHOUT_HEARING_LOSS,_ABNORMAL_EARS,_OR_DEVELOPMENTAL_…							IMH	1:10187872-186857210;1:16798093-234784887;1:68663391-188869781;1:75962659-179353269;1:107555342-232824950	1:158030211-158230210;1:158070211-159190210;1:158150211-159150210;1:158150211-159190210;1:158190211-159110210;1:158190211-159150210;1:158190211-159190210;1:158190211-159430210;1:158190211-159950210;1:158190211-161190210;1:158230211-159190210;1:158270211-159270210;1:158310211-159150210;1:158350211-159150210;1:159070211-159950210;1:159110211-159950210;1:159110211-159990210;1:159110211-160470210;1:1…	ENCFF039LVJ:ENCFF067UVH:ENCFF139JCA:ENCFF156SZO:ENCFF176FDF:ENCFF183RCR:ENCFF241RXN:ENCFF296RLZ:ENCFF302WDA:ENCFF311BGF:ENCFF444WRK:ENCFF458AHX:ENCFF461GOG:ENCFF572FKA:ENCFF603GAT:ENCFF654ZID:ENCFF716CFF:ENCFF718ETU:ENCFF796ORT:ENCFF822VBC:ENCFF869GJT	1000202;1000869;1000870;1000871;1000872;1001056;1003211;1003619;1003982;1005337;1005338;1005659;1006195;1006196;1006197;1006198;1006199;1006865;1007193;1007195;1007196;1007197;1007613;1008021;1009088;1009147;1009405;1009406;1009407;1009596;1010787;1011198;1011199;1011328;1011329;1011330;101153;101155;101156;1012098;1012862;1013260;1013594;1013595;1013895;1014201;1014897;1015272;1015878;1016157;10…	gain;loss	0.31	0.535
2_102462846_162412479_DEL_1	2	102462846	162412479	59949516	DEL	A	<DEL>	167	PASS	SUPP=53;SUPP_VEC=1001111111111111111111111110000000000011111111111111111111110101110110000;SVLEN=59949516;SVTYPE=DEL;SVMETHOD=SURVIVOR1.0.7;CHR2=chr2;END=162412478;CIPOS=-1,2153;CIEND=-3478,1;STRANDS=+-	ACMSD;ACOXL;ACOXL-AS1;ACTR3;ACTR3-AS1;ACVR1;ACVR1C;ACVR2A;AHCTF1P1;AMER3;AMMECR1L;ANAPC1;ANAPC1P6;ANKRD30BL;ARHGAP15;ARHGEF4;ARL5A;ARL6IP6;BAZ2B;BCL2L11;BIN1;BUB1;C1QL2;C2orf27A;C2orf49;C2orf76;CACNB4;CBWD2;CCDC115;CCDC138;CCDC148;CCDC148-AS1;CCDC74A;CCDC74B;CCDC93;CCNT2;CCNT2-AS1;CD302;CD8B2;CDRT15P3;CFAP221;CFC1;CFC1B;CHCHD5;CKAP2L;CLASP1;CNTNAP5;CXCR4;CYP27C1;CYP4F30P;CYP4F62P;CYTIP;DAPL1;DARS…	359	ACMSD;ACOXL;ACOXL-AS1;ACTR3;ACTR3-AS1;ACVR1 (morbid);ACVR1C;ACVR2A;AHCTF1P1;AMER3;AMMECR1L;ANAPC1 (morbid);ANAPC1P6;ANKRD30BL;ARHGAP15;ARHGEF4;ARL5A;ARL6IP6;BAZ2B;BCL2L11;BIN1 (morbid);BUB1 (morbid);C1QL2;C2orf27A;C2orf49;C2orf76;CACNB4 (morbid);CBWD2;CCDC115 (morbid);CCDC138;CCDC148;CCDC148-AS1;CCDC74A;CCDC74B;CCDC93;CCNT2;CCNT2-AS1;CD302;CD8B2;CDRT15P3;CFAP221;CFC1 (morbid);CFC1B;CHCHD5;CKAP2L …	Mowat-Wilson_syndrome		CLN:448705;dbVar:nssv15121187;dbVar:nssv15124288;dbVar:nssv15126204;dbVar:nssv15128311;dbVar:nssv15128597;dbVar:nssv15129800;dbVar:nssv15129925;dbVar:nssv15133823;dbVar:nssv15134704;dbVar:nssv15139128;dbVar:nssv15145777;dbVar:nssv15148047;dbVar:nssv15148215;dbVar:nssv15148614;dbVar:nssv15149167;dbVar:nssv15151016;dbVar:nssv15151697;dbVar:nssv15152617;dbVar:nssv15152697;dbVar:nssv15152807;dbVar:ns…	2:106479967-111478150;2:110428725-112516080;2:110576878-115975741;2:110608678-112374818;2:110611241-112308164;2:110624883-112358402;2:110624883-112380398;2:110631041-112370174;2:110631042-112379952;2:110631042-112442273;2:111929116-111929117;2:120621488-121102933;2:120815240-120979362;2:127440559-129427805;2:135090998-135134033;2:136045480-142845159;2:139864372-148567093;2:143900149-158321624;2:1…	?Hydroxykynureninuria, 236800 (3);Vertebral, cardiac, renal, and limb defects syndrome 2, 617661 (3);Amelogenesis imperfecta, type IH, 616221 (3);Catel_Manzke_syndrome;Centronuclear myopathy 2, 255200 (3);Colorectal cancer with chromosomal instability, somatic, 114500 (3);Congenital disorder of glycosylation, type IIo, 616828 (3);Cortical dysplasia, complex, with other brain malformations 2, 6152…		CLN:557530;CLN:966395;HI3:MBD5;HI3:TBR1;HI3:ZEB2;dbVar:nssv15119663;dbVar:nssv15119754;dbVar:nssv15119790;dbVar:nssv15119958;dbVar:nssv15122015;dbVar:nssv15122459;dbVar:nssv15122621;dbVar:nssv15123244;dbVar:nssv15123301;dbVar:nssv15123350;nssv16216823;dbVar:nssv15123436;dbVar:nssv15123488;dbVar:nssv15124090;dbVar:nssv15124121;dbVar:nssv15124140;dbVar:nssv15124431;dbVar:nssv15126165;dbVar:nssv1512…	2:104379341-106062599;2:104381722-107312459;2:104646642-105064104;2:105470572-105475031;2:105806853-114297251;2:106404326-110608419;2:106413224-112430165;2:106445028-107839483;2:107883353-109746741;2:108579001-109736559;2:108602979-108630449;2:108678579-109746741;2:108684618-109725353;2:108896907-108906334;2:108910426-108912698;2:108940171-116812576;2:109181791-124900803;2:109510926-109605676;2:1…					557	Abnormal_brainstem_MRI_signal_intensity;Abnormal_thrombosis;Abnormal_upper_motor_neuron_morphology;Abnormality_of_the_basal_ganglia;Abnormality_of_the_cerebral_white_matter;Abnormality_of_the_neck;Aicardi-Goutieres_syndrome_7;Aplasia/Hypoplasia_of_the_corpus_callosum;Autism_5;Autism_spectrum_disorder;Autistic_behavior;Autosomal_recessive_centronuclear_myopathy;Autosomal_recessive_hypohidrotic_ect…							IMH	2:65359566-213949290	2:102463541-103943542;2:102463541-105103542;2:102463542-103943542;2:102663542-103583542;2:102663542-104063542;2:102663542-104983542;2:102663542-106543544;2:102663542-106663544;2:102783542-103943542;2:102783542-103983542;2:102783542-104023542;2:102783542-104063542;2:102783542-105023542;2:102783542-105063542;2:102783542-105103542;2:102783542-105183543;2:102783542-105263543;2:102823542-104023542;2:1…	ENCFF039LVJ:ENCFF067UVH:ENCFF139JCA:ENCFF156SZO:ENCFF176FDF:ENCFF183RCR:ENCFF241RXN:ENCFF296RLZ:ENCFF302WDA:ENCFF311BGF:ENCFF444WRK:ENCFF458AHX:ENCFF461GOG:ENCFF572FKA:ENCFF603GAT:ENCFF654ZID:ENCFF716CFF:ENCFF718ETU:ENCFF796ORT:ENCFF822VBC:ENCFF869GJT	1000279;1000353;1000651;1000652;1000653;1000654;1000655;1000656;1000658;1000663;1000664;1000665;1000666;1000674;1000755;1000851;1000855;1000936;1000937;1000938;1000939;1000942;1000943;1001140;1001635;1001637;1001638;1001639;1001642;1001643;1001644;1001671;1001869;1001951;1001952;1001954;1002283;1002284;1002292;1002293;1002497;1003419;1003826;1003829;1003954;1003956;1003960;1004132;1004134;1004616…	gain;loss	0.425	0.28	2:102462734-102462885	LTR78B	2:162412327-162412403;2:162412529-162412814	MER5B;LTR80B
2_113288461_196855326_DEL_1	2	113288461	196855326	83566605	DEL	G	<DEL>	143	PASS	SUPP=41;SUPP_VEC=0001111100111111111110111110000010000111000000111111111111111000000010000;SVLEN=83566605;SVTYPE=DEL;SVMETHOD=SURVIVOR1.0.7;CHR2=chr2;END=196855257;CIPOS=-31,3508;CIEND=-3257,69;STRANDS=+-	ABCB11;ACMSD;ACTR3;ACTR3-AS1;ACVR1;ACVR1C;ACVR2A;AGPS;AHCTF1P1;AMER3;AMMECR1L;ANKAR;ANKRD30BL;ARHGAP15;ARHGEF4;ARL5A;ARL6IP6;ASDURF;ASNSD1;ATF2;ATP5MC3;B3GALT1;B3GALT1-AS1;BAZ2B;BBS5;BIN1;C1QL2;C2orf27A;C2orf66;C2orf76;C2orf88;CACNB4;CALCRL;CAVIN2;CBWD2;CCDC115;CCDC141;CCDC148;CCDC148-AS1;CCDC150;CCDC173;CCDC74A;CCDC74B;CCDC93;CCNT2;CCNT2-AS1;CD302;CDCA7;CDRT15P3;CERKL;CERS6;CERS6-AS1;CFAP221;CFC…	467	ABCB11 (morbid);ACMSD;ACTR3;ACTR3-AS1;ACVR1 (morbid);ACVR1C;ACVR2A;AGPS (morbid);AHCTF1P1;AMER3;AMMECR1L;ANKAR;ANKRD30BL;ANKRD44;ARHGAP15;ARHGEF4;ARL5A;ARL6IP6;ASDURF;ASNSD1;ATF2;ATP5MC3;B3GALT1;B3GALT1-AS1;BAZ2B;BBS5 (morbid);BIN1 (morbid);C1QL2;C2orf27A;C2orf66;C2orf76;C2orf88;CACNB4 (morbid);CALCRL;CAVIN2;CBWD2;CCDC115 (morbid);CCDC141;CCDC148;CCDC148-AS1;CCDC150;CCDC173;CCDC74A;CCDC74B;CCDC93…	Mowat-Wilson_syndrome		CLN:448705;dbVar:nssv15121187;dbVar:nssv15124151;dbVar:nssv15124288;dbVar:nssv15124376;dbVar:nssv15128311;dbVar:nssv15128347;dbVar:nssv15128597;dbVar:nssv15129800;dbVar:nssv15129925;dbVar:nssv15130088;dbVar:nssv15131535;dbVar:nssv15131538;dbVar:nssv15133325;dbVar:nssv15133823;dbVar:nssv15134342;dbVar:nssv15134704;dbVar:nssv15139128;dbVar:nssv15139452;dbVar:nssv15139506;dbVar:nssv15140042;dbVar:ns…	2:120621488-121102933;2:120815240-120979362;2:127440559-129427805;2:135090998-135134033;2:136045480-142845159;2:139864372-148567093;2:143900149-158321624;2:144399034-144399150;2:144461848-144665266;2:146324191-156219125;2:147342167-148683772;2:147642432-148842431;2:147738981-147979767;2:147946530-148787486;2:148019729-148022058;2:148058228-148239819;2:148443697-148481823;2:151553464-178461009;2:1…	3-hydroxyisobutryl-CoA hydrolase deficiency, 250620 (3);?Brachydactyly-syndactyly syndrome, 610713 (3);Brachydactyly, type D, 113200 (3);Brachydactyly, type E, 113300 (3);Syndactyly, type V, 186300 (3);Synpolydactyly 1, 186000 (3);?Hydroxykynureninuria, 236800 (3);Vertebral, cardiac, renal, and limb defects syndrome 2, 617661 (3);?Infantile cataract, skin abnormalities, glutamate excess, and impa…		CLN:187868;CLN:273491;CLN:359331;CLN:440561;CLN:557530;CLN:559346;CLN:922371;CLN:966395;HI3:COL3A1;HI3:HOXD13;HI3:MBD5;HI3:NCKAP1;HI3:SCN1A;HI3:SCN2A;HI3:TBR1;HI3:ZEB2;dbVar:nssv15119663;dbVar:nssv15119754;dbVar:nssv15119958;dbVar:nssv15119961;dbVar:nssv15119962;dbVar:nssv15120208;dbVar:nssv15120648;dbVar:nssv15121124;dbVar:nssv15121125;dbVar:nssv15121129;dbVar:nssv15122015;dbVar:nssv15122022;dbV…	2:113298864-122916224;2:113300041-113337395;2:113493926-113522186;2:113816774-113822320;2:113885174-113891591;2:113950355-123571116;2:113973573-114036498;2:114658613-121641488;2:114970865-125704888;2:115302067-129071130;2:115503140-115527426;2:115997024-123139794;2:116313377-125545839;2:118086324-134964738;2:118114819-127312237;2:118145718-122341971;2:118687829-121621814;2:119813787-140869718;2:1…					1896	Abnormal_brainstem_MRI_signal_intensity;Abnormal_liver_function_tests_during_pregnancy;Abnormal_thrombosis;Abnormal_upper_motor_neuron_morphology;Abnormality_of_neuronal_migration;Abnormality_of_pain_sensation;Abnormality_of_the_basal_ganglia;Abnormality_of_the_cerebral_white_matter;Abnormality_of_the_neck;Acute_episodes_of_neuropathic_symptoms;Aicardi-Goutieres_syndrome_7;Aplasia/Hypoplasia_of_t…							IMH	2:65359566-213949290	2:113442424-114642423;2:113442424-118082424;2:113442424-121842424;2:113482424-114082423;2:113482424-114762423;2:113482424-115042423;2:113482424-117842424;2:113482424-117882424;2:113482424-127082424;2:113522424-114322423;2:113522424-114762423;2:113522424-115162423;2:113522424-117962424;2:113522424-143162431;2:113562424-114042423;2:113562424-114082423;2:113562424-114762423;2:113562424-117882424;2:1…	ENCFF039LVJ:ENCFF067UVH:ENCFF139JCA:ENCFF156SZO:ENCFF176FDF:ENCFF183RCR:ENCFF241RXN:ENCFF296RLZ:ENCFF302WDA:ENCFF311BGF:ENCFF444WRK:ENCFF458AHX:ENCFF461GOG:ENCFF572FKA:ENCFF603GAT:ENCFF654ZID:ENCFF716CFF:ENCFF718ETU:ENCFF796ORT:ENCFF822VBC:ENCFF869GJT	1000281;1000383;1000652;1000653;1000654;1000655;1000656;1000658;1000663;1000664;1000665;1000666;1000674;1000755;1000851;1000855;1000936;1000937;1000938;1000939;1000942;1000943;1000944;1000945;1001055;1001056;1001140;1001637;1001638;1001639;1001642;1001643;1001644;1001645;1001650;1001652;1001671;1001869;1001871;1001872;1001900;1001951;1001952;1001954;1001958;1002097;1002101;1002283;1002284;1002292…	gain;loss	0.48	0.455	2:113288071-113288379;2:113288448-113288487	L2a;L2b	2:196855041-196855346;2:196855346-196855409;2:196855409-196856022	AluSx1;AluJr4;MER31-int			2:113283970-113304594;2:113283970-113385808
2_191798345_225248390_DEL_1	2	191798345	225248390	33449959	DEL	T	<DEL>	344	PASS	SUPP=57;SUPP_VEC=1101111111101110111111111110000000000011111111111111111111111111110110111;SVLEN=33449959;SVTYPE=DEL;SVMETHOD=SURVIVOR1.0.7;CHR2=chr2;END=225248388;CIPOS=-2,1653;CIEND=-2388,2;STRANDS=+-	AAMP;ABCA12;ABCB6;ABI2;ACADL;ACSL3;ADAM23;ALS2;ANKRD44;ANKRD44-AS1;ANKRD44-IT1;ANKZF1;AOX1;AOX3P-AOX2P;AP1S3;ARPC2;ASIC4;ATG9A;ATIC;BARD1;BCS1L;BMPR2;BOLL;BZW1;BZW1-AS1;C2CD6;C2orf66;C2orf69;C2orf80;CARF;CASP10;CASP8;CATIP;CATIP-AS1;CATIP-AS2;CAVIN2;CCDC140;CCDC150;CCNYL1;CD28;CDK15;CDK5R2;CFAP65;CFLAR;CFLAR-AS1;CHPF;CLK1;CNOT9;CNPPD1;COQ10B;CPO;CPS1;CPS1-IT1;CREB1;CRYBA2;CRYGA;CRYGB;CRYGC;CRYGD;…	272	AAMP;ABCA12 (morbid);ABCB6 (morbid);ABI2;ACADL;ACSL3;ADAM23;ALS2 (morbid);ANKRD44;ANKRD44-AS1;ANKRD44-IT1;ANKZF1;AOX1;AOX3P-AOX2P;AP1S3;ARPC2;ASIC4;ATG9A;ATIC (morbid);BARD1;BCS1L (morbid);BMPR2 (morbid);BOLL;BZW1;BZW1-AS1;C2CD6;C2orf66;C2orf69;C2orf80;CARF;CASP10 (morbid);CASP8 (morbid);CATIP;CATIP-AS1;CATIP-AS2;CAVIN2;CCDC140;CCDC150;CCNYL1;CD28;CDK15;CDK5R2;CFAP65 (morbid);CFLAR;CFLAR-AS1;CHPF…			dbVar:nssv15119874;dbVar:nssv15119875;dbVar:nssv15121189;dbVar:nssv15121190;dbVar:nssv15122521;dbVar:nssv15133633;dbVar:nssv15136688;dbVar:nssv15149073;dbVar:nssv15152275;dbVar:nssv15152823;dbVar:nssv15161757;dbVar:nssv15605951;dbVar:nssv15774124;dbVar:nssv16208698;dbVar:nssv16211784;dbVar:nssv16211853;dbVar:nssv16214114;dbVar:nssv16214582	2:197705406-197707187;2:199278605-199372542;2:199309935-199403802;2:199316281-199585721;2:199364049-199399062;2:199380344-199433534;2:199391823-199446462;2:201276807-201276988;2:204304425-218284570;2:205163962-206491669;2:206391900-207078994;2:214767472-214767664;2:214767472-214781519;2:214792287-214797127;2:214792291-214797123;2:216018514-220088282;2:217407175-218960918;2:220837832-221627616	3-M syndrome 2, 612921 (3);3MC syndrome 2, 265050 (3);?Coenzyme Q10 deficiency, primary, 8, 616733 (3);?Autoimmune lymphoproliferative syndrome, type IIB, 607271 (3);Hepatocellular carcinoma, somatic, 114550 (3);Breast cancer, protection against, 114480 (3);Lung cancer, protection against, 211980 (3);?Combined oxidative phosphorylation deficiency 25, 616430 (3);Spastic ataxia 3, AR, 611390 (3);AI…		CLN:248727;CLN:273647;CLN:557899;HI3:BARD1;HI3:BMPR2;HI3:PAX3;HI3:SATB2;dbVar:nssv15119706;nssv15119988;dbVar:nssv15120111;dbVar:nssv15120359;dbVar:nssv15120659;dbVar:nssv15121130;dbVar:nssv15122548;dbVar:nssv15124134;dbVar:nssv15124168;dbVar:nssv15124274;dbVar:nssv15124460;dbVar:nssv15124560;dbVar:nssv15128378;dbVar:nssv15128379;dbVar:nssv15128571;dbVar:nssv15129330;dbVar:nssv15129928;dbVar:nssv…	2:191840262-191878976;2:192673201-201163013;2:192938826-215705052;2:193716591-200887699;2:194515159-198545937;2:194921999-199666404;2:195368551-200214331;2:195660594-203969488;2:195716653-200082318;2:196588283-196600831;2:197058795-197458278;2:197125460-199741748;2:197400023-202089348;2:197697727-197791431;2:197706086-197706353;2:197988246-200485694;2:198024870-199489395;2:198283520-198299817;2:1…					618	Abnormality_of_the_dentition;Acrocapitofemoral_dysplasia;Aculeiform_cataract;Acute_myeloid_leukemia;Adenocarcinoma_of_prostate;Adenoid_cystic_carcinoma;Alacrima,_achalasia,_and_mental_retardation_syndrome;Albinism,_ocular,_with_sensorineural_deafness;Amyotrophic_lateral_sclerosis_type_2;Astrocytoma;Atrioventricular_septal_defect;Autoimmune_lymphoproliferatiVe_syndrome,_type_V;Autoimmune_lymphopro…							IMH	2:121478682-234514775	2:192135275-192695274;2:192135275-193975276;2:192215275-193815276;2:192215275-193895276;2:192215275-195295276;2:192255275-192815274;2:192255275-192855274;2:192255275-193735276;2:192255275-193775276;2:192255275-193815276;2:192255275-195415276;2:192255275-196095276;2:192295275-192735274;2:192295275-193695276;2:192295275-193735276;2:192295275-194055276;2:192295275-195215276;2:192335275-192655274;2:1…	ENCFF039LVJ:ENCFF067UVH:ENCFF139JCA:ENCFF156SZO:ENCFF176FDF:ENCFF183RCR:ENCFF241RXN:ENCFF296RLZ:ENCFF302WDA:ENCFF311BGF:ENCFF444WRK:ENCFF458AHX:ENCFF461GOG:ENCFF572FKA:ENCFF603GAT:ENCFF654ZID:ENCFF716CFF:ENCFF718ETU:ENCFF796ORT:ENCFF822VBC:ENCFF869GJT	1000383;1000511;1000512;1000617;1000618;1000686;1000687;1000688;1000689;1000692;1000693;1000694;1000695;1000696;1000697;1000698;1000699;1000700;1000755;1000947;1000948;1001055;1001056;1001872;1001900;1002976;1004624;1004625;1004626;1004627;1006805;1007934;100902;100903;1009271;1009273;1010160;101088;101089;1010910;1010911;101098;101109;101111;101113;101114;101127;101130;1012662;1012663;1014048;...	gain;loss	0.31	0.465			2:225248182-225248525	L1PA4
2_237549188_237549258_DEL_1	2	237549188	237549258	-69	DEL	TGATGAAGCCTGGAGACACTCTGTTTCTTCTAGGCAATGGCTGTGCCCTATCTTCTGAGAAGAAAGTTCA	T	411	PASS	SUPP=15;SUPP_VEC=1111000000000000111111111110000000000000000000000000000000000000000000000;SVLEN=-69;SVTYPE=DEL;SVMETHOD=SURVIVOR1.0.7;CHR2=chr2;END=237549257;CIPOS=0,1;CIEND=0,1;STRANDS=+-	MLPH	1																												0.4	0.495
3_62945719_84209754_DEL_1	3	62945719	84209754	21263840	DEL	T	<DEL>	173	PASS	SUPP=56;SUPP_VEC=1101111111111111111111111110000000000011111111111111111111110110010110111;SVLEN=21263840;SVTYPE=DEL;SVMETHOD=SURVIVOR1.0.7;CHR2=chr3;END=84209753;CIPOS=-79,2202;CIEND=-3753,1;STRANDS=+-	ADAMTS9;ADAMTS9-AS1;ADAMTS9-AS2;ARL6IP5;ATXN7;C3orf49;CNTN3;EBLN2;EIF4E3;EOGT;FAM86DP;FOXP1;FOXP1-AS1;FRG2C;FRMD4B;GBE1;GPR27;GXYLT2;KBTBD8;LINC00698;LINC00870;LINC00877;LINC00960;LINC00994;LINC02005;LINC02008;LINC02018;LINC02027;LINC02050;LINC02077;LMOD3;LOC101927296;LOC101927374;LOC105377143;LOC105377146;LOC105377162;LRIG1;MAGI1;MAGI1-AS1;MAGI1-IT1;MDFIC2;MIR1284;MIR1324;MIR3136;MIR3923;MIR4272…	79	ADAMTS9;ADAMTS9-AS1;ADAMTS9-AS2;ARL6IP5;ATXN7 (morbid);C3orf49;CADM2;CADPS;CNTN3;EBLN2;EIF4E3;EOGT (morbid);FAM86DP;FOXP1 (morbid);FOXP1-AS1;FRG2C;FRMD4B;GBE1 (morbid);GPR27;GXYLT2;KBTBD8;LINC00698;LINC00870;LINC00877;LINC00960;LINC00994;LINC02005;LINC02008;LINC02018;LINC02027;LINC02050;LINC02077;LMOD3 (morbid);LOC101927296;LOC101927374;LOC105377143;LOC105377146;LOC105377162;LRIG1;MAGI1;MAGI1-AS1…			dbVar:nssv15138078	3:68328980-76764319	Adams-Oliver syndrome 4, 615297 (3);COMMAD syndrome, 617306 (3);Tietz albinism-deafness syndrome, 103500 (3);Waardenburg syndrome, type 2A, 193510 (3);Waardenburg syndrome;ocular albinism, digenic, 103470 (3);Melanoma, cutaneous malignant, susceptibility to, 8, 614456 (3);Combined oxidative phosphorylation deficiency 28, 616794 (3);Glycogen storage disease IV, 232500 (3);Polyglucosan body disease…		HI3:FOXP1;HI3:MITF;dbVar:nssv15119648;nssv15147926;dbVar:nssv15119665;dbVar:nssv15119825;dbVar:nssv15120308;dbVar:nssv15122988;dbVar:nssv15123002;dbVar:nssv15123247;dbVar:nssv15125197;dbVar:nssv15126001;dbVar:nssv15130781;dbVar:nssv15132336;dbVar:nssv15133062;dbVar:nssv15134248;dbVar:nssv15135956;dbVar:nssv15143634;dbVar:nssv15144366;dbVar:nssv15144762;dbVar:nssv15145702;dbVar:nssv15148761;dbVar:…	3:63953469-63989136;3:64761248-78410098;3:66148044-75027289;3:66271427-66429351;3:67391006-73414001;3:68808589-74960959;3:69024375-69062835;3:69109075-69122406;3:69155220-69171746;3:69739464-69968332;3:69914878-70489155;3:69936619-69965326;3:69956353-69965326;3:69985742-70017483;3:70296167-74865078;3:70384681-76963013;3:70418081-71438421;3:70569460-72350419;3:70808308-71210393;3:70943620-71861889…					108	Adams-Oliver_syndrome;Adams-Oliver_syndrome_4;Adult_polyglucosan_body_neuropathy;Autistic_disorder_of_childhood_onset;Cerebellar_vermis_hypoplasia;Coloboma,_osteopetrosis,_microphthalmia,_macrocephaly,_albinism,_and_deafness;Congenital_cerebellar_hypoplasia;Congenital_sensorineural_hearing_impairment;Cutaneous_malignant_melanoma_8;Epilepsy,_progressive_myoclonic_5;GBE1-Related_Disorders;Glycogen_…							IMH	3:30036453-134858252	3:62974325-63094324;3:62974326-63094324;3:63054325-63454324;3:63254325-63974324;3:63254325-64574324;3:63294325-63934324;3:63294325-63974324;3:63294325-64014324;3:63294325-64534324;3:63294325-64574324;3:63414325-63894324;3:63854325-64534324;3:63894325-64574324;3:63894325-64614324;3:63934325-64574324;3:63974325-64534324;3:64494325-65374325;3:64534325-65294325;3:64534325-65414325;3:64534325-65454325…	ENCFF039LVJ:ENCFF067UVH:ENCFF139JCA:ENCFF156SZO:ENCFF176FDF:ENCFF183RCR:ENCFF241RXN:ENCFF296RLZ:ENCFF302WDA:ENCFF311BGF:ENCFF444WRK:ENCFF458AHX:ENCFF461GOG:ENCFF572FKA:ENCFF603GAT:ENCFF654ZID:ENCFF716CFF:ENCFF718ETU:ENCFF796ORT:ENCFF822VBC:ENCFF869GJT	1000288;1000353;1001022;100109;1002345;1002352;1003856;1005076;1005269;1005328;1005329;1008415;1009026;100968;100969;1010688;101088;101089;101093;101094;101102;101109;101113;101119;1011230;101127;101128;1011927;1011928;1011929;1012273;1012275;1012684;1013470;1013471;1013473;1013475;1013566;1013568;1013570;1013573;1013579;1013581;1013584;1013684;1013685;1013686;1013724;1013725;1013728;1014661;...	gain;loss	0.37	0.395			3:84209355-84209969	Zaphod
3_63310976_82539624_DUP_1	3	63310976	82539624	19228615	DUP	T	<DUP>	116	PASS	SUPP=60;SUPP_VEC=1101011111111111111111111110000000000011111111111111111111111111111111111;SVLEN=19228615;SVTYPE=DUP;SVMETHOD=SURVIVOR1.0.7;CHR2=chr3;END=82539610;CIPOS=-18,1;CIEND=-4,14;STRANDS=-+	ADAMTS9;ADAMTS9-AS1;ADAMTS9-AS2;ARL6IP5;ATXN7;C3orf49;CNTN3;EBLN2;EIF4E3;EOGT;FAM86DP;FOXP1;FOXP1-AS1;FRG2C;FRMD4B;GBE1;GPR27;GXYLT2;KBTBD8;LINC00870;LINC00877;LINC00960;LINC00994;LINC02005;LINC02008;LINC02018;LINC02027;LINC02050;LINC02077;LMOD3;LOC101927296;LOC101927374;LOC105377143;LOC105377146;LOC105377162;LRIG1;MAGI1;MAGI1-AS1;MAGI1-IT1;MDFIC2;MIR1284;MIR1324;MIR3136;MIR3923;MIR4272;MIR4273;M…	78	ADAMTS9;ADAMTS9-AS1;ADAMTS9-AS2;ARL6IP5;ATXN7 (morbid);C3orf49;CNTN3;EBLN2;EIF4E3;EOGT (morbid);FAM86DP;FOXP1 (morbid);FOXP1-AS1;FRG2C;FRMD4B;GBE1 (morbid);GPR27;GXYLT2;KBTBD8;LINC00870;LINC00877;LINC00960;LINC00994;LINC02005;LINC02008;LINC02018;LINC02027;LINC02050;LINC02077;LMOD3 (morbid);LOC101927296;LOC101927374;LOC105377143;LOC105377146;LOC105377162;LRIG1;MAGI1;MAGI1-AS1;MAGI1-IT1;MDFIC2;MIR1…			dbVar:nssv15138078	3:68328980-76764319	Adams-Oliver syndrome 4, 615297 (3);COMMAD syndrome, 617306 (3);Tietz albinism-deafness syndrome, 103500 (3);Waardenburg syndrome, type 2A, 193510 (3);Waardenburg syndrome;ocular albinism, digenic, 103470 (3);Melanoma, cutaneous malignant, susceptibility to, 8, 614456 (3);Combined oxidative phosphorylation deficiency 28, 616794 (3);Glycogen storage disease IV, 232500 (3);Polyglucosan body disease…		HI3:FOXP1;HI3:MITF;dbVar:nssv15119648;nssv15147926;dbVar:nssv15119665;dbVar:nssv15119825;dbVar:nssv15120308;dbVar:nssv15122988;dbVar:nssv15123002;dbVar:nssv15123247;dbVar:nssv15125197;dbVar:nssv15126001;dbVar:nssv15130781;dbVar:nssv15132336;dbVar:nssv15133062;dbVar:nssv15134248;dbVar:nssv15135956;dbVar:nssv15143634;dbVar:nssv15144366;dbVar:nssv15144762;dbVar:nssv15145702;dbVar:nssv15148761;dbVar:…	3:63953469-63989136;3:64761248-78410098;3:66148044-75027289;3:66271427-66429351;3:67391006-73414001;3:68808589-74960959;3:69024375-69062835;3:69109075-69122406;3:69155220-69171746;3:69739464-69968332;3:69914878-70489155;3:69936619-69965326;3:69956353-69965326;3:69985742-70017483;3:70296167-74865078;3:70384681-76963013;3:70418081-71438421;3:70569460-72350419;3:70808308-71210393;3:70943620-71861889…					108	Adams-Oliver_syndrome;Adams-Oliver_syndrome_4;Adult_polyglucosan_body_neuropathy;Autistic_disorder_of_childhood_onset;Cerebellar_vermis_hypoplasia;Coloboma,_osteopetrosis,_microphthalmia,_macrocephaly,_albinism,_and_deafness;Congenital_cerebellar_hypoplasia;Congenital_sensorineural_hearing_impairment;Cutaneous_malignant_melanoma_8;Epilepsy,_progressive_myoclonic_5;GBE1-Related_Disorders;Glycogen_…							IMH	3:30036453-134858252	3:63414325-63894324;3:63854325-64534324;3:63894325-64574324;3:63894325-64614324;3:63934325-64574324;3:63974325-64534324;3:64494325-65374325;3:64534325-65294325;3:64534325-65414325;3:64534325-65454325;3:64534325-65494325;3:64534325-65734325;3:64534325-65814325;3:64574325-65494325;3:65334326-66214325;3:66189577-66949576;3:66189577-66989576;3:66229577-66949576;3:66229577-66989576;3:66229577-67029576…	ENCFF039LVJ:ENCFF067UVH:ENCFF139JCA:ENCFF156SZO:ENCFF176FDF:ENCFF183RCR:ENCFF241RXN:ENCFF296RLZ:ENCFF302WDA:ENCFF311BGF:ENCFF444WRK:ENCFF458AHX:ENCFF461GOG:ENCFF572FKA:ENCFF603GAT:ENCFF654ZID:ENCFF716CFF:ENCFF718ETU:ENCFF796ORT:ENCFF822VBC:ENCFF869GJT	1000288;1000353;1001022;100109;1003856;1005076;1005269;1005328;1005329;1008415;1009026;100968;100969;101088;101089;101093;101094;101102;101109;101113;101119;1011230;101127;101128;1011927;1011928;1011929;1012273;1012275;1012684;1013470;1013471;1013473;1013475;1013566;1013568;1013570;1013573;1013579;1013581;1013584;1013685;1013686;1014661;1014742;1014745;1014747;1014750;1015004;1015592;1017535;...	gain;loss	0.375	0.325
3_71261223_82438445_INV_1	3	71261223	82438445	11177199	INV	A	<INV>A	224	PASS	SUPP=59;SUPP_VEC=1101011111111111111111111110000000000011111111111111111111111111111111101;SVLEN=11177199;SVTYPE=INV;SVMETHOD=SURVIVOR1.0.7;CHR2=chr3;END=82438440;CIPOS=-17,81;CIEND=-15,5;STRANDS=++	CNTN3;EBLN2;EIF4E3;FAM86DP;FOXP1;FOXP1-AS1;FRG2C;GBE1;GPR27;GXYLT2;LINC00870;LINC00877;LINC00960;LINC02005;LINC02008;LINC02018;LINC02027;LINC02050;LINC02077;LOC101927296;LOC101927374;LOC105377162;MIR1284;MIR1324;MIR3923;MIR4273;MIR4444-1;MIR4444-2;PDZRN3;PDZRN3-AS1;PPP4R2;PROK2;ROBO1;ROBO2;RYBP;SHQ1;ZNF717	37	CNTN3;EBLN2;EIF4E3;FAM86DP;FOXP1 (morbid);FOXP1-AS1;FRG2C;GBE1 (morbid);GPR27;GXYLT2;LINC00870;LINC00877;LINC00960;LINC02005;LINC02008;LINC02018;LINC02027;LINC02050;LINC02077;LOC101927296;LOC101927374;LOC105377162;MDFIC2;MIR1284;MIR1324;MIR3923;MIR4273;MIR4444-1;MIR4444-2;PDZRN3;PDZRN3-AS1;PPP4R2;PROK2 (morbid);ROBO1;ROBO2 (morbid);RYBP;SHQ1;ZNF717					Glycogen storage disease IV, 232500 (3);Polyglucosan body disease, adult form, 263570 (3);Hypogonadotropic hypogonadism 4 with or without anosmia, 610628 (3);Vesicoureteral reflux 2, 610878 (3)		dbVar:nssv15119648;nssv15147926;dbVar:nssv15122988;dbVar:nssv15144366;dbVar:nssv15144762;dbVar:nssv15145702;dbVar:nssv15770384;dbVar:nssv15770740;dbVar:nssv15776182;dbVar:nssv16212000;dbVar:nssv16212636;dbVar:nssv16213264;dbVar:nssv16213306;dbVar:nssv16214277;dbVar:nssv16214378;morbid:GBE1;morbid:PROK2;morbid:ROBO2	3:71317346-74324671;3:71820805-71834299;3:77147162-77699114;3:79595164-81258230;3:81490387-81705633;3:81490387-81761537;3:81490397-81490473;3:81490397-81761527;3:81490502-81547359;3:81499090-81761537;3:81537095-81642781;3:81538855-81810796;3:81591027-81594033;3:81642771-81643000;3:81642771-81670963;3:81646382-81670963;3:81761375-81761517					27	Adult_polyglucosan_body_neuropathy;GBE1-Related_Disorders;Glycogen_storage_disease,_type_IV;Glycogen_storage_disease_IV,_childhood_neuromuscular;Glycogen_storage_disease_IV,_classic_hepatic;Glycogen_storage_disease_IV,_combined_hepatic_and_myopathic;Glycogen_storage_disease_IV,_congenital_neuromuscular;Glycogen_storage_disease_IV,_nonprogressive_hepatic;Hypogonadotropic_hypogonadism_4_with_or_wit…							IMH	3:30036453-134858252	3:71550850-73110849;3:71550850-74030849;3:71550850-75310849;3:71710850-72990849;3:71710850-73030849;3:71710850-73070849;3:71710850-73150849;3:71710850-73190849;3:71710850-73790849;3:71710850-73910849;3:71710850-74030849;3:71710850-75230849;3:71710850-75270849;3:71710850-75350849;3:71710850-75670849;3:71710850-75710849;3:71710850-75750849;3:71710850-75830849;3:71710850-82470849;3:71710850-85670850…	ENCFF039LVJ:ENCFF067UVH:ENCFF139JCA:ENCFF156SZO:ENCFF176FDF:ENCFF183RCR:ENCFF241RXN:ENCFF296RLZ:ENCFF302WDA:ENCFF311BGF:ENCFF444WRK:ENCFF458AHX:ENCFF461GOG:ENCFF572FKA:ENCFF603GAT:ENCFF654ZID:ENCFF716CFF:ENCFF718ETU:ENCFF796ORT:ENCFF822VBC:ENCFF869GJT	1001022;1005076;1008415;100969;101094;1011230;101127;1012275;1013475;1014661;1014742;1014745;1014747;1014750;1015004;101953;1019848;1022428;1028936;1040022;1042321;1047904;1048577;1053952;105924;105925;105926;1063119;10669;1067116;1070694;1075593;1076322;1078418;107947;1082603;1086477;108938;108939;1089904;1092405;1093350;1095861;1096466;109820;1099611;1099878;110405;1110;111110;111111;...	gain;loss	0.28	0.28
3_71329986_78815737_DEL_1	3	71329986	78815737	7485701	DEL	G	<DEL>	137	PASS	SUPP=58;SUPP_VEC=1101011111111111111111111110000000000011111111111111111111111011101111111;SVLEN=7485701;SVTYPE=DEL;SVMETHOD=SURVIVOR1.0.7;CHR2=chr3;END=78815734;CIPOS=-44,13;CIEND=-12,3;STRANDS=+-	CNTN3;EBLN2;EIF4E3;FAM86DP;FOXP1;FRG2C;GPR27;GXYLT2;LINC00870;LINC00877;LINC00960;LINC02005;LINC02018;LINC02077;LOC101927296;LOC105377162;MIR1284;MIR1324;MIR4273;MIR4444-1;MIR4444-2;PDZRN3;PDZRN3-AS1;PPP4R2;PROK2;ROBO1;ROBO2;RYBP;SHQ1;ZNF717	30	CNTN3;EBLN2;EIF4E3;FAM86DP;FOXP1 (morbid);FOXP1-AS1;FRG2C;GPR27;GXYLT2;LINC00870;LINC00877;LINC00960;LINC02005;LINC02018;LINC02077;LOC101927296;LOC105377162;MIR1284;MIR1324;MIR4273;MIR4444-1;MIR4444-2;PDZRN3;PDZRN3-AS1;PPP4R2;PROK2 (morbid);ROBO1;ROBO2 (morbid);RYBP;SHQ1;ZNF717					Hypogonadotropic hypogonadism 4 with or without anosmia, 610628 (3);Vesicoureteral reflux 2, 610878 (3)		morbid:PROK2;morbid:ROBO2	3:71820805-71834299;3:77147162-77699114					5	Hypogonadotropic_hypogonadism_4_with_or_without_anosmia;Pituitary_stalk_interruption_syndrome							IMH	3:30036453-134858252	3:71550850-73110849;3:71550850-74030849;3:71550850-75310849;3:71710850-72990849;3:71710850-73030849;3:71710850-73070849;3:71710850-73150849;3:71710850-73190849;3:71710850-73790849;3:71710850-73910849;3:71710850-74030849;3:71710850-75230849;3:71710850-75270849;3:71710850-75350849;3:71710850-75670849;3:71710850-75710849;3:71710850-75750849;3:71710850-75830849;3:71710850-82470849;3:71710850-85670850…	ENCFF039LVJ:ENCFF067UVH:ENCFF139JCA:ENCFF156SZO:ENCFF176FDF:ENCFF183RCR:ENCFF241RXN:ENCFF296RLZ:ENCFF302WDA:ENCFF311BGF:ENCFF444WRK:ENCFF458AHX:ENCFF461GOG:ENCFF572FKA:ENCFF603GAT:ENCFF654ZID:ENCFF716CFF:ENCFF718ETU:ENCFF796ORT:ENCFF822VBC:ENCFF869GJT	1001022;1005076;1008415;100969;101094;1011230;101127;1012275;1013475;1014661;1014742;1014745;1014747;1014750;101953;1019848;1022428;1028936;1040022;1042321;1047904;1048577;1053952;105924;105925;105926;1063119;1067116;1070694;1075593;1078418;1082603;108938;108939;1089904;1093350;1096466;109820;1099611;1099878;110405;111110;111111;111112;111223;111226;1119936;112834;1132996;1135143;113886;...	gain;loss	0.415	0.395	3:71329925-71330063	FLAM_A	3:78814768-78815643;3:78815644-78815909	Tigger1;Tigger1
3_72770000_81963264_INV_1	3	72770000	81963264	9191013	INV	N	<INV>	.	PASS	SUPP=7;SUPP_VEC=0000100000000000000000000000000000000000000000000011010101010000000000000;SVLEN=9191013;SVTYPE=INV;SVMETHOD=SURVIVOR1.0.7;CHR2=chr3;END=81963264;CIPOS=-2342,153;CIEND=-277,0;STRANDS=++	CNTN3;EBLN2;FAM86DP;FRG2C;GBE1;GXYLT2;LINC00960;LINC02005;LINC02018;LINC02027;LINC02050;LINC02077;LOC101927296;LOC101927374;MIR1324;MIR3923;MIR4273;MIR4444-1;MIR4444-2;PDZRN3;PDZRN3-AS1;PPP4R2;ROBO1;ROBO2;SHQ1;ZNF717	26	CNTN3;EBLN2;FAM86DP;FRG2C;GBE1 (morbid);GXYLT2;LINC00960;LINC02005;LINC02018;LINC02027;LINC02050;LINC02077;LOC101927296;LOC101927374;MIR1324;MIR3923;MIR4273;MIR4444-1;MIR4444-2;PDZRN3;PDZRN3-AS1;PPP4R2;ROBO1;ROBO2 (morbid);RYBP;SHQ1;ZNF717					Glycogen storage disease IV, 232500 (3);Polyglucosan body disease, adult form, 263570 (3);Vesicoureteral reflux 2, 610878 (3)		dbVar:nssv15119648;nssv15147926;dbVar:nssv15144366;dbVar:nssv15144762;dbVar:nssv15145702;dbVar:nssv15770384;dbVar:nssv15770740;dbVar:nssv15776182;dbVar:nssv16212000;dbVar:nssv16212636;dbVar:nssv16213264;dbVar:nssv16213306;dbVar:nssv16214277;dbVar:nssv16214378;morbid:GBE1;morbid:ROBO2	3:77147162-77699114;3:79595164-81258230;3:81490387-81705633;3:81490387-81761537;3:81490397-81490473;3:81490397-81761527;3:81490502-81547359;3:81499090-81761537;3:81537095-81642781;3:81538855-81810796;3:81591027-81594033;3:81642771-81643000;3:81642771-81670963;3:81646382-81670963;3:81761375-81761517					25	Adult_polyglucosan_body_neuropathy;GBE1-Related_Disorders;Glycogen_storage_disease,_type_IV;Glycogen_storage_disease_IV,_childhood_neuromuscular;Glycogen_storage_disease_IV,_classic_hepatic;Glycogen_storage_disease_IV,_combined_hepatic_and_myopathic;Glycogen_storage_disease_IV,_congenital_neuromuscular;Glycogen_storage_disease_IV,_nonprogressive_hepatic;Inborn_genetic_diseases;Pituitary_stalk_int…							IMH	3:30036453-134858252;3:72502418-189537676	3:72950850-73910849;3:72950850-73950849;3:72990850-73830849;3:72990850-75750849;3:73030850-73430849;3:73030850-73510849;3:73030850-73950849;3:73030850-74030849;3:73030850-75230849;3:73030850-75750849;3:73070850-74030849;3:73110850-73470849;3:73110850-73510849;3:73110850-73550849;3:73110850-73870849;3:73110850-74070849;3:73110850-75190849;3:73110850-75350849;3:73110850-75830849;3:73150850-73790849…	ENCFF039LVJ:ENCFF067UVH:ENCFF139JCA:ENCFF156SZO:ENCFF176FDF:ENCFF183RCR:ENCFF241RXN:ENCFF296RLZ:ENCFF302WDA:ENCFF311BGF:ENCFF444WRK:ENCFF458AHX:ENCFF461GOG:ENCFF572FKA:ENCFF603GAT:ENCFF654ZID:ENCFF716CFF:ENCFF718ETU:ENCFF796ORT:ENCFF822VBC:ENCFF869GJT	1005076;1008415;100969;101094;1011230;101127;1012275;1015004;101953;1019848;1022428;1028936;1040022;1042321;1047904;1048577;1053952;105926;1063119;10669;1067116;1070694;1076322;1078418;107947;1082603;1086477;108938;108939;1089904;1092405;1093350;1095861;1096466;1099611;1099878;1110;111110;111111;111112;111113;111114;111223;111226;1117163;1119936;1132996;1134789;1135143;113886;1144646;...	gain;loss	0.39	0.345	3:72769854-72770079	MIRb	3:81963097-81963168;3:81963221-81963276	BLACKJACK;L1MC5
3_79945701_85636063_DEL_1	3	79945701	85636063	5690300	DEL	C	<DEL>	60	PASS	SUPP=55;SUPP_VEC=1101011111111111111111111110000000000011111111111111111111111101111001010;SVLEN=5690300;SVTYPE=DEL;SVMETHOD=SURVIVOR1.0.7;CHR2=chr3;END=85636035;CIPOS=-31,12;CIEND=-10,28;STRANDS=+-	CADM2;GBE1;LINC00971;LINC02008;LINC02025;LINC02027;LINC02050;MIR5688;SNORA95	9	CADM2;CADM2-AS2;GBE1 (morbid);LINC00971;LINC02008;LINC02025;LINC02027;LINC02050;MIR5688;ROBO1;SNORA95					Glycogen storage disease IV, 232500 (3);Polyglucosan body disease, adult form, 263570 (3)		dbVar:nssv15119648;nssv15147926;dbVar:nssv15119833;dbVar:nssv15144366;dbVar:nssv15144762;dbVar:nssv15770384;dbVar:nssv15770740;dbVar:nssv15776182;dbVar:nssv16212000;dbVar:nssv16212636;dbVar:nssv16213264;dbVar:nssv16213306;dbVar:nssv16214277;dbVar:nssv16214378;morbid:GBE1	3:81490387-81705633;3:81490387-81761537;3:81490397-81490473;3:81490397-81761527;3:81490502-81547359;3:81499090-81761537;3:81504313-85127899;3:81537095-81642781;3:81538855-81810796;3:81591027-81594033;3:81642771-81643000;3:81642771-81670963;3:81646382-81670963;3:81761375-81761517					22	Adult_polyglucosan_body_neuropathy;GBE1-Related_Disorders;Glycogen_storage_disease,_type_IV;Glycogen_storage_disease_IV,_childhood_neuromuscular;Glycogen_storage_disease_IV,_classic_hepatic;Glycogen_storage_disease_IV,_combined_hepatic_and_myopathic;Glycogen_storage_disease_IV,_congenital_neuromuscular;Glycogen_storage_disease_IV,_nonprogressive_hepatic;Inborn_genetic_diseases;Polyglucosan_body_d…							IMH	3:30036453-134858252;3:72502418-189537676;3:75447627-125901392	3:80110851-80390850;3:80350851-80830849;3:80590850-81350849;3:80590851-81350849;3:80630850-81350849;3:80710850-81390849;3:80710850-81430849;3:80750850-81390849;3:80750850-81470849;3:80790850-81350849;3:81070850-82230849;3:81070850-83590849;3:81070850-85630850;3:81310850-82270849;3:81310850-82390849;3:81310850-82430849;3:81310850-82630849;3:81310850-83590849;3:81310850-83630849;3:81310850-85630850…	ENCFF039LVJ:ENCFF067UVH:ENCFF139JCA:ENCFF156SZO:ENCFF176FDF:ENCFF183RCR:ENCFF241RXN:ENCFF296RLZ:ENCFF302WDA:ENCFF311BGF:ENCFF444WRK:ENCFF458AHX:ENCFF461GOG:ENCFF572FKA:ENCFF603GAT:ENCFF654ZID:ENCFF716CFF:ENCFF718ETU:ENCFF796ORT:ENCFF822VBC:ENCFF869GJT	1000536;1000537;1000538;1000618;1001025;1004198;1005527;1006130;1007464;1011583;1013478;1013584;1013692;1013724;1015006;1015007;1016336;1018518;1044251;1050236;1076421;1086926;1094812;115885;1166148;11696;1170194;1191384;119681;1211534;124205;1264411;1266205;1266622;1271637;1272361;1332476;1350532;1358882;138879;1412349;1415001;1432420;14806;1480891;1488226;148986;150945;153798;153799;1544546;...	gain;loss	0.36	0.345	3:79945582-79945771;3:79945768-79946249	L1PA17;L1ME2	3:85635796-85636961	Tigger3b
3_80179584_81962988_INV_1	3	80179584	81962988	1783387	INV	C	<INV>C	170	PASS	SUPP=56;SUPP_VEC=1101011111111111111111111110000000000011111111111111111111110101110111101;SVLEN=1783387;SVTYPE=INV;SVMETHOD=SURVIVOR1.0.7;CHR2=chr3;END=81962988;CIPOS=-17,27;CIEND=-15,0;STRANDS=++	GBE1;LINC02027;LINC02050	3	GBE1 (morbid);LINC02027;LINC02050;ROBO1					Glycogen storage disease IV, 232500 (3);Polyglucosan body disease, adult form, 263570 (3)		dbVar:nssv15119648;nssv15147926;dbVar:nssv15144366;dbVar:nssv15144762;dbVar:nssv15770384;dbVar:nssv15770740;dbVar:nssv15776182;dbVar:nssv16212000;dbVar:nssv16212636;dbVar:nssv16213264;dbVar:nssv16213306;dbVar:nssv16214277;dbVar:nssv16214378;morbid:GBE1	3:81490387-81705633;3:81490387-81761537;3:81490397-81490473;3:81490397-81761527;3:81490502-81547359;3:81499090-81761537;3:81537095-81642781;3:81538855-81810796;3:81591027-81594033;3:81642771-81643000;3:81642771-81670963;3:81646382-81670963;3:81761375-81761517					22	Adult_polyglucosan_body_neuropathy;GBE1-Related_Disorders;Glycogen_storage_disease,_type_IV;Glycogen_storage_disease_IV,_childhood_neuromuscular;Glycogen_storage_disease_IV,_classic_hepatic;Glycogen_storage_disease_IV,_combined_hepatic_and_myopathic;Glycogen_storage_disease_IV,_congenital_neuromuscular;Glycogen_storage_disease_IV,_nonprogressive_hepatic;Inborn_genetic_diseases;Polyglucosan_body_d…							IMH	3:30036453-134858252;3:72502418-189537676;3:75447627-125901392	3:80350851-80830849;3:80590850-81350849;3:80590851-81350849;3:80630850-81350849;3:80710850-81390849;3:80710850-81430849;3:80750850-81390849;3:80750850-81470849;3:80790850-81350849;3:81070850-82230849;3:81070850-83590849;3:81070850-85630850;3:81310850-82270849;3:81310850-82390849;3:81310850-82430849;3:81310850-82630849;3:81310850-83590849;3:81310850-83630849;3:81310850-85630850;3:81310850-85710850…	ENCFF039LVJ:ENCFF067UVH:ENCFF139JCA:ENCFF156SZO:ENCFF176FDF:ENCFF183RCR:ENCFF241RXN:ENCFF296RLZ:ENCFF302WDA:ENCFF311BGF:ENCFF444WRK:ENCFF458AHX:ENCFF461GOG:ENCFF572FKA:ENCFF603GAT:ENCFF654ZID:ENCFF716CFF:ENCFF718ETU:ENCFF796ORT:ENCFF822VBC:ENCFF869GJT	1191384;1358882;1488226;1787868;2054;2339947;250581;2645292;2832866;372572;424922;430677;468769;496350;521018;574198;615095;630014;645167;645168;698319;698320;698323;698326;740940;756590;757807;757808;769188;814222;844971;945872;95949;96110	gain;loss	0.29	0.35			3:81962923-81962997	L1MC5
3_114378098_114449300_DEL_1	3	114378098	114449300	-71128	DEL	T	<DEL>	109	PASS	SUPP=55;SUPP_VEC=1000011111111111111111111110000000000011111111111111111111111110111101101;SVLEN=-71128;SVTYPE=DEL;SVMETHOD=SURVIVOR1.0.7;CHR2=chr3;END=114449300;CIPOS=-70,15;CIEND=-14,0;STRANDS=+-	ZBTB20;ZBTB20-AS1	2	CCDC191;GRAMD1C;MIR568;QTRT2;SPICE1;TIGIT;USF3;ZBTB20 (morbid);ZBTB20-AS1;ZBTB20-AS5;ZDHHC23;ZNF80																					IMH	3:30036453-134858252;3:72502418-189537676;3:75447627-125901392			19820;497522;540477;546184;831829;876016	gain;loss	0.29	0.32			3:114449219-114449342	MER131
3_127664042_161997565_DUP_1	3	127664042	161997565	34332784	DUP	G	<DUP>	215	PASS	SUPP=59;SUPP_VEC=1101111111111111111111111110000000000011111111111111111111111111101111011;SVLEN=34332784;SVTYPE=DUP;SVMETHOD=SURVIVOR1.0.7;CHR2=chr3;END=161997549;CIPOS=-713,1;CIEND=-1508,16;STRANDS=-+	A4GNT;AADAC;AADACL2;AADACL2-AS1;AADACP1;ABTB1;ACAD11;ACAD9;ACKR4;ACP3;AGTR1;ALG1L2;AMOTL2;ANAPC13;ANKUB1;ARHGEF26;ARHGEF26-AS1;ARL14;ARMC8;ASTE1;ATP1B3;ATP2C1;ATR;B3GALNT1;BFSP2;BFSP2-AS1;BPESC1;C3orf33;C3orf36;C3orf80;CCNL1;CDV3;CEP63;CEP70;CFAP92;CHST2;CLDN18;CLRN1;CLRN1-AS1;CLSTN2;CLSTN2-AS1;CNBP;COL6A4P2;COL6A5;COL6A6;COMMD2;COPB2;COPG1;CP;CPA3;CPB1;CPNE4;DBR1;DHX36;DIPK2A;DNAJB8;DNAJB8-AS1;D…	280	A4GNT;AADAC;AADACL2;AADACL2-AS1;AADACP1;ABTB1;ACAD11;ACAD9 (morbid);ACKR4;ACP3;AGTR1 (morbid);ALG1L2;AMOTL2;ANAPC13;ANKUB1;ARHGEF26;ARHGEF26-AS1;ARL14;ARMC8;ASTE1;ATP1B3;ATP2C1 (morbid);ATR (morbid);B3GALNT1;BFSP2 (morbid);BFSP2-AS1;BPESC1;C3orf33;C3orf36;C3orf80;CCNL1;CDV3;CEP63;CEP70;CFAP92;CHST2;CLDN18;CLRN1 (morbid);CLRN1-AS1;CLSTN2;CLSTN2-AS1;CNBP (morbid);COL6A4P2;COL6A5;COL6A6;COMMD2;COPB2…	Blepharophimosis,_ptosis,_and_epicanthus_inversus		CLN:354130;dbVar:nssv15124527;dbVar:nssv15136219;dbVar:nssv15605887;dbVar:nssv16212262	3:135569183-147156225;3:136216287-142148906;3:138629115-140055056;3:138946246-138946371;3:149141285-149141390	?Craniosynostosis 6, 616602 (3);Structural brain anomalies with impaired intellectual development and craniosynostosis, 618736 (3);?Cutaneous telangiectasia and cancer syndrome, familial, 614564 (3);GAPO syndrome, 230740 (3);Seckel syndrome 1, 210600 (3);?Hemangioma, capillary infantile, susceptibility to, 602089 (3);?Glycogen storage disease XV, 613507 (3);Polyglucosan body myopathy 2, 616199 (3…		HI3:GATA2;dbVar:nssv15119747;dbVar:nssv15119840;dbVar:nssv15120319;dbVar:nssv15128344;dbVar:nssv15128397;dbVar:nssv15130975;dbVar:nssv15132143;dbVar:nssv15132144;dbVar:nssv15132541;dbVar:nssv15132755;dbVar:nssv15134689;dbVar:nssv15136670;dbVar:nssv15137382;dbVar:nssv15138220;dbVar:nssv15141813;dbVar:nssv15142482;dbVar:nssv15144458;dbVar:nssv15145590;dbVar:nssv15145834;dbVar:nssv15146262;dbVar:nss…	3:127771279-127790526;3:128198269-128212044;3:128479422-128487076;3:128479422-128493201;3:128480999-128912627;3:128483320-128483347;3:128485200-128487231;3:128486793-128487041;3:128598462-128631957;3:128779621-128781249;3:128886669-128902739;3:128893545-128896546;3:128899277-128899471;3:128908921-128908990;3:129061730-129062283;3:129159066-129239350;3:129247481-129254187;3:129817243-141425155;3:1…					369	46,XX_gonadal_dysgenesis;Abnormality_of_retinal_pigmentation;Acute_myeloid_leukemia;Acyl-CoA_dehydrogenase_family,_member_9,_deficiency_of;Aplasia/hypoplasia_of_the_femur;Autosomal_dominant_retinitis_pigmentosa;Bernard-Soulier_syndrome_type_C;Bernard_Soulier_syndrome;Blepharophimosis,_ptosis,_and_epicanthus_inversus;Blepharophimosis,_ptosis,_and_epicanthus_inversus,_type_II_with_Duane_retraction_…							IMH	3:72502418-189537676	3:127961158-128641157;3:127961158-128721157;3:128041158-128721157;3:128041158-128921157;3:128041158-129401157;3:128081158-128681157;3:128081158-128721157;3:128081158-128761157;3:128081158-128921157;3:128081158-128961157;3:128081158-129401157;3:128121158-128681157;3:128121158-129361157;3:128121158-130161157;3:128601158-129361157;3:128601158-130201157;3:128641158-128881157;3:128641158-128921157;3:1…	ENCFF039LVJ:ENCFF067UVH:ENCFF139JCA:ENCFF156SZO:ENCFF176FDF:ENCFF183RCR:ENCFF241RXN:ENCFF296RLZ:ENCFF302WDA:ENCFF311BGF:ENCFF444WRK:ENCFF458AHX:ENCFF461GOG:ENCFF572FKA:ENCFF603GAT:ENCFF654ZID:ENCFF716CFF:ENCFF718ETU:ENCFF796ORT:ENCFF822VBC:ENCFF869GJT	1000750;1000751;1000755;100077;100078;1000791;100080;100081;100082;100083;1000835;100085;100089;100090;100091;100092;1000977;1001055;1001056;1001569;1002033;1002342;1002352;1003317;1003318;1004168;1004170;1004698;1004699;1004700;1004701;1004702;1004703;1004705;1004708;1004709;1004710;1005068;1005069;1005070;1005071;1005072;1005073;1005252;1005936;1005937;1006412;100701;1007085;1007087;100718;...	gain;loss	0.31	0.29	3:127663986-127664708	L1MB2	3:161997352-161997480;3:161997471-162000000	L1ME3;L1MB1
3_134601477_135807005_INV_1	3	134601477	135807005	1205418	INV	T	<INV>T	60	PASS	SUPP=47;SUPP_VEC=0001011111111111111111111110000000000011111111111111111111111001000000000;SVLEN=1205418;SVTYPE=INV;SVMETHOD=SURVIVOR1.0.7;CHR2=chr3;END=135806905;CIPOS=-12,92;CIEND=-12,100;STRANDS=++	EPHB1;KY	2	AMOTL2;ANAPC13;CEP63;EPHB1;KY (morbid);MSL2;PPP2R3A;RYK;SRPRB																					IMH	3:72502418-189537676	3:134641159-136041158;3:134641159-137121158;3:134681159-135521158;3:134681159-135921158;3:134681159-136001158;3:134681159-137121158;3:134681159-137161158;3:135481159-136001158	ENCFF241RXN:ENCFF296RLZ:ENCFF444WRK:ENCFF458AHX:ENCFF603GAT:ENCFF718ETU:ENCFF822VBC:ENCFF869GJT	100942;1011899;1015734;104195;1227931;1591537;1607129;176967;176968;1820512;185238;191180;1939464;1999645;213269;2183345;2261103;2338254;245077;2594463;267462;267463;2693971;2776068;280067;280203;280205;2809900;341261;347107;451022;487954;489943;501260;501261;501262;512004;516636;520788;520789;523866;535327;597627;60209;605011;605525;714285;714286;714287;714288;718586;...	gain;loss	0.455	0.5			3:135807102-135807326	MIRb
3_195682923_195966471_INV_1	3	195682923	195966471	282176	INV	N	<INV>	.	PASS	SUPP=9;SUPP_VEC=0000000000000000000100000000000000000000000000000111011100110000000000000;SVLEN=282176;SVTYPE=INV;SVMETHOD=SURVIVOR1.0.7;CHR2=chr3;END=195966466;CIPOS=-17,5191;CIEND=-5950,5;STRANDS=++	LINC01983;MIR570;MIR570HG;MIR6829;MUC20;MUC4;SDHAP1;SDHAP2;TNK2;TNK2-AS1	10	ACAP2;APOD;CEP19 (morbid);FBXO45;LINC01983;MIR570;MIR570HG;MIR6829;MUC20;MUC4;PCYT1A (morbid);PIGX;PPP1R2;RNF168 (morbid);SDHAP1;SDHAP2;TCTEX1D2 (morbid);TFRC (morbid);TM4SF19;TM4SF19-AS1;TNK2;TNK2-AS1;UBXN7;UBXN7-AS1;WDR53;XXYLT1;ZDHHC19					Immunodeficiency 46, 616740 (3)		morbid:TFRC	3:195776154-195808961													IMH	3:195637349-197652704;3:195644545-197640780;3:195644603-196002811;3:195649500-197636359	3:195873130-195993129;3:195873130-196913129;3:195873130-197753129;3:195913130-197033129;3:195913130-197673129;3:195913130-197713129	ENCFF067UVH:ENCFF183RCR:ENCFF296RLZ:ENCFF458AHX:ENCFF461GOG:ENCFF716CFF:ENCFF881QQG:ENCFF897UNV	1010681;1011915;1106060;111101;120173;120785;125963;127027;140789;140790;141083;141088;162500;162501;222073;222074;223408;225229;2335645;2355485;2610821;267782;306545;320117;345825;382137;382138;382139;382140;382143;382144;397202;397203;397204;407853;430041;440057;440058;441482;443094;443095;446042;465384;465385;471149;471150;472945;492068;492069;497585;502927;...	gain;loss	0.57	0.46	3:195682773-195683072	AluSz	3:195966221-195966513	AluSz			3:195657698-195687528;3:195673075-195689180	3:195955983-195974292;3:195959439-195974292
4_750444_801352_DEL_1	4	750444	801352	-50905	DEL	G	<DEL>	115	PASS	SUPP=54;SUPP_VEC=1000011111111111111111111110000000000011111111111111111111111111101101100;SVLEN=-50905;SVTYPE=DEL;SVMETHOD=SURVIVOR1.0.7;CHR2=chr4;END=801352;CIPOS=0,12;CIEND=-10,0;STRANDS=+-	CPLX1;LOC100129917;PCGF3	3	ABCA11P;CPLX1 (morbid);CTBP1 (morbid);DGKQ;FGFRL1;GAK;IDUA (morbid);LOC100129917;MAEA;MYL5;PCGF3;PDE6B (morbid);PIGG (morbid);RNF212 (morbid);SLC26A1;SLC49A3;SNORA48;SPON2;TMED11P;TMEM175;UVSSA (morbid);ZNF141;ZNF718;ZNF721																									23603	gain	0.565	0.405	4:750439-750631	MIR	4:801032-801336;4:801342-801459	AluSc8;L1ME1
4_68829000_126966000_DUP_1	4	68829000	126966000	58129509	DUP	T	<DUP:TANDEM>	60	PASS	SUPP=24;SUPP_VEC=0001110101111011101011111110000000000000001000000110001100000000000000000;SVLEN=58129509;SVTYPE=DUP;SVMETHOD=SURVIVOR1.0.7;CHR2=chr4;END=126963172;CIPOS=-4994,122;CIEND=-17,2828;STRANDS=-+	ABCG2;ABRAXAS1;ADAD1;ADAMTS3;ADH1A;ADH1B;ADH1C;ADH4;ADH5;ADH6;ADH7;AFF1;AFF1-AS1;AFM;AFP;AIMP1;ALB;ALPK1;AMBN;AMTN;ANK2;ANKRD17;ANKRD50;ANTXR2;ANXA3;ANXA5;AP1AR;AREG;ARHGAP24;ARHGEF38;ARHGEF38-IT1;ARSJ;ART3;ATOH1;BANK1;BBS12;BBS7;BDH2;BMP2K;BMP3;BMPR1B;BMPR1B-DT;BTC;C4orf17;C4orf3;C4orf36;C4orf54;CABS1;CAMK2D;CASP6;CCDC158;CCNA2;CCNG2;CCNI;CCSER1;CDKL2;CDS1;CENPE;CEP170P1;CETN4P;CFAP299;CFI;CISD2…	368	ABCG2;ABRAXAS1;ADAD1;ADAMTS3 (morbid);ADH1A;ADH1B;ADH1C;ADH4;ADH5;ADH6;ADH7;AFF1;AFF1-AS1;AFM;AFP (morbid);AIMP1 (morbid);ALB (morbid);ALPK1 (morbid);AMBN (morbid);AMTN;ANK2 (morbid);ANKRD17;ANKRD50;ANTXR2 (morbid);ANXA3;ANXA5;AP1AR;AREG;ARHGAP24;ARHGEF38;ARHGEF38-IT1;ARSJ;ART3;ATOH1;BANK1;BBS12 (morbid);BBS7 (morbid);BDH2;BMP2K;BMP3;BMPR1B (morbid);BMPR1B-DT;BTC;C4orf17;C4orf3;C4orf36;C4orf54;CA…	Polycystic_kidney_disease,_autosomal_dominant		CLN:964930;dbVar:nssv15119780;dbVar:nssv15120562;dbVar:nssv15122970;dbVar:nssv15130256;dbVar:nssv15131643;dbVar:nssv15133498;dbVar:nssv15133912;dbVar:nssv15134834;dbVar:nssv15148858;dbVar:nssv15165140;dbVar:nssv15769988;dbVar:nssv16216892;dbVar:nssv16254750	4:104118036-109488822;4:105778347-110206873;4:122926580-122930524;4:68902161-70620273;4:71128874-78099088;4:72262258-86002147;4:75801143-79005805;4:84577519-86077547;4:88036220-88036220;4:88043313-88043314;4:88043313-88043364;4:88268907-90128499;4:89726164-89835677;4:89726164-89835687	?Sudden cardiac failure, alcohol-induced, 617223 (3);Sudden cardiac failure, infantile, 617222 (3);Abetalipoproteinemia, 200100 (3);Metabolic syndrome, protection against, 605552 (3);Acromesomelic dysplasia, Demirhan type, 609441 (3);Brachydactyly, type A1, D, 616849 (3);Brachydactyly, type A2, 112600 (3);Adermatoglyphia, 136000 (3);Basan syndrome, 129200 (3);Huriez syndrome, 181600 (3);Alazami s…		CLN:207092;CLN:575514;HI3:ANK2;HI3:PITX2;HI3:PKD2;dbVar:nssv15121312;dbVar:nssv15121766;dbVar:nssv15122344;dbVar:nssv15122793;dbVar:nssv15123012;dbVar:nssv15123013;dbVar:nssv15123014;dbVar:nssv15123195;dbVar:nssv15124469;dbVar:nssv15124744;dbVar:nssv15126320;dbVar:nssv15128385;dbVar:nssv15129195;dbVar:nssv15130956;dbVar:nssv15131051;dbVar:nssv15132958;dbVar:nssv15133891;dbVar:nssv15136384;dbVar:n…	4:100467867-100485196;4:100485286-100545154;4:101032025-101104980;4:101944574-102268683;4:102058855-102785483;4:102449839-102607050;4:102515817-102731498;4:102885132-102887186;4:103182822-103266639;4:103423090-103538459;4:103551926-103682125;4:103790148-103813963;4:104507189-104641142;4:106068032-106200960;4:106068453-106180111;4:106144961-106180310;4:106170668-106178063;4:106171093-106171271;4:1…					348	Abetalipoproteinaemia;Abnormality_of_cardiovascular_system_morphology;Adermatoglyphia;Alazami_syndrome;Amelogenesis_imperfecta,_type_IC;Amelogenesis_imperfecta_-_hypoplastic_autosomal_dominant_-_local;Analbuminemia;Anterior_segment_dysgenesis_4;Atypical_hemolytic-uremic_syndrome_3;Autosomal_recessive_hypophosphatemic_vitamin_D_refractory_rickets;Autosomal_recessive_polycystic_kidney_disease;Axenf…							IMH	4:21291889-139485605	4:100038844-100918843;4:100038844-100998843;4:100038844-102358843;4:100038844-102398843;4:100118844-101078843;4:100118844-102358843;4:100758844-101598843;4:100758844-101758843;4:100758844-102438843;4:100878844-101678843;4:100878844-102398843;4:100958844-101758843;4:100958844-101798843;4:100958844-101838843;4:100958844-102318843;4:100958844-102358843;4:100958844-102398843;4:100998844-101758843;4:1…	ENCFF039LVJ:ENCFF067UVH:ENCFF139JCA:ENCFF156SZO:ENCFF176FDF:ENCFF183RCR:ENCFF241RXN:ENCFF296RLZ:ENCFF302WDA:ENCFF311BGF:ENCFF444WRK:ENCFF458AHX:ENCFF461GOG:ENCFF572FKA:ENCFF603GAT:ENCFF654ZID:ENCFF716CFF:ENCFF718ETU:ENCFF796ORT:ENCFF822VBC:ENCFF869GJT	1000302;1000303;1000304;1000305;1000306;1000307;1000308;1000309;1000312;1000313;1000314;1000353;1000547;1000548;1000549;1000617;1000618;1000815;1000835;1000853;1000855;100113;100114;100115;100117;100118;100119;1001254;1001255;1001256;1001267;100143;100144;100145;100147;100148;100149;100151;100154;100155;1001572;1003389;1003514;1003515;1003516;1003567;1003568;1003708;1003719;1003721;1003757;...	gain;loss	0.26	0.38	4:68828714-68828979;4:68828979-68829388	L1ME3A;L1ME3A					4:68800033-68831151;4:68800040-68831151;4:68811799-68831151;4:68811815-68831151;4:68812929-68831154
4_95258756_97443521_BND_1	4	95258756	97443521	2184681	BND	N	<NA>	67	PASS	SUPP=31;SUPP_VEC=1100000000000000111110001110000000000000000000110111111111111111100100101;SVLEN=2184681;SVTYPE=NA;SVMETHOD=SURVIVOR1.0.7;CHR2=chr4;END=97443512;CIPOS=-155,118;CIEND=-11,9;STRANDS=++	LINC02267;PDHA2;STPG2-AS1;UNC5C	4	BMPR1B (morbid);LINC02267;PDHA2;STPG2;STPG2-AS1;UNC5C					Acromesomelic dysplasia, Demirhan type, 609441 (3);Brachydactyly, type A1, D, 616849 (3);Brachydactyly, type A2, 112600 (3)		morbid:BMPR1B	4:96012641-96079601													IMH	4:21291889-139485605	4:95758850-96558849;4:96238850-97198849;4:96238850-98158849;4:96278850-98118849;4:96398850-96958849;4:96398850-97038849;4:96398850-97118849;4:96398850-97198849;4:96398850-98078849;4:96398850-98118849;4:96398850-98158849;4:96438850-97158849;4:96438850-98078849;4:96478850-97558849;4:96518850-98118849;4:96598850-96798849;4:96758850-98118849;4:96918850-97038849;4:96998850-98078849;4:97078850-98118849…	ENCFF039LVJ:ENCFF067UVH:ENCFF139JCA:ENCFF156SZO:ENCFF176FDF:ENCFF183RCR:ENCFF241RXN:ENCFF296RLZ:ENCFF302WDA:ENCFF311BGF:ENCFF444WRK:ENCFF458AHX:ENCFF461GOG:ENCFF572FKA:ENCFF603GAT:ENCFF654ZID:ENCFF716CFF:ENCFF718ETU:ENCFF796ORT:ENCFF822VBC:ENCFF869GJT	1003883;1028085;1075151;114614;1152378;1152780;1210979;1217992;122148;12222;12411;12419;1247664;1261243;1308460;1363802;1413648;1485009;14907;1727319;181895;1886723;1958658;198238;198239;2101815;2112065;2120829;2348377;2486243;2538420;2579491;2626101;2629481;2638505;269324;269325;269326;269327;269328;269331;2721797;2744884;2795936;2826503;323213;323214;339966;339967;339968;353470;...	gain;loss	0.46	0.355	4:95258746-95259060	AluYb8	4:97443453-97444747	L1MEg
6_71998000_96386253_INV_1	6	71998000	96386253	24383712	INV	G	<INV>CTCCTG	60	PASS	SUPP=51;SUPP_VEC=1100111111111111111111111110000000000010111111111111111111110101010100100;SVLEN=24383712;SVTYPE=INV;SVMETHOD=SURVIVOR1.0.7;CHR2=chr6;END=96386157;CIPOS=-4478,2;CIEND=-3157,96;STRANDS=++	AKIRIN2;ANKRD6;BACH2;BCKDHB;C6orf163;CASC6;CASP8AP2;CD109;CEP162;CFAP206;CGA;CGAS;CNR1;COL12A1;COX7A2;CYB5R4;DDX43;DOP1A;DPPA5;EEF1A1;ELOVL4;EPHA7;FILIP1;FUT9;GABRR1;GABRR2;GJA10;GJB7;HMGN3;HMGN3-AS1;HTR1B;HTR1E;IBTK;IMPG1;IRAK1BP1;KCNQ5;KCNQ5-AS1;KCNQ5-IT1;KHDC1;KHDC1L;KHDC3L;LCA5;LCAL1;LINC01526;LINC01590;LINC01611;LINC01621;LINC02535;LINC02540;LINC02542;LOC101928489;LOC101928516;LOC101928540;L…	113	AKIRIN2;ANKRD6;BACH2 (morbid);BCKDHB (morbid);C6orf163;CASC6;CASP8AP2;CD109;CEP162;CFAP206;CGA;CGAS;CNR1;COL12A1 (morbid);COX7A2;CYB5R4;DDX43;DOP1A;DPPA5;EEF1A1;ELOVL4 (morbid);EPHA7;FHL5 (morbid);FILIP1;FUT9;GABRR1;GABRR2;GJA10;GJB7;HMGN3;HMGN3-AS1;HTR1B;HTR1E;IBTK;IMPG1 (morbid);IRAK1BP1;KCNQ5 (morbid);KCNQ5-AS1;KCNQ5-IT1;KHDC1;KHDC1L;KHDC3L (morbid);LCA5 (morbid);LCAL1;LINC01526;LINC01590;LINC…			dbVar:nssv15126634;dbVar:nssv15770002;dbVar:nssv16212143	6:73610390-73615457;6:80200924-80273231;6:85044762-88432637	?Ullrich congenital muscular dystrophy 2, 616470 (3);Bethlem myopathy 2, 616471 (3);Calcification of joints and arteries, 211800 (3);Cardiospondylocarpofacial syndrome, 157800 (3);Frontometaphyseal dysplasia 2, 617137 (3);Chung-Jansen syndrome, 617991 (3);Combined oxidative phosphorylation deficiency 10, 614702 (3);Cone-rod dystrophy 7, 603649 (3);Congenital anomalies of kidney and urinary tract …		CLN:225782;dbVar:nssv15120615;dbVar:nssv15121275;dbVar:nssv15132888;dbVar:nssv15135964;dbVar:nssv15136212;dbVar:nssv15139835;dbVar:nssv15139907;dbVar:nssv15142370;dbVar:nssv15146050;dbVar:nssv15152007;dbVar:nssv15154430;dbVar:nssv15770372;dbVar:nssv15776534;dbVar:nssv16208076;dbVar:nssv16212126;dbVar:nssv16212422;dbVar:nssv16212493;dbVar:nssv16212606;dbVar:nssv16212903;dbVar:nssv16213657;dbVar:ns…	6:72964889-84120055;6:73076447-73112847;6:73331791-73908576;6:73516836-79498320;6:73641681-73644613;6:73644397-73644613;6:74072380-74073894;6:74171459-74218959;6:74303101-74363715;6:75794041-75915769;6:75911433-76071006;6:75926199-92710793;6:76458955-76629254;6:76630830-76782395;6:77852358-79037083;6:78912019-84096427;6:79513202-79518904;6:79536905-79538502;6:79644135-79787971;6:79926194-79926381…					204	Bethlem_myopathy_2;Cardiospondylocarpofacial_syndrome;Combined_oxidative_phosphorylation_deficiency_10;Deafness,_autosomal_dominant_22;Deafness,_autosomal_recessive_37;Developmental_delay,_intellectual_disability,_obesity,_and_dysmorphic_features;Global_developmental_delay;Gyrate_atrophy;Ichthyosis,_spastic_quadriplegia,_and_mental_retardation;Immunodeficiency_23;Inborn_genetic_diseases;Intellect…									6:72130298-73410277;6:72170298-73570277;6:72170298-75850283;6:72210298-73330277;6:72210298-73810277;6:72250298-73370277;6:72250298-73730277;6:72290298-73250277;6:72290298-73290277;6:72290298-73330277;6:72290298-73370277;6:72290298-73810277;6:72290298-73850304;6:72290298-75890283;6:72290298-75930283;6:72330298-73410277;6:72330299-73410277;6:72410299-73530277;6:73210278-73810277;6:73250278-73890284…	ENCFF039LVJ:ENCFF067UVH:ENCFF139JCA:ENCFF156SZO:ENCFF176FDF:ENCFF183RCR:ENCFF241RXN:ENCFF296RLZ:ENCFF302WDA:ENCFF311BGF:ENCFF444WRK:ENCFF458AHX:ENCFF461GOG:ENCFF572FKA:ENCFF603GAT:ENCFF654ZID:ENCFF716CFF:ENCFF718ETU:ENCFF796ORT:ENCFF822VBC:ENCFF869GJT	1000339;1000351;1000353;1000403;1000413;1000569;1000617;1000618;1001230;1001234;1001235;100421;100422;100425;100427;100433;100437;100438;100440;100443;100446;100448;100449;100450;100451;100452;100453;100454;100455;100456;100457;100458;1004848;1004849;1004853;1004980;1004985;1006516;1006621;100685;100686;100687;100688;100689;100691;100692;100693;100695;100696;100700;100701;...	gain;loss	0.345	0.435			6:96385711-96386157;6:96386177-96386536	L2;THE1D
6_77449908_115803992_DEL_1	6	77449908	115803992	38353961	DEL	T	<DEL>	206	PASS	SUPP=51;SUPP_VEC=0001111111111111111111111110000000000011111111111111111111110100010101001;SVLEN=38353961;SVTYPE=DEL;SVMETHOD=SURVIVOR1.0.7;CHR2=chr6;END=115803990;CIPOS=-32,1060;CIEND=-2990,2;STRANDS=+-	AFG1L;AK9;AKIRIN2;AMD1;ANKRD6;ARMC2;ARMC2-AS1;ASCC3;ATG5;BACH2;BCKDHB;BEND3;BVES;BVES-AS1;C6orf163;CASC6;CASP8AP2;CCDC162P;CCN6;CCNC;CD164;CD24;CDC40;CDK19;CEP162;CEP57L1;CFAP206;CGA;CNR1;COQ3;CRYBG1;CYB5R4;DDO;DOP1A;ELOVL4;EPHA7;FAM229B;FAXC;FBXL4;FHL5;FIG4;FOXO3;FUT9;FYN;GABRR1;GABRR2;GJA10;GJB7;GPR6;GPR63;GRIK2;GSTM2P1;GTF3C6;HACE1;HDAC2;HDAC2-AS2;HMGN3;HMGN3-AS1;HS3ST5;HTR1B;HTR1E;IBTK;IRAK1B…	184	AFG1L;AK9;AKIRIN2;AMD1;ANKRD6;ARMC2 (morbid);ARMC2-AS1;ASCC3;ATG5;BACH2 (morbid);BCKDHB (morbid);BEND3;BVES (morbid);BVES-AS1;C6orf163;CASC6;CASP8AP2;CCDC162P;CCN6;CCNC;CD164;CD24;CDC40;CDK19 (morbid);CEP162;CEP57L1;CFAP206;CGA;CNR1;COQ3;CRYBG1;CYB5R4;DDO;DOP1A;ELOVL4 (morbid);EPHA7;FAM229B;FAXC;FBXL4 (morbid);FHL5 (morbid);FIG4 (morbid);FOXO3;FRK;FUT9;FYN;GABRR1;GABRR2;GJA10;GJB7;GPR6;GPR63;GRIK…			dbVar:nssv15126634;dbVar:nssv15152078;dbVar:nssv15152931;dbVar:nssv15770002	6:80200924-80273231;6:80551701-97348393;6:85044762-88432637;6:97136778-102732059	?Polymicrogyria, bilateral temporooccipital, 612691 (3);Amyotrophic lateral sclerosis 11, 612577 (3);Charcot-Marie-Tooth disease, type 4J, 611228 (3);Yunis-Varon syndrome, 216340 (3);Calcification of joints and arteries, 211800 (3);Cardiomyopathy, dilated, 1JJ, 615235 (3);Cardiospondylocarpofacial syndrome, 157800 (3);Frontometaphyseal dysplasia 2, 617137 (3);Chung-Jansen syndrome, 617991 (3);Coe…		CLN:225782;dbVar:nssv15120615;dbVar:nssv15120616;dbVar:nssv15120617;dbVar:nssv15121275;dbVar:nssv15132888;dbVar:nssv15133711;dbVar:nssv15135200;dbVar:nssv15135964;dbVar:nssv15136212;dbVar:nssv15142370;dbVar:nssv15143202;dbVar:nssv15144241;dbVar:nssv15146050;dbVar:nssv15147271;dbVar:nssv15148198;dbVar:nssv15148917;dbVar:nssv15149504;dbVar:nssv15150000;dbVar:nssv15151866;dbVar:nssv15151906;nssv1515…	6:101846860-102517958;6:102356502-111049879;6:103279465-113934239;6:105175968-105307794;6:105544696-105585032;6:105605774-105627889;6:107018645-107078366;6:107077452-107116292;6:107252056-107445872;6:107445281-110547907;6:107473766-107780768;6:107811320-107982510;6:108188959-108279412;6:108362612-108395945;6:109169624-109295677;6:109612069-109749371;6:109691416-109691521;6:109741424-109743792;6:1…					243	Amyotrophic_lateral_sclerosis;Amyotrophic_lateral_sclerosis_type_11;COMBINED_OXIDATIVE_PHOSPHORYLATION_DEFICIENCY_40;Cardiomyopathy,_mitochondrial;Cardiospondylocarpofacial_syndrome;Charcot-Marie-Tooth_disease;Charcot-Marie-Tooth_disease,_type_4J;Charcot-Marie-Tooth_disease_type_4;DEVELOPMENTAL_AND_EPILEPTIC_ENCEPHALOPATHY_87;Developmental_delay,_intellectual_disability,_obesity,_and_dysmorphic_f…									6:100672125-101272124;6:100712125-101312124;6:100712125-101432124;6:100712125-101992125;6:100712125-103312125;6:100712125-103392125;6:100712125-103872125;6:100712125-104632125;6:100712125-104792125;6:100712125-105512125;6:100752125-101152124;6:100752125-101312124;6:100752125-102072125;6:100752125-103232125;6:100752125-104632125;6:100752125-104672125;6:100752125-105432125;6:100792125-102112125;6:1…	ENCFF039LVJ:ENCFF067UVH:ENCFF139JCA:ENCFF156SZO:ENCFF176FDF:ENCFF183RCR:ENCFF241RXN:ENCFF296RLZ:ENCFF302WDA:ENCFF311BGF:ENCFF444WRK:ENCFF458AHX:ENCFF461GOG:ENCFF572FKA:ENCFF603GAT:ENCFF654ZID:ENCFF716CFF:ENCFF718ETU:ENCFF796ORT:ENCFF822VBC:ENCFF869GJT	1000176;1000201;1000334;1000335;1000351;1000353;1000569;1000617;1000618;1001232;1001234;1001235;100205;100208;100209;100213;100214;100215;100217;100218;100219;100221;100222;100223;100224;100225;100227;1003518;1003519;100437;100438;100440;100443;100446;100448;100449;100450;100451;100452;100453;100454;100455;100456;100457;100458;100459;100461;100462;100463;1004804;1004855;...	gain;loss	0.505	0.41
6_78440576_101318127_DUP_1	6	78440576	101318127	22877509	DUP	T	<DUP:TANDEM>	245	PASS	SUPP=50;SUPP_VEC=0101111111111111111111111110000000000011111111111111111111110001000100001;SVLEN=22877509;SVTYPE=DUP;SVMETHOD=SURVIVOR1.0.7;CHR2=chr6;END=101318112;CIPOS=-12,98;CIEND=-443,15;STRANDS=-+	AKIRIN2;ANKRD6;ASCC3;BACH2;BCKDHB;C6orf163;CASC6;CASP8AP2;CCNC;CEP162;CFAP206;CGA;CNR1;COQ3;CYB5R4;DOP1A;ELOVL4;EPHA7;FAXC;FBXL4;FHL5;FUT9;GABRR1;GABRR2;GJA10;GJB7;GPR63;HMGN3;HMGN3-AS1;HTR1E;IBTK;IRAK1BP1;KLHL32;LCA5;LCAL1;LINC01526;LINC01590;LINC01611;LINC01621;LINC02535;LINC02542;LOC101927314;LOC101927365;LOC101928911;LOC101928936;LOC101929057;LOC105377879;LYRM2;MANEA;MANEA-DT;MAP3K7;MCHR2;MCH…	103	AKIRIN2;ANKRD6;ASCC3;BACH2 (morbid);BCKDHB (morbid);C6orf163;CASC6;CASP8AP2;CCNC;CEP162;CFAP206;CGA;CNR1;COQ3;CYB5R4;DOP1A;ELOVL4 (morbid);EPHA7;FAXC;FBXL4 (morbid);FHL5 (morbid);FUT9;GABRR1;GABRR2;GJA10;GJB7;GPR63;GRIK2 (morbid);HMGN3;HMGN3-AS1;HTR1E;IBTK;IRAK1BP1;KLHL32;LCA5 (morbid);LCAL1;LINC01526;LINC01590;LINC01611;LINC01621;LINC02535;LINC02542;LOC101927314;LOC101927365;LOC101928911;LOC1019…			dbVar:nssv15126634;dbVar:nssv15152931;dbVar:nssv15770002	6:80200924-80273231;6:80551701-97348393;6:85044762-88432637	Calcification of joints and arteries, 211800 (3);Cardiospondylocarpofacial syndrome, 157800 (3);Frontometaphyseal dysplasia 2, 617137 (3);Chung-Jansen syndrome, 617991 (3);Congenital anomalies of kidney and urinary tract 2, 143400 (3);Congenital disorder of glycosylation, type IIf, 603585 (3);Hemophagocytic lymphohistiocytosis, familial, 5, 613101 (3);Ichthyosis, spastic quadriplegia, and mental …		CLN:225782;dbVar:nssv15120615;dbVar:nssv15120617;dbVar:nssv15121275;dbVar:nssv15132888;dbVar:nssv15133711;dbVar:nssv15135964;dbVar:nssv15136212;dbVar:nssv15142370;dbVar:nssv15146050;dbVar:nssv15152007;dbVar:nssv15771870;nssv15774502;dbVar:nssv15776534;dbVar:nssv16208076;dbVar:nssv16208081;dbVar:nssv16212126;dbVar:nssv16212422;dbVar:nssv16212493;dbVar:nssv16212606;dbVar:nssv16212903;dbVar:nssv1621…	6:78912019-84096427;6:79513202-79518904;6:79536905-79538502;6:79644135-79787971;6:79926194-79926381;6:80106626-80106890;6:80106627-80106889;6:80106674-80106909;6:80167668-80171400;6:80194707-80247147;6:80200924-80201041;6:80254829-80273821;6:80273125-80273231;6:80624531-80657270;6:80816387-81055987;6:82303737-83686106;6:82455446-82462398;6:82569098-93753476;6:82609295-91197951;6:83838303-98822313…					177	Cardiospondylocarpofacial_syndrome;Developmental_delay,_intellectual_disability,_obesity,_and_dysmorphic_features;Global_developmental_delay;Ichthyosis,_spastic_quadriplegia,_and_mental_retardation;Immunodeficiency_23;Inborn_genetic_diseases;Intellectual_disability;Leber_congenital_amaurosis;Leber_congenital_amaurosis_1;Leber_congenital_amaurosis_5;MAPLE_SYRUP_URINE_DISEASE,_CLASSIC,_TYPE_IB;Mapl…									6:100672125-101272124;6:100712125-101312124;6:100712125-101432124;6:100712125-101992125;6:100712125-103312125;6:100712125-103392125;6:100712125-103872125;6:100712125-104632125;6:100712125-104792125;6:100712125-105512125;6:100752125-101152124;6:100752125-101312124;6:100752125-102072125;6:100752125-103232125;6:100752125-104632125;6:100752125-104672125;6:100752125-105432125;6:100792125-102112125;6:1…	ENCFF039LVJ:ENCFF067UVH:ENCFF139JCA:ENCFF156SZO:ENCFF176FDF:ENCFF183RCR:ENCFF241RXN:ENCFF296RLZ:ENCFF302WDA:ENCFF311BGF:ENCFF444WRK:ENCFF458AHX:ENCFF461GOG:ENCFF572FKA:ENCFF603GAT:ENCFF654ZID:ENCFF716CFF:ENCFF718ETU:ENCFF796ORT:ENCFF822VBC:ENCFF869GJT	1000176;1000201;1000569;1000617;1000618;100205;100437;100438;100440;100443;100446;100448;100449;100450;100451;100452;100453;100454;100455;100456;100457;100458;100459;100461;100462;100463;1004855;1004970;1006516;1006621;100686;100687;100688;100689;100691;100692;100693;100695;100696;100698;100700;100701;100702;100703;100706;100707;100709;100714;1007147;100715;100718;...	gain;loss	0.345	0.34			6:101318004-101320398	L1MC3
6_90088084_105846580_DEL_1	6	90088084	105846580	15758308	DEL	T	<DEL>	511	PASS	SUPP=54;SUPP_VEC=1101111110101111111111111110000000000111111010110111111111111111100111110;SVLEN=15758308;SVTYPE=DEL;SVMETHOD=SURVIVOR1.0.7;CHR2=chr6;END=105846475;CIPOS=-5,1911;CIEND=-2475,105;STRANDS=+-	ASCC3;BACH2;BVES;BVES-AS1;CASC6;CCNC;COQ3;EPHA7;FAXC;FBXL4;FHL5;FUT9;GPR63;GRIK2;HACE1;KLHL32;LIN28B;LIN28B-AS1;LOC101927314;LOC101927365;MANEA;MANEA-DT;MAP3K7;MCHR2;MCHR2-AS1;MIR2113;MIR4464;MIR4643;MIR548AI;MMS22L;NDUFAF4;PNISR;PNKY;POPDC3;POU3F2;PRDM13;PREP;SIM1;TSG1;TSTD3;UFL1;USP45	42	ANKRD6;ASCC3;ATG5;BACH2 (morbid);BVES (morbid);BVES-AS1;CASC6;CASP8AP2;CCNC;COQ3;EPHA7;FAXC;FBXL4 (morbid);FHL5 (morbid);FUT9;GJA10;GPR63;GRIK2 (morbid);HACE1 (morbid);KLHL32;LIN28B;LIN28B-AS1;LOC101927314;LOC101927365;MANEA;MANEA-DT;MAP3K7 (morbid);MCHR2;MCHR2-AS1;MDN1;MIR2113;MIR4464;MIR4643;MIR548AI;MMS22L;NDUFAF4 (morbid);PNISR;PNKY;POPDC3 (morbid);POU3F2;PRDM1;PRDM13;PREP;SIM1;SNORA18;TSG1;T…			dbVar:nssv15152078	6:97136778-102732059	Cardiospondylocarpofacial syndrome, 157800 (3);Frontometaphyseal dysplasia 2, 617137 (3);Hemophagocytic lymphohistiocytosis, familial, 5, 613101 (3);Immunodeficiency 60, 618394 (3);Mental retardation, AR, 6, 611092 (3);Mitochondrial DNA depletion syndrome 13 (encephalomyopathic type), 615471 (3);Mitochondrial complex I deficiency, nuclear type 15, 618237 (3);Muscular dystrophy, limb-girdle, AR 25…		dbVar:nssv15120616;dbVar:nssv15120617;dbVar:nssv15121275;dbVar:nssv15150000;dbVar:nssv15771870;nssv15774502;dbVar:nssv16208081;dbVar:nssv16216521;dbVar:nssv16216866;morbid:BACH2;morbid:BVES;morbid:FBXL4;morbid:FHL5;morbid:GRIK2;morbid:HACE1;morbid:MAP3K7;morbid:NDUFAF4;morbid:POPDC3	6:101846860-102517958;6:105175968-105307794;6:105544696-105585032;6:105605774-105627889;6:90636246-91006627;6:90687494-93806515;6:91223298-91296791;6:91867232-104210370;6:95567162-96814793;6:97011000-97066500;6:97337190-97345767;6:97853776-102580597;6:98422811-99822557;6:98668529-101266950;6:98882674-98945786;6:98899282-98926925;6:99344607-99395822					39	Cardiospondylocarpofacial_syndrome;GRIK2-related_neurodevelopmental_disorder;Global_developmental_delay;Inborn_genetic_diseases;Mitochondrial_DNA_depletion_syndrome;Mitochondrial_DNA_depletion_syndrome_13_(encephalomyopathic_type);Mitochondrial_encephalomyopathy;North_Carolina_macular_dystrophy;Spastic_paraplegia_and_psychomotor_retardation_with_or_without_seizures									6:100672125-101272124;6:100712125-101312124;6:100712125-101432124;6:100712125-101992125;6:100712125-103312125;6:100712125-103392125;6:100712125-103872125;6:100712125-104632125;6:100712125-104792125;6:100712125-105512125;6:100752125-101152124;6:100752125-101312124;6:100752125-102072125;6:100752125-103232125;6:100752125-104632125;6:100752125-104672125;6:100752125-105432125;6:100792125-102112125;6:1…	ENCFF039LVJ:ENCFF067UVH:ENCFF139JCA:ENCFF156SZO:ENCFF176FDF:ENCFF183RCR:ENCFF241RXN:ENCFF296RLZ:ENCFF302WDA:ENCFF311BGF:ENCFF444WRK:ENCFF458AHX:ENCFF461GOG:ENCFF572FKA:ENCFF603GAT:ENCFF654ZID:ENCFF716CFF:ENCFF718ETU:ENCFF796ORT:ENCFF822VBC:ENCFF869GJT	1000176;1000201;1000334;1000335;1000351;1000353;1001232;1001234;1001235;100205;100208;100209;100213;100457;100458;100459;100461;100462;100463;1005571;1006520;100688;100689;100695;100696;100698;100701;100703;100714;100718;100721;100725;100730;100744;100745;100768;100769;100771;1009321;1009322;1009323;1009324;1011287;1011610;1014146;1015161;1015193;1019878;102108;102110;102111;...	gain;loss	0.435	0.48	6:90087739-90088153	L1MA1	6:105846476-105846774	AluJb
6_97412939_120415556_DUP_1	6	97412939	120415556	23002588	DUP	A	<DUP:TANDEM>	101	PASS	SUPP=44;SUPP_VEC=0001011111111111111111111110000000000010111111111111111111110000000000000;SVLEN=23002588;SVTYPE=DUP;SVMETHOD=SURVIVOR1.0.7;CHR2=chr6;END=120415542;CIPOS=-9,305;CIEND=-4,14;STRANDS=-+	AFG1L;AK9;AMD1;ARMC2;ARMC2-AS1;ASCC3;ASF1A;ATG5;BEND3;BRD7P3;BVES;BVES-AS1;CALHM4;CALHM5;CALHM6;CCDC162P;CCN6;CCNC;CD164;CD24;CDC40;CDK19;CEP57L1;CEP85L;COL10A1;COQ3;CRYBG1;DCBLD1;DDO;DSE;FAM162B;FAM184A;FAM229B;FAXC;FBXL4;FIG4;FOXO3;FRK;FYN;GOPC;GPR6;GPRC6A;GRIK2;GSTM2P1;GTF3C6;HACE1;HDAC2;HDAC2-AS2;HS3ST5;KPNA5;LAMA4;LAMA4-AS1;LIN28B;LIN28B-AS1;LINC00222;LINC02518;LINC02526;LINC02527;LINC02532;…	136	AFG1L;AK9;AMD1;ARMC2 (morbid);ARMC2-AS1;ASCC3;ASF1A;ATG5;BEND3;BRD7P3;BVES (morbid);BVES-AS1;CALHM4;CALHM5;CALHM6;CCDC162P;CCN6;CCNC;CD164;CD24;CDC40;CDK19 (morbid);CEP57L1;CEP85L (morbid);COL10A1 (morbid);COQ3;CRYBG1;DCBLD1;DDO;DSE (morbid);FAM162B;FAM184A;FAM229B;FAXC;FBXL4 (morbid);FIG4 (morbid);FOXO3;FRK;FYN;GOPC;GPR6;GPRC6A;GRIK2 (morbid);GSTM2P1;GTF3C6;HACE1 (morbid);HDAC2;HDAC2-AS2;HS3ST5;…			dbVar:nssv16216867	6:100839182-116692082	?Congenital disorder of glycosylation, type 1aa, 617082 (3);Mental retardation, AD 55, with seizures, 617831 (3);?Polymicrogyria, bilateral temporooccipital, 612691 (3);Amyotrophic lateral sclerosis 11, 612577 (3);Charcot-Marie-Tooth disease, type 4J, 611228 (3);Yunis-Varon syndrome, 216340 (3);Cardiomyopathy, dilated, 1JJ, 615235 (3);Cardiomyopathy, dilated, 1P, 609909 (3);Cardiomyopathy, hypert…		dbVar:nssv15120616;dbVar:nssv15120617;dbVar:nssv15121088;dbVar:nssv15134186;dbVar:nssv15135200;dbVar:nssv15137362;dbVar:nssv15143202;dbVar:nssv15144241;dbVar:nssv15147271;dbVar:nssv15147394;dbVar:nssv15148198;dbVar:nssv15148917;dbVar:nssv15151906;nssv15152265;dbVar:nssv15152938;dbVar:nssv15153027;dbVar:nssv15770094;dbVar:nssv15770680;dbVar:nssv15771870;nssv15774502;dbVar:nssv15772968;dbVar:nssv15…	6:101846860-102517958;6:102356502-111049879;6:103279465-113934239;6:105175968-105307794;6:105544696-105585032;6:105605774-105627889;6:107018645-107078366;6:107077452-107116292;6:107252056-107445872;6:107370141-115827482;6:107445281-110547907;6:107473766-107780768;6:107811320-107982510;6:108188959-108279412;6:108362612-108395945;6:109169624-109295677;6:109612069-109749371;6:109691416-109691521;6:1…					137	Amyotrophic_lateral_sclerosis;Amyotrophic_lateral_sclerosis_type_11;Arrhythmogenic_right_ventricular_dysplasia_9;COMBINED_OXIDATIVE_PHOSPHORYLATION_DEFICIENCY_40;Cardiac_arrest;Cardiomyopathy;Cardiomyopathy,_mitochondrial;Cardiovascular_phenotype;Charcot-Marie-Tooth_disease;Charcot-Marie-Tooth_disease,_type_4J;Charcot-Marie-Tooth_disease_type_4;Ciliary_dyskinesia,_primary,_11;Congenital_disorder_…									6:100672125-101272124;6:100712125-101312124;6:100712125-101432124;6:100712125-101992125;6:100712125-103312125;6:100712125-103392125;6:100712125-103872125;6:100712125-104632125;6:100712125-104792125;6:100712125-105512125;6:100752125-101152124;6:100752125-101312124;6:100752125-102072125;6:100752125-103232125;6:100752125-104632125;6:100752125-104672125;6:100752125-105432125;6:100792125-102112125;6:1…	ENCFF039LVJ:ENCFF067UVH:ENCFF139JCA:ENCFF156SZO:ENCFF176FDF:ENCFF183RCR:ENCFF241RXN:ENCFF296RLZ:ENCFF302WDA:ENCFF311BGF:ENCFF444WRK:ENCFF458AHX:ENCFF461GOG:ENCFF572FKA:ENCFF603GAT:ENCFF654ZID:ENCFF716CFF:ENCFF718ETU:ENCFF796ORT:ENCFF822VBC:ENCFF869GJT	1000176;1000201;1000334;1000335;1000351;1000353;100205;100208;100209;100213;100214;100215;100217;100218;100219;100221;100222;100223;100224;100225;100227;100228;100229;100230;100231;100232;100233;1003518;1003519;100461;100462;100463;1004804;1004857;1004980;1005552;1005554;1005555;1005571;1006480;100688;100689;100692;100695;100696;100698;100701;100702;100703;100709;100714;...	gain;loss	0.355	0.305	6:97412467-97413156	Tigger1	6:120415250-120415513	L2
6_98392717_115813865_DUP_1	6	98392717	115813865	17421050	DUP	A	<DUP:TANDEM>	146	PASS	SUPP=37;SUPP_VEC=1001000111111011100010101110000000000010111010100111111111110001001100100;SVLEN=17421050;SVTYPE=DUP;SVMETHOD=SURVIVOR1.0.7;CHR2=chr6;END=115813848;CIPOS=-6,123;CIEND=-1870,17;STRANDS=-+	AFG1L;AK9;AMD1;ARMC2;ARMC2-AS1;ASCC3;ATG5;BEND3;BVES;BVES-AS1;CCDC162P;CCN6;CCNC;CD164;CD24;CDC40;CDK19;CEP57L1;COQ3;CRYBG1;DDO;FAM229B;FAXC;FBXL4;FIG4;FOXO3;FYN;GPR6;GRIK2;GSTM2P1;GTF3C6;HACE1;HDAC2;HDAC2-AS2;HS3ST5;LAMA4;LAMA4-AS1;LIN28B;LIN28B-AS1;LINC00222;LINC02518;LINC02526;LINC02527;LINC02532;LINC02534;LINC02541;LINC02880;LOC101927365;LOC102724646;LOC105377924;MARCKS;MCHR2;MCHR2-AS1;METTL2…	95	AFG1L;AK9;AMD1;ARMC2 (morbid);ARMC2-AS1;ASCC3;ATG5;BEND3;BVES (morbid);BVES-AS1;CCDC162P;CCN6;CCNC;CD164;CD24;CDC40;CDK19 (morbid);CEP57L1;COQ3;CRYBG1;DDO;FAM229B;FAXC;FBXL4 (morbid);FIG4 (morbid);FOXO3;FRK;FYN;GPR6;GRIK2 (morbid);GSTM2P1;GTF3C6;HACE1 (morbid);HDAC2;HDAC2-AS2;HS3ST5;LAMA4 (morbid);LAMA4-AS1;LIN28B;LIN28B-AS1;LINC00222;LINC02518;LINC02526;LINC02527;LINC02532;LINC02534;LINC02541;LI…					?Polymicrogyria, bilateral temporooccipital, 612691 (3);Amyotrophic lateral sclerosis 11, 612577 (3);Charcot-Marie-Tooth disease, type 4J, 611228 (3);Yunis-Varon syndrome, 216340 (3);Cardiomyopathy, dilated, 1JJ, 615235 (3);Coenzyme Q10 deficiency, primary, 3, 614652 (3);Combined oxidative phosphorylation deficiency 40, 618835 (3);Developmental and epileptic encephalopathy 87, 618916 (3);Immunode…		dbVar:nssv15120617;dbVar:nssv15135200;dbVar:nssv15143202;dbVar:nssv15144241;dbVar:nssv15147271;dbVar:nssv15148198;dbVar:nssv15148917;dbVar:nssv15151906;nssv15152265;dbVar:nssv15770094;dbVar:nssv15771870;nssv15774502;dbVar:nssv15774892;dbVar:nssv16208081;dbVar:nssv16216521;morbid:ARMC2;morbid:BVES;morbid:CDK19;morbid:FBXL4;morbid:FIG4;morbid:GRIK2;morbid:HACE1;morbid:LAMA4;morbid:OSTM1;morbid:PDSS…	6:101846860-102517958;6:102356502-111049879;6:103279465-113934239;6:105175968-105307794;6:105544696-105585032;6:105605774-105627889;6:107018645-107078366;6:107077452-107116292;6:107252056-107445872;6:107445281-110547907;6:107473766-107780768;6:107811320-107982510;6:108188959-108279412;6:108362612-108395945;6:109169624-109295677;6:109612069-109749371;6:109691416-109691521;6:109741424-109743792;6:1…					97	Amyotrophic_lateral_sclerosis;Amyotrophic_lateral_sclerosis_type_11;COMBINED_OXIDATIVE_PHOSPHORYLATION_DEFICIENCY_40;Cardiomyopathy,_mitochondrial;Charcot-Marie-Tooth_disease;Charcot-Marie-Tooth_disease,_type_4J;Charcot-Marie-Tooth_disease_type_4;DEVELOPMENTAL_AND_EPILEPTIC_ENCEPHALOPATHY_87;Discoid_lupus_rash;FIG4-Related_Disorders;GRIK2-related_neurodevelopmental_disorder;Global_developmental_d…									6:100672125-101272124;6:100712125-101312124;6:100712125-101432124;6:100712125-101992125;6:100712125-103312125;6:100712125-103392125;6:100712125-103872125;6:100712125-104632125;6:100712125-104792125;6:100712125-105512125;6:100752125-101152124;6:100752125-101312124;6:100752125-102072125;6:100752125-103232125;6:100752125-104632125;6:100752125-104672125;6:100752125-105432125;6:100792125-102112125;6:1…	ENCFF039LVJ:ENCFF067UVH:ENCFF139JCA:ENCFF156SZO:ENCFF176FDF:ENCFF183RCR:ENCFF241RXN:ENCFF296RLZ:ENCFF302WDA:ENCFF311BGF:ENCFF444WRK:ENCFF458AHX:ENCFF461GOG:ENCFF572FKA:ENCFF603GAT:ENCFF654ZID:ENCFF716CFF:ENCFF718ETU:ENCFF796ORT:ENCFF822VBC:ENCFF869GJT	1000176;1000201;1000334;1000335;1000351;1000353;100205;100208;100209;100213;100214;100215;100217;100218;100219;100221;100222;100223;100224;100225;100227;1003518;1003519;100461;100462;100463;1004804;1004857;1004980;1005552;1005554;1005555;1005571;1006480;100688;100689;100692;100695;100696;100698;100701;100702;100703;100709;100714;100721;100730;100731;100733;100741;100742;...	gain;loss	0.415	0.39	6:98391592-98394653	L1PA3	6:115813888-115814195	AluSx
6_98406893_123184589_DUP_1	6	98406893	123184589	24776681	DUP	A	<DUP>	194	PASS	SUPP=56;SUPP_VEC=1101111111111111111111111110000000000011111111111111111111110111101000111;SVLEN=24776681;SVTYPE=DUP;SVMETHOD=SURVIVOR1.0.7;CHR2=chr6;END=123184476;CIPOS=-931,46;CIEND=-18,113;STRANDS=-+	AFG1L;AK9;AMD1;ARMC2;ARMC2-AS1;ASCC3;ASF1A;ATG5;BEND3;BRD7P3;BVES;BVES-AS1;CALHM4;CALHM5;CALHM6;CCDC162P;CCN6;CCNC;CD164;CD24;CDC40;CDK19;CEP57L1;CEP85L;CLVS2;COL10A1;COQ3;CRYBG1;DCBLD1;DDO;DSE;FABP7;FAM162B;FAM184A;FAM229B;FAXC;FBXL4;FIG4;FOXO3;FRK;FYN;GJA1;GOPC;GPR6;GPRC6A;GRIK2;GSTM2P1;GTF3C6;HACE1;HDAC2;HDAC2-AS2;HS3ST5;HSF2;KPNA5;LAMA4;LAMA4-AS1;LIN28B;LIN28B-AS1;LINC00222;LINC02518;LINC0252…	142	AFG1L;AK9;AMD1;ARMC2 (morbid);ARMC2-AS1;ASCC3;ASF1A;ATG5;BEND3;BRD7P3;BVES (morbid);BVES-AS1;CALHM4;CALHM5;CALHM6;CCDC162P;CCN6;CCNC;CD164;CD24;CDC40;CDK19 (morbid);CEP57L1;CEP85L (morbid);CLVS2;COL10A1 (morbid);COQ3;CRYBG1;DCBLD1;DDO;DSE (morbid);FABP7;FAM162B;FAM184A;FAM229B;FAXC;FBXL4 (morbid);FIG4 (morbid);FOXO3;FRK;FYN;GJA1 (morbid);GOPC;GPR6;GPRC6A;GRIK2 (morbid);GSTM2P1;GTF3C6;HACE1 (morbi…			dbVar:nssv16216867	6:100839182-116692082	?Congenital disorder of glycosylation, type 1aa, 617082 (3);Mental retardation, AD 55, with seizures, 617831 (3);?Polymicrogyria, bilateral temporooccipital, 612691 (3);Amyotrophic lateral sclerosis 11, 612577 (3);Charcot-Marie-Tooth disease, type 4J, 611228 (3);Yunis-Varon syndrome, 216340 (3);Atrioventricular septal defect 3, 600309 (3);Craniometaphyseal dysplasia, AR, 218400 (3);Erythrokeratod…		dbVar:nssv15120617;dbVar:nssv15121088;dbVar:nssv15125331;dbVar:nssv15134186;dbVar:nssv15135200;dbVar:nssv15137362;dbVar:nssv15143202;dbVar:nssv15144241;dbVar:nssv15147271;dbVar:nssv15147394;dbVar:nssv15148198;dbVar:nssv15148239;dbVar:nssv15148917;dbVar:nssv15151906;nssv15152265;dbVar:nssv15152938;dbVar:nssv15153027;dbVar:nssv15770094;dbVar:nssv15770680;dbVar:nssv15771870;nssv15774502;dbVar:nssv15…	6:100054889-120488154;6:101846860-102517958;6:102356502-111049879;6:103279465-113934239;6:105175968-105307794;6:105544696-105585032;6:105605774-105627889;6:107018645-107078366;6:107077452-107116292;6:107252056-107445872;6:107370141-115827482;6:107445281-110547907;6:107473766-107780768;6:107811320-107982510;6:108188959-108279412;6:108362612-108395945;6:109169624-109295677;6:109612069-109749371;6:1…					148	Amyotrophic_lateral_sclerosis;Amyotrophic_lateral_sclerosis_type_11;Anteverted_nares;Arrhythmogenic_right_ventricular_dysplasia_9;Bilateral_microphthalmos;COMBINED_OXIDATIVE_PHOSPHORYLATION_DEFICIENCY_40;Cardiac_arrest;Cardiomyopathy;Cardiomyopathy,_mitochondrial;Cardiovascular_phenotype;Charcot-Marie-Tooth_disease;Charcot-Marie-Tooth_disease,_type_4J;Charcot-Marie-Tooth_disease_type_4;Ciliary_dy…									6:100672125-101272124;6:100712125-101312124;6:100712125-101432124;6:100712125-101992125;6:100712125-103312125;6:100712125-103392125;6:100712125-103872125;6:100712125-104632125;6:100712125-104792125;6:100712125-105512125;6:100752125-101152124;6:100752125-101312124;6:100752125-102072125;6:100752125-103232125;6:100752125-104632125;6:100752125-104672125;6:100752125-105432125;6:100792125-102112125;6:1…	ENCFF039LVJ:ENCFF067UVH:ENCFF139JCA:ENCFF156SZO:ENCFF176FDF:ENCFF183RCR:ENCFF241RXN:ENCFF296RLZ:ENCFF302WDA:ENCFF311BGF:ENCFF444WRK:ENCFF458AHX:ENCFF461GOG:ENCFF572FKA:ENCFF603GAT:ENCFF654ZID:ENCFF716CFF:ENCFF718ETU:ENCFF796ORT:ENCFF822VBC:ENCFF869GJT	1000176;1000201;1000334;1000335;1000351;1000353;100205;100208;100209;100213;100214;100215;100217;100218;100219;100221;100222;100223;100224;100225;100227;100228;100229;100230;100231;100232;100233;100234;100236;100237;100238;1002987;1003518;1003519;100461;100462;100463;1004804;1004857;1004980;1005552;1005554;1005555;1005571;1006480;100686;100688;100689;100692;100695;100696;...	gain;loss	0.425	0.37	6:98404279-98409777	ERVL-int	6:123182226-123188629	L1PA8
8_53789031_101493720_DEL_1	8	53789031	101493720	47704624	DEL	C	<DEL>	191	PASS	SUPP=46;SUPP_VEC=1101011111111111111111111110000000000011111111111111011111110000000000000;SVLEN=47704624;SVTYPE=DEL;SVMETHOD=SURVIVOR1.0.7;CHR2=chr8;END=101493676;CIPOS=-15,15;CIEND=-9,44;STRANDS=+-	ADHFE1;ANKRD46;ARFGEF1;ARMC1;ASPH;ATP6V0D2;ATP6V1H;BHLHE22;BPNT2;C8orf34;C8orf34-AS1;C8orf37;C8orf37-AS1;C8orf44;C8orf44-SGK3;C8orf87;C8orf88;C8orf89;CA1;CA13;CA2;CA3;CA3-AS1;CA8;CALB1;CASC9;CCNE2;CDH17;CERNA3;CHCHD7;CHD7;CHMP4C;CIBAR1;CLVS1;CNBD1;CNGB3;COPS5;COX6C;CPA6;CPNE3;CPQ;CRH;CRISPLD1;CSPP1;CYP7A1;CYP7B1;DCAF4L2;DECR1;DNAJC5B;DPY19L4;E2F5;ELOC;ERICH5;ESRP1;EYA1;FABP12;FABP4;FABP5;FABP9;FA…	288	ADHFE1;ANKRD46;ARFGEF1;ARMC1;ASPH (morbid);ATP6V0D2;ATP6V1H;BHLHE22;BPNT2;C8orf34;C8orf34-AS1;C8orf37 (morbid);C8orf37-AS1;C8orf44;C8orf44-SGK3;C8orf87;C8orf88;C8orf89;CA1;CA13;CA2 (morbid);CA3;CA3-AS1;CA8 (morbid);CALB1;CASC9;CCNE2;CDH17;CERNA3;CHCHD7;CHD7 (morbid);CHMP4C;CIBAR1;CLVS1;CNBD1;CNGB3 (morbid);COPS5;COX6C;CPA6 (morbid);CPNE3;CPQ;CRH;CRISPLD1;CSPP1 (morbid);CYP7A1;CYP7B1 (morbid);DCAF…	Microcephaly,_normal_intelligence_and_immunodeficiency		CLN:934431;dbVar:nssv15120745;dbVar:nssv15124357;dbVar:nssv15132051;dbVar:nssv15135704;dbVar:nssv15136016;dbVar:nssv15145109;dbVar:nssv15149473;dbVar:nssv15152264;dbVar:nssv15161293;dbVar:nssv15161313;dbVar:nssv15161511;dbVar:nssv15161544;dbVar:nssv16091737;dbVar:nssv16206968;dbVar:nssv16212066;dbVar:nssv16212445;dbVar:nssv16212796;dbVar:nssv16213703;dbVar:nssv16214522;dbVar:nssv16216503;dbVar:ns…	8:100023254-101190270;8:55315854-64952752;8:57361243-79170078;8:59114104-62867176;8:60519222-66659025;8:60741413-60856908;8:60837668-60837835;8:61691800-82537696;8:66171669-93505509;8:66633845-80100089;8:67149783-67177726;8:70058778-81106916;8:70948393-74353284;8:86652314-86662912;8:86654002-86654072;8:89943243-89971300;8:89953328-89953329;8:89953328-89953390;8:94791052-96789794;8:95634171-979610…	?Otofaciocervical syndrome, 166780 (3);Anterior segment anomalies with or without cataract, 602588 (3);Branchiootic syndrome 1, 602588 (3);Branchiootorenal syndrome 1, with or without cataracts, 113650 (3);?RHYNS syndrome, 602152 (3);COACH syndrome, 216360 (3);Joubert syndrome 6, 610688 (3);Meckel syndrome 3, 607361 (3);Nephronophthisis 11, 613550 (3);Bardet-Biedl syndrome 14, modifier of, 615991…		CLN:428858;CLN:458600;CLN:474745;CLN:651882;HI3:CHD7;HI3:EYA1;HI3:NBN;dbVar:nssv15120350;dbVar:nssv15120391;dbVar:nssv15121489;dbVar:nssv15121497;nssv15149060;dbVar:nssv15122043;dbVar:nssv15122044;dbVar:nssv15122045;dbVar:nssv15122519;dbVar:nssv15124390;dbVar:nssv15124419;dbVar:nssv15125635;dbVar:nssv15128084;dbVar:nssv15128309;dbVar:nssv15129204;dbVar:nssv15129617;dbVar:nssv15129805;dbVar:nssv15…	8:100025501-100889808;8:100151617-100163589;8:100162261-100162440;8:100162279-100162420;8:100182303-100184657;8:100182304-100184656;8:100187100-100187270;8:101170814-101254132;8:54619521-54630637;8:54764950-56785299;8:54821357-61146302;8:55370494-55373452;8:55423413-58836753;8:55492760-56446352;8:55528655-55543394;8:56925812-61691859;8:57073467-57123832;8:59162755-61124505;8:60519197-60692992;8:6…					989	Abnormal_electroretinogram;Abnormality_of_the_eye;Absent_speech;Achromatopsia;Achromatopsia_3;Acute_lymphoid_leukemia;Aplastic_anemia;Ataxia,_Friedreich-like,_with_isolated_vitamin_E_deficiency;Attention_deficit_hyperactivity_disorder;Autosomal_recessive_retinitis_pigmentosa;Bardet-Biedl_syndrome;Bardet-Biedl_syndrome_14;Barrel-shaped_chest;Bile_acid_synthesis_defect,_congenital,_3;Branchiootic_s…									8:100027773-100587772;8:100027773-100627772;8:100027773-100667772;8:100027773-100747772;8:100027773-101387772;8:100027773-102267772;8:100027773-102307772;8:100027773-102987772;8:100027773-103067772;8:100027773-103667772;8:100067773-100707772;8:100067773-101387772;8:100067773-102267772;8:100067773-102987772;8:100547773-101387772;8:100587773-101387772;8:100587773-101427772;8:100587773-101507772;8:1…	ENCFF039LVJ:ENCFF067UVH:ENCFF139JCA:ENCFF156SZO:ENCFF176FDF:ENCFF183RCR:ENCFF241RXN:ENCFF296RLZ:ENCFF302WDA:ENCFF311BGF:ENCFF444WRK:ENCFF458AHX:ENCFF461GOG:ENCFF572FKA:ENCFF603GAT:ENCFF654ZID:ENCFF716CFF:ENCFF718ETU:ENCFF796ORT:ENCFF822VBC:ENCFF869GJT	1000186;1001051;1001055;1001056;1001219;1001220;1001222;1003332;1003370;1003372;1003531;1003533;1003535;1003600;1003601;1003603;1003604;1003606;1003607;1003608;1003609;1003610;1003611;1004339;1004341;1004344;1004367;1004370;1004375;1004378;1004919;1004920;1004921;1004922;1004924;1004927;1004928;1004930;1004933;1004934;1004935;1004936;1004937;1004938;1004971;1004973;1004978;1004979;1004980;1004985…	gain;loss	0.33	0.765	8:53788973-53789096	L2a
8_71344782_122827750_DEL_1	8	71344782	122827750	51482372	DEL	G	<DEL>	194	PASS	SUPP=29;SUPP_VEC=0001101011111111010111111110000000000001010011110000001000110000000000000;SVLEN=51482372;SVTYPE=DEL;SVMETHOD=SURVIVOR1.0.7;CHR2=chr8;END=122827320;CIPOS=-19,1199;CIEND=-3320,430;STRANDS=+-	AARD;ABRA;ANGPT1;ANKRD46;ATP6V0D2;ATP6V1C1;AZIN1;BAALC;BAALC-AS1;BAALC-AS2;C8orf37;C8orf37-AS1;C8orf87;C8orf88;C8orf89;CA1;CA13;CA2;CA3;CA3-AS1;CALB1;CASC9;CCN3;CCNE2;CDH17;CHMP4C;CIBAR1;CNBD1;CNGB3;COL14A1;COLEC10;COX6C;CPNE3;CPQ;CRISPLD1;CSMD3;CTHRC1;DCAF13;DCAF4L2;DCSTAMP;DECR1;DEPTOR;DPY19L4;DPYS;DSCC1;E2F5;EBAG9;EIF3E;EIF3H;ELOC;EMC2;ENPP2;ENY2;ERICH5;ESRP1;EXT1;EYA1;FABP12;FABP4;FABP5;FABP9…	270	AARD;ABRA;ANGPT1;ANKRD46;ANXA13;ATAD2;ATP6V0D2;ATP6V1C1;AZIN1;BAALC;BAALC-AS1;BAALC-AS2;C8orf37 (morbid);C8orf37-AS1;C8orf76;C8orf87;C8orf88;C8orf89;CA1;CA13;CA2 (morbid);CA3;CA3-AS1;CALB1;CASC9;CCN3;CCNE2;CDH17;CHMP4C;CIBAR1;CNBD1;CNGB3 (morbid);COL14A1;COLEC10 (morbid);COX6C;CPNE3;CPQ;CRISPLD1;CSMD3;CTHRC1 (morbid);DCAF13;DCAF4L2;DCSTAMP;DECR1;DEPTOR;DERL1;DPY19L4;DPYS (morbid);DSCC1;E2F5;EBAG9…	Microcephaly,_normal_intelligence_and_immunodeficiency		CLN:934431;dbVar:nssv15122534;dbVar:nssv15132051;dbVar:nssv15132052;dbVar:nssv15144784;dbVar:nssv15145109;dbVar:nssv15149473;dbVar:nssv15149847;dbVar:nssv15154586;dbVar:nssv16091737;dbVar:nssv16206968;dbVar:nssv16212066;dbVar:nssv16213464;dbVar:nssv16213703;dbVar:nssv16214522;dbVar:nssv16216503;dbVar:nssv16216584;dbVar:nssv16254137;dbVar:nssv16255145	8:100023254-101190270;8:101962098-103357772;8:107409345-122417399;8:115418453-115603872;8:115603853-115623657;8:117812852-117837221;8:117812869-118042513;8:85828925-115505898;8:86652314-86662912;8:86654002-86654072;8:89943243-89971300;8:89953328-89953329;8:89953328-89953390;8:94791052-96789794;8:95634171-97961099;8:96142417-97143307;8:99055243-99144164;8:99134631-99511512;8:99192876-99209768	3MC syndrome 3, 248340 (3);46XY sex reversal 9, 616067 (3);Diaphragmatic hernia 3, 610187 (3);Tetralogy of Fallot, 187500 (3);?Humerofemoral hypoplasia with radiotibial ray deficiency, 618022 (3);Tetraamelia syndrome 2, 618021 (3);?Mungan syndrome, 611376 (3);Cornelia de Lange syndrome 4, 614701 (3);?Otofaciocervical syndrome, 166780 (3);Anterior segment anomalies with or without cataract, 602588…	HP:0002762	CLN:457181;CLN:457804;CLN:474745;CLN:651882;CLN:851177;HI3:EXT1;HI3:NBN;HI3:TRPS1;dbVar:nssv15119682;dbVar:nssv15119978;dbVar:nssv15120344;dbVar:nssv15120391;dbVar:nssv15121497;nssv15149060;dbVar:nssv15122044;dbVar:nssv15122045;dbVar:nssv15122156;dbVar:nssv15122519;dbVar:nssv15123555;dbVar:nssv15125635;dbVar:nssv15129204;dbVar:nssv15129617;dbVar:nssv15129805;dbVar:nssv15129837;dbVar:nssv15129848;…	8:100025501-100889808;8:100151617-100163589;8:100162261-100162440;8:100162279-100162420;8:100179408-106524667;8:100182303-100184657;8:100182304-100184656;8:100187100-100187270;8:101170814-101254132;8:101171263-109127664;8:101199826-105802098;8:101571939-103223964;8:101577899-103022370;8:101884819-107356143;8:102504666-102681952;8:103216729-103251189;8:104311125-104345094;8:104384734-104395217;8:1…					762	Abnormal_electroretinogram;Abnormality_of_the_eye;Absent_speech;Achromatopsia;Achromatopsia_3;Acute_lymphoid_leukemia;Alopecia_areata;Aplastic_anemia;Attention_deficit_hyperactivity_disorder;Autosomal_dominant_progressive_external_ophthalmoplegia_with_mitochondrial_DNA_deletions_5;Bardet-Biedl_syndrome;Bardet-Biedl_syndrome_14;Barrel-shaped_chest;Brachydactyly;Breast-ovarian_cancer,_familial_1;CN…									8:100027773-100587772;8:100027773-100627772;8:100027773-100667772;8:100027773-100747772;8:100027773-101387772;8:100027773-102267772;8:100027773-102307772;8:100027773-102987772;8:100027773-103067772;8:100027773-103667772;8:100067773-100707772;8:100067773-101387772;8:100067773-102267772;8:100067773-102987772;8:100547773-101387772;8:100587773-101387772;8:100587773-101427772;8:100587773-101507772;8:1…	ENCFF039LVJ:ENCFF067UVH:ENCFF139JCA:ENCFF156SZO:ENCFF176FDF:ENCFF183RCR:ENCFF241RXN:ENCFF296RLZ:ENCFF302WDA:ENCFF311BGF:ENCFF444WRK:ENCFF458AHX:ENCFF461GOG:ENCFF572FKA:ENCFF603GAT:ENCFF654ZID:ENCFF716CFF:ENCFF718ETU:ENCFF796ORT:ENCFF822VBC:ENCFF869GJT	1001046;1001047;1001051;1001052;1001055;1001056;1001216;1001220;1001221;1001222;1001895;1001900;1003525;1003526;1003527;1003531;1003533;1003535;1003591;1003592;1003606;1003607;1003608;1003609;1003610;1003611;1004317;1004339;1004341;1004344;1004367;1004370;1004375;1004378;1004930;1004933;1004934;1004935;1004936;1004937;1004938;1004971;1004973;1004978;1004979;1004980;1004985;1005093;1005094;1005098…	gain;loss	0.39	0.375			8:122827598-122827653;8:122827736-122827796;8:122827830-122828135	(TCAGAA)n;MADE1;AluJr
8_120179350_125311152_DEL_1	8	120179350	125311152	-5121916	DEL	A	<DEL>	68	PASS	SUPP=48;SUPP_VEC=0101111111111111111111111110000000000001111111111111111111110000000000101;SVLEN=-5121916;SVTYPE=DEL;SVMETHOD=SURVIVOR1.0.7;CHR2=chr8;END=125301272;CIPOS=-588,18;CIEND=-17,9880;STRANDS=+-	ANXA13;ATAD2;C8orf76;COL14A1;DERL1;FAM83A;FAM83A-AS1;FAM91A1;FBXO32;FER1L6;FER1L6-AS1;FER1L6-AS2;HAS2;HAS2-AS1;KLHL38;LINC00964;LINC01151;LOC101927543;LOC101927588;LOC105375744;MIR4662A;MIR4662B;MIR4663;MIR548AA1;MIR548D1;MIR6844;MRPL13;MTBP;MTSS1;NDUFB9;NSMCE2;NTAQ1;RNF139;RNF139-AS1;SMILR;SNTB1;SQLE;TATDN1;TBC1D31;TMEM65;TRMT12;WASHC5;ZHX1;ZHX1-C8orf76;ZHX2;ZNF572	46	ANXA13;ATAD2;C8orf76;COL14A1;DEPTOR;DERL1;DSCC1;ENPP2;FAM83A;FAM83A-AS1;FAM91A1;FBXO32;FER1L6;FER1L6-AS1;FER1L6-AS2;HAS2;HAS2-AS1;KLHL38;LINC00861;LINC00964;LINC01151;LOC101927543;LOC101927588;LOC105375744;MIR4662A;MIR4662B;MIR4663;MIR548AA1;MIR548D1;MIR6844;MRPL13;MTBP;MTSS1;NDUFB9;NSMCE2 (morbid);NTAQ1;RNF139 (morbid);RNF139-AS1;SMILR;SNTB1;SQLE;TAF2 (morbid);TATDN1;TBC1D31;TMEM65;TRIB1;TRMT12;…			dbVar:nssv15132562	8:122751607-123361569	Mental retardation, AR 40, 615599 (3)		dbVar:nssv15775066;morbid:TAF2	8:120743013-120845081;8:125167139-125229282					11	Hereditary_spastic_paraplegia_8;Inborn_genetic_diseases;Ritscher-Schinzel_syndrome;Ritscher-Schinzel_syndrome_1									8:120347762-120427760;8:120347762-120467760;8:120387761-120947760;8:120387762-120947760;8:120427761-120987760;8:120427761-121027760;8:120467761-120907760;8:120467761-121027760;8:120547761-120987760;8:120627761-121827760;8:120627761-122627761;8:120867761-121627760;8:120867761-122627761;8:120907761-121627760;8:120907761-121707760;8:120907761-121787760;8:120907761-121947761;8:120907761-122667761;8:1…	ENCFF039LVJ:ENCFF067UVH:ENCFF139JCA:ENCFF156SZO:ENCFF176FDF:ENCFF183RCR:ENCFF241RXN:ENCFF296RLZ:ENCFF302WDA:ENCFF311BGF:ENCFF444WRK:ENCFF458AHX:ENCFF461GOG:ENCFF572FKA:ENCFF603GAT:ENCFF654ZID:ENCFF716CFF:ENCFF718ETU:ENCFF796ORT:ENCFF822VBC:ENCFF869GJT	1003593;100537;100538;100539;100686;100689;100702;100709;1007158;100728;100733;1008490;1012340;1015092;1015166;1017756;1019252;1022902;1026956;102935;102936;1029671;103004;103006;103007;103008;103010;103013;1031903;1033794;1042536;1046642;104757;104880;104881;104883;104885;104888;104896;1052032;1056153;1061869;106203;106204;106205;106206;106207;106208;106209;106210;106211;...	gain;loss	0.35	0.42	8:120179165-120180116	L1PA7
8_122096372_123807302_INV_1	8	122096372	123807302	1710879	INV	C	<INV>C	60	PASS	SUPP=50;SUPP_VEC=1000011111111111111111111110000000000011111111111101111111110001111010010;SVLEN=1710879;SVTYPE=INV;SVMETHOD=SURVIVOR1.0.7;CHR2=chr8;END=123807267;CIPOS=-17,12;CIEND=-16,35;STRANDS=++	ANXA13;ATAD2;C8orf76;DERL1;FAM83A;FAM83A-AS1;FAM91A1;FBXO32;KLHL38;LINC01151;MIR4663;MIR548AA1;MIR548D1;NTAQ1;SMILR;TBC1D31;ZHX1;ZHX1-C8orf76;ZHX2	19	ANXA13;ATAD2;C8orf76;DERL1;FAM83A;FAM83A-AS1;FAM91A1;FBXO32;FER1L6;FER1L6-AS1;HAS2;HAS2-AS1;KLHL38;LINC01151;MIR4663;MIR548AA1;MIR548D1;MTSS1;NTAQ1;RNF139-AS1;SMILR;TATDN1;TBC1D31;TMEM65;TRMT12;ZHX1;ZHX1-C8orf76;ZHX2			dbVar:nssv15132562	8:122751607-123361569																			8:122547762-123907760;8:122547762-124547759;8:122547762-127827754;8:122547762-130867754;8:122587762-123307760;8:122587762-123347760;8:122587762-123387760;8:122587762-123787760;8:122587762-124507759;8:122587762-124547759;8:122587762-124587759;8:122587762-129867754;8:122627762-123147760;8:122627762-123267760;8:122627762-123307760;8:122627762-123347760;8:122627762-123387760;8:122627762-123827760;8:1…	ENCFF039LVJ:ENCFF067UVH:ENCFF139JCA:ENCFF156SZO:ENCFF176FDF:ENCFF183RCR:ENCFF241RXN:ENCFF296RLZ:ENCFF302WDA:ENCFF311BGF:ENCFF444WRK:ENCFF458AHX:ENCFF461GOG:ENCFF572FKA:ENCFF603GAT:ENCFF654ZID:ENCFF716CFF:ENCFF718ETU:ENCFF796ORT:ENCFF822VBC:ENCFF869GJT	100537;100689;100709;1008490;1012340;1015166;102935;103004;103006;103007;103008;103010;103013;1031903;104757;104880;104881;104883;104885;104888;104896;106206;106207;106208;106209;106371;106378;106379;106380;108109;108191;1091016;109232;109354;1129497;113988;117708;117710;1179099;1180449;1210787;1215959;1219043;126133;126220;127220;127221;127373;127376;127393;128563;...	gain;loss	0.365	0.425	8:122096116-122096277;8:122096309-122096769	MLT1J;MLT1H	8:123807290-123807363;8:123807363-123807494	L2b;FLAM_C
8_124195476_133529106_DUP_1	8	124195476	133529106	9333569	DUP	C	<DUP:TANDEM>	60	PASS	SUPP=36;SUPP_VEC=0000011111111111111111101100000000000011111011110010101100110000000100000;SVLEN=9333569;SVTYPE=DUP;SVMETHOD=SURVIVOR1.0.7;CHR2=chr8;END=133529087;CIPOS=-12,138;CIEND=-738,19;STRANDS=-+	ADCY8;ASAP1;ASAP1-IT1;ASAP1-IT2;CASC11;CASC19;CASC21;CASC8;CCAT1;CCAT2;CCDC26;CCN4;CYRIB;EFR3A;GSDMC;HHLA1;HPYR1;KCNQ3;LINC00824;LINC00861;LINC00964;LINC00976;LINC00977;LOC101927588;LOC101927657;LOC105375744;LRATD2;LRRC6;MIR1204;MIR1205;MIR1206;MIR1207;MIR1208;MIR3686;MIR4662A;MIR4662B;MIR5194;MIR6844;MIR7848;MTSS1;MYC;NDRG1;NDUFB9;NSMCE2;OC90;PCAT1;PCAT2;PHF20L1;POU5F1B;PRNCR1;PTCSC1;PVT1;RNF139…	66	ADCY8;ANXA13;ASAP1;ASAP1-IT1;ASAP1-IT2;C8orf76;CASC11;CASC19;CASC21;CASC8;CCAT1;CCAT2;CCDC26;CCN4;CYRIB;EFR3A;FAM91A1;FBXO32;FER1L6;FER1L6-AS1;FER1L6-AS2;GSDMC;HHLA1;HPYR1;KCNQ3 (morbid);LINC00824;LINC00861;LINC00964;LINC00976;LINC00977;LOC101927588;LOC101927657;LOC105375744;LRATD2;LRRC6 (morbid);MIR1204;MIR1205;MIR1206;MIR1207;MIR1208;MIR3686;MIR4662A;MIR4662B;MIR5194;MIR6844;MIR7848;MTSS1;MYC (…			dbVar:nssv15119416;dbVar:nssv15132281;dbVar:nssv16091962;dbVar:nssv16212114;dbVar:nssv8639267	8:127118340-127858575;8:127738248-127740958;8:132180137-132186201;8:133250544-133259167;8:133252822-133259076	?Myoclonus, familial, 1, 614937 (3);Burkitt lymphoma, somatic, 113970 (3);Renal cell carcinoma, 144700 (3);Ritscher-Schinzel syndrome 1, 220210 (3);Spastic paraplegia 8, AD, 603563 (3);Seckel syndrome 10, 617253 (3);Seizures, benign neonatal, 2, 121201 (3)		dbVar:nssv15141345;dbVar:nssv15143148;dbVar:nssv15605844;dbVar:nssv15775066;morbid:KCNQ3;morbid:MYC;morbid:NSMCE2;morbid:RNF139;morbid:WASHC5	8:124514090-125802088;8:125167139-125229282;8:125487120-125500859;8:126036502-126104061;8:126104101-126379362;8:126173511-127660557;8:127283351-132188526;8:128748476-128755197;8:133133107-133493342					40	Autistic_behavior;Benign_familial_neonatal_seizures;Benign_familial_neonatal_seizures_2;Charcot-Marie-Tooth_disease;Charcot-Marie-Tooth_disease,_type_4D;Charcot-Marie-Tooth_disease_type_4;Ciliary_dyskinesia,_primary,_19;Hereditary_spastic_paraplegia_8;Inborn_genetic_diseases;Intellectual_disability;Iodotyrosyl_coupling_defect;Kartagener_syndrome;Lennox-Gastaut_syndrome;Ritscher-Schinzel_syndrome;…									8:124467760-125067758;8:124467760-125787756;8:124467760-126867755;8:124467760-129867754;8:124507760-124987758;8:124507760-125067758;8:124507760-125747756;8:124507760-125787756;8:124507760-125827756;8:124507760-126827755;8:124507760-126907755;8:124507760-126947755;8:124507760-127747754;8:124507760-127827754;8:124507760-129827754;8:124507760-129867754;8:124547760-125027758;8:124547760-125067758;8:1…	ENCFF039LVJ:ENCFF067UVH:ENCFF139JCA:ENCFF156SZO:ENCFF176FDF:ENCFF183RCR:ENCFF241RXN:ENCFF296RLZ:ENCFF302WDA:ENCFF311BGF:ENCFF444WRK:ENCFF458AHX:ENCFF461GOG:ENCFF572FKA:ENCFF603GAT:ENCFF654ZID:ENCFF716CFF:ENCFF718ETU:ENCFF796ORT:ENCFF822VBC:ENCFF869GJT	1000016;1000021;1000030;1000824;1000835;1003594;1003595;1003611;1004886;1004980;100538;100539;100540;100541;100542;100543;100544;1006542;100686;100689;100696;100700;100701;100702;100703;100706;100709;100719;100725;100726;100728;100731;100733;100737;100745;100750;1007556;1007557;1007613;100768;100771;1008492;1008493;1009;1009379;1009563;101049;101050;101089;1011055;1011056;...	gain;loss	0.555	0.59			8:133528856-133529014;8:133529194-133529293	L2b;L2c
9_21771727_22011890_DEL_1	9	21771727	22011890	240147	DEL	C	<DEL>	99	PASS	SUPP=57;SUPP_VEC=1100011111111111111111111110000000000011111111111111111111111111110111011;SVLEN=240147;SVTYPE=DEL;SVMETHOD=SURVIVOR1.0.7;CHR2=chr9;END=22011885;CIPOS=-8,13;CIEND=-14,5;STRANDS=+-	CDKN2A;CDKN2A-DT;CDKN2B;CDKN2B-AS1;MTAP	5	CDKN2A;CDKN2A-DT;CDKN2B;CDKN2B-AS1;DMRTA1;IFNA1;IFNA13;IFNA8;IFNE;KLHL9;MIR31;MIR31HG;MTAP (morbid)					Diaphyseal medullary stenosis with malignant fibrous histiocytoma, 112250 (3)		dbVar:nssv15124017;dbVar:nssv15130865;dbVar:nssv15130963;dbVar:nssv15144308;dbVar:nssv15770695;dbVar:nssv16212708;dbVar:nssv16213279;morbid:MTAP	9:21802634-21867080;9:21967752-21975133;9:21968219-21994341;9:21970896-21974833;9:21974668-21975028;9:21974668-21994341;9:21994129-21994341;9:21994140-21994331					57	Cutaneous_malignant_melanoma_2;Hereditary_cancer-predisposing_syndrome;Hereditary_melanoma;Lip_and_oral_cavity_carcinoma;Melanoma;Melanoma-pancreatic_cancer_syndrome;Melanoma_and_neural_system_tumor_syndrome;Neoplasm;Squamous_cell_lung_carcinoma									9:21800002-22440001;9:21800002-22480001;9:21800002-22520001;9:21800002-24000002;9:21840002-22440001;9:21880002-22440001;9:21880002-22520001	ENCFF039LVJ:ENCFF139JCA:ENCFF183RCR:ENCFF241RXN:ENCFF302WDA:ENCFF311BGF:ENCFF444WRK:ENCFF572FKA:ENCFF603GAT:ENCFF654ZID:ENCFF718ETU:ENCFF822VBC:ENCFF869GJT:ENCFF897UNV	1011669;1043747;1048938;106334;106371;106378;106379;107400;1089730;1096117;1103403;111195;111209;111215;111226;1114637;1117895;1133520;1158328;117811;117812;117841;1191453;119379;119380;119381;119402;119403;119405;119409;119415;1204969;120976;120996;120997;120999;121004;121013;1252724;129644;129664;129665;129667;129669;1304528;1330394;133717;133718;133719;133720;133721;...	gain;loss	0.485	0.36	9:21771575-21771685;9:21771819-21771934	MLT1F2;MLT1H2	9:22011759-22011878	AmnSINE1
9_105570632_105584831_DEL_1	9	105570632	105584831	-14197	DEL	C	<DEL>	531	PASS	SUPP=37;SUPP_VEC=1111011111111111111111111110000000000011111111111000000000000000000000000;SVLEN=-14197;SVTYPE=DEL;SVMETHOD=SURVIVOR1.0.7;CHR2=chr9;END=105584830;CIPOS=0,3;CIEND=0,1;STRANDS=+-	FKTN	1	FKTN (morbid)							dbVar:nssv16213439	9:105575023-105575147					1	Fukuyama_congenital_muscular_dystrophy;Walker-Warburg_congenital_muscular_dystrophy							IMH	9:65437054-134286391;9:80897169-125694547;9:89671547-130954998			704374	loss	0.37	0.37			9:105584541-105584822	AluJb
10_42528649_45086978_DUP_1	10	42528649	45086978	2558303	DUP	A	<DUP>	82	PASS	SUPP=54;SUPP_VEC=1100000111111111111111111110000000000011101111111111111111111101111111011;SVLEN=2558303;SVTYPE=DUP;SVMETHOD=SURVIVOR1.0.7;CHR2=chr10;END=45086964;CIPOS=-14,50;CIEND=-4,14;STRANDS=-+	BMS1;CSGALNACT2;CXCL12;DEPP1;FXYD4;HNRNPA3P1;HNRNPF;LINC00619;LINC00840;LINC00841;LINC01264;LINC01518;LINC02623;LINC02658;LINC02881;LOC105378269;LOC283028;MIR5100;RASGEF1A;RASSF4;RET;SNORD3J;TMEM72;TMEM72-AS1;ZNF22;ZNF22-AS1;ZNF239;ZNF32;ZNF32-AS1;ZNF32-AS2;ZNF32-AS3;ZNF33B;ZNF37BP;ZNF485;ZNF487	35	AGAP10P;AGAP4;ALOX5;BMS1;CCNYL2;CSGALNACT2;CXCL12;DEPP1;FXYD4;HNRNPA3P1;HNRNPF;LINC00619;LINC00839;LINC00840;LINC00841;LINC01264;LINC01518;LINC02623;LINC02658;LINC02881;LOC105378269;LOC283028;MARCHF8;MIR5100;OR13A1;PARGP1;RASGEF1A;RASSF4;RET (morbid);RSU1P2;SNORD3J;TMEM72;TMEM72-AS1;WASHC2C;ZFAND4;ZNF22;ZNF22-AS1;ZNF239;ZNF32;ZNF32-AS1;ZNF32-AS2;ZNF32-AS3;ZNF33B;ZNF37BP;ZNF485;ZNF487			dbVar:nssv15129141	10:43300732-43541960	Central hypoventilation syndrome, congenital, 209880 (3);Medullary thyroid carcinoma, 155240 (3);Multiple endocrine neoplasia IIA, 171400 (3);Multiple endocrine neoplasia IIB, 162300 (3);Pheochromocytoma, 171300 (3);Hirschsprung disease, protection against, 142623 (3);Hirschsprung disease, susceptibility to, 1, 142623 (3)		HI3:RET;dbVar:nssv15770521;morbid:RET	10:43077069-43130351;10:43100449-43102639;10:43600179-43623062					59	Congenital_central_hypoventilation;Constipation;Familial_medullary_thyroid_carcinoma;Gingival_overgrowth;Hereditary_cancer-predisposing_syndrome;Hirschsprung_disease;Hirschsprung_disease_1;Hypertelorism;Hypothyroidism;Inborn_genetic_diseases;Joint_hypermobility;MEN2_phenotype:_Unclassified;MULTIPLE_ENDOCRINE_NEOPLASIA,_TYPE_IIA,_WITH_HIRSCHSPRUNG_DISEASE;Medullary_thyroid_carcinoma;Multiple_endoc…							IMH	10:27329762-45158645	10:42664553-42744552;10:42664553-42784552;10:42704553-43584552;10:42784553-43624552;10:42824553-43624552;10:43104553-43744552;10:43544553-44424552;10:43544553-44464552;10:43544553-44984552;10:43544553-45064552;10:43584553-44344552;10:43584553-44424552;10:43584553-44504552;10:43584553-45024552;10:43584553-45064552;10:43584553-45184552;10:43624553-44424552;10:43624553-44984552;10:43624553-45064552;…	ENCFF039LVJ:ENCFF067UVH:ENCFF139JCA:ENCFF156SZO:ENCFF176FDF:ENCFF183RCR:ENCFF241RXN:ENCFF296RLZ:ENCFF302WDA:ENCFF311BGF:ENCFF444WRK:ENCFF458AHX:ENCFF461GOG:ENCFF572FKA:ENCFF603GAT:ENCFF654ZID:ENCFF716CFF:ENCFF718ETU:ENCFF796ORT:ENCFF822VBC:ENCFF869GJT	1004424;1007832;1074548;110909;111894;11331;114862;120485;120486;121527;122399;12477;125629;125630;126497;129768;130625;132259;132260;133809;13678;137822;137823;137824;137825;1388866;140383;1406422;14283;143114;1472437;147553;149795;149808;152401;152402;152404;15333;154841;154842;1561971;157256;157258;157260;157261;162764;162765;163555;164274;166577;167447;...	gain;loss	0.425	0.31	10:42526228-42532221	L1PA3	10:45086249-45086960;10:45086918-45087267	L1MEf;L1MEi			10:42510740-42645952	10:45072768-45099757
10_87773000_87887256_DUP_1	10	87773000	87887256	114084	DUP	G	<DUP>	233	PASS	SUPP=35;SUPP_VEC=0101000000000000111111111111011101111100000000000111111111111100000000000;SVLEN=114084;SVTYPE=DUP;SVMETHOD=SURVIVOR1.0.7;CHR2=chr10;END=87887154;CIPOS=-106,16;CIEND=-44,102;STRANDS=-+	ATAD1;CFL1P1;KLLN;PTEN	4	ATAD1 (morbid);CFL1P1;KLLN (morbid);LIPJ;MINPP1;NUTM2A;NUTM2A-AS1;NUTM2D;PAPSS2 (morbid);PTEN (morbid);RNLS;SHLD2;SNORD74			dbVar:nssv15129949	10:87829800-87882793			dbVar:nssv15144814	10:87863171-87864558					29	Cowden_syndrome_1;Hereditary_cancer-predisposing_syndrome;Meningioma,_familial;Neoplasm_of_ovary;PTEN_hamartoma_tumor_syndrome;not_specified									10:87800244-88880243;10:87840244-88720243;10:87840244-89840243	ENCFF039LVJ:ENCFF183RCR:ENCFF302WDA:ENCFF718ETU:ENCFF822VBC:ENCFF897UNV	1005896;1008159;1008842;1009095;1009439;1012134;1014220;1014911;1016636;1016930;1018490;1019281;1062072;1102686;1193306;1626578;1751972;1790793;1898941;2131741;2144705;2156437;2177546;2222207;2285301;2486927;2678802;2778335;531306;596734;599458;607145;607146;610961;612821;990722	gain;loss	0.36	0.355	10:87772967-87773017;10:87773018-87773174	L1PREC2;L1PA13	10:87886976-87888294	MSTD-int
10_87954021_88010566_DEL_1	10	87954021	88010566	-56535	DEL	T	<DEL>	113	PASS	SUPP=49;SUPP_VEC=0000011111111111111111111110000000000011111111111111111111111110100010000;SVLEN=-56535;SVTYPE=DEL;SVMETHOD=SURVIVOR1.0.7;CHR2=chr10;END=88010561;CIPOS=0,15;CIEND=-13,5;STRANDS=+-	PTEN	1	ATAD1 (morbid);CFL1P1;KLLN (morbid);LIPJ;MINPP1;PAPSS2 (morbid);PTEN (morbid);SHLD2;SNORD74;STAMBPL1					PTEN_hamartoma_tumor_syndrome		CLN:940972;dbVar:nssv15130067;dbVar:nssv16211984;dbVar:nssv16214557;dbVar:nssv16216613	10:87960761-87961027;10:87960762-87961026;10:87960884-87961128;10:87960884-87965482;10:87960888-87961124					155	Bannayan-Riley-Ruvalcaba_syndrome;Breast_neoplasm;Cowden_syndrome;Cowden_syndrome_1;Glioblastoma;Glioma_susceptibility_2;Global_developmental_delay;Hemangioma;Hereditary_cancer-predisposing_syndrome;Inborn_genetic_diseases;Macrocephaly/autism_syndrome;Malignant_tumor_of_prostate;Meningioma,_familial;Neoplasm_of_brain;Neoplasm_of_ovary;Neoplasm_of_the_large_intestine;Non-small_cell_lung_cancer;PTE…											2480545;2783615	gain;loss	0.52	0.55	10:87953947-87954234	AluSq2	10:88010395-88010702	AluSx
11_62547995_62716867_DEL_1	11	62547995	62716867	168861	DEL	G	<DEL>	320	PASS	SUPP=58;SUPP_VEC=1101011111111111111111111110000000000011111111111111111111111111111110011;SVLEN=168861;SVTYPE=DEL;SVMETHOD=SURVIVOR1.0.7;CHR2=chr11;END=62716862;CIPOS=-2,16;CIEND=-11,5;STRANDS=+-	B3GAT3;BSCL2;C11orf98;CSKMT;EEF1G;EML3;GANAB;GNG3;HNRNPUL2;HNRNPUL2-BSCL2;INTS5;LBHD1;LRRN4CL;MIR3654;MIR6747;MTA2;ROM1;SNORA57;TUT1;UBXN1;UQCC3	21	AHNAK;ASRGL1;B3GAT3 (morbid);BEST1 (morbid);BSCL2 (morbid);C11orf98;CHRM1;CSKMT;DAGLA;EEF1G;EML3;FADS1 (morbid);FADS2 (morbid);FADS3 (morbid);FEN1;FTH1;GANAB (morbid);GNG3;HNRNPUL2;HNRNPUL2-BSCL2;INCENP;INTS5;LBHD1;LOC105369332;LRRN4CL;MIR3654;MIR6747;MTA2;NXF1;POLR2G;RAB3IL1;ROM1 (morbid);RPLP0P2;SCGB1A1;SCGB1D1;SCGB1D2;SCGB1D4;SCGB2A1;SCGB2A2;SLC22A6;SLC22A8;SLC3A2;SNHG1;SNORA57;SNORD22;SNORD25…							dbVar:nssv15151979	11:62702448-62702569					21	Charcot-Marie-Tooth_disease,_type_2;Congenital_generalized_lipodystrophy_type_2;Distal_hereditary_motor_neuronopathy_type_5;Encephalopathy,_progressive,_with_or_without_lipodystrophy;MULTIPLE_JOINT_DISLOCATIONS,_SHORT_STATURE,_AND_CRANIOFACIAL_DYSMORPHISM_WITH_CONGENITAL_HEART_DEFECTS;Monogenic_diabetes;Multiple_joint_dislocations,_short_stature,_craniofacial_dysmorphism,_and_congenital_heart_def…							IMH	11:1621660-71538522;11:49193341-89651496;11:49211576-89635120;11:49243026-89597882;11:49358810-89347590;11:49403037-89297530;11:49586832-89037283;11:49629781-88995227;11:49736708-88892563			121587;253152;260866;310498;33282;365018;378985;378986;378987;378988;39155;423314;449600;572339;668685;687558;687559;687562;687563;729945;908392;961412	gain;loss	0.56	0.395
12_9401056_31254994_INV_1	12	9401056	31254994	21853900	INV	N	<INV>	.	PASS	SUPP=5;SUPP_VEC=0100000000000000000000000000000000000000000000000001100100100000000000000;SVLEN=21853900;SVTYPE=INV;SVMETHOD=SURVIVOR1.0.7;CHR2=chr12;END=31254994;CIPOS=0,12;CIEND=-72,0;STRANDS=++	ABCC9;AEBP2;APOLD1;ARHGDIB;ARNTL2;ARNTL2-AS1;ART4;ATF7IP;BCAT1;BCL2L14;BHLHE41;BORCS5;C12orf60;C12orf71;C12orf77;C2CD5;CAPRIN2;CAPZA3;CCDC91;CD69;CDKN1B;CFAP94;CLEC12A;CLEC12A-AS1;CLEC12B;CLEC1A;CLEC1B;CLEC2A;CLEC2B;CLEC2D;CLEC7A;CLEC9A;CLECL1;CMAS;CREBL2;DDX11;DDX11-AS1;DDX12P;DDX47;DERA;DUSP16;EIF2S3B;EMP1;EPS8;ERGIC2;ERP27;ETFRF1;ETNK1;ETV6;FAM234B;FAR2;FGFR1OP2;GABARAPL1;GOLT1B;GPR19;GPRC5A;G…	202	A2M;A2MP1;ABCC9 (morbid);AEBP2;APOLD1;ARHGDIB;ARNTL2;ARNTL2-AS1;ART4;ATF7IP;BCAT1;BCL2L14;BHLHE41;BORCS5;C12orf60;C12orf71;C12orf77;C2CD5;CAPRIN2;CAPZA3;CCDC91;CD69;CDKN1B (morbid);CFAP94;CLEC12A;CLEC12A-AS1;CLEC12B;CLEC1A;CLEC1B;CLEC2A;CLEC2B;CLEC2D;CLEC7A (morbid);CLEC9A;CLECL1;CMAS;CREBL2;DDX11 (morbid);DDX11-AS1;DDX12P;DDX47;DENND5B;DENND5B-AS1;DERA;DUSP16;EIF2S3B;EMP1;EPS8;ERGIC2;ERP27;ETFRF…			dbVar:nssv15122439;dbVar:nssv15125995;dbVar:nssv15140853;dbVar:nssv15150192	12:13634987-13726033;12:17884173-26528429;12:20685064-22581939;12:22135857-27415740	?Atrial fibrillation, familial, 12, 614050 (3);Cardiomyopathy, dilated, 1O, 608569 (3);Hypertrichotic osteochondrodysplasia, 239850 (3);Achromatopsia 6, 610024 (3);Retinal cone dystrophy 3, 610024 (3);Arteriovenous malformation of the brain, somatic, 108010 (3);Bladder cancer, somatic, 109800 (3);Breast cancer, somatic, 114480 (3);Cardiofaciocutaneous syndrome 2, 615278 (3);Gastric cancer, somati…		CLN:211605;HI3:CDKN1B;HI3:GRIN2B;HI3:SOX5;dbVar:nssv15120354;dbVar:nssv15120690;dbVar:nssv15122531;dbVar:nssv15123678;dbVar:nssv15125181;dbVar:nssv15125182;dbVar:nssv15126972;dbVar:nssv15131101;dbVar:nssv15132224;dbVar:nssv15132290;dbVar:nssv15133937;dbVar:nssv15133943;dbVar:nssv15134320;dbVar:nssv15138684;dbVar:nssv15145436;dbVar:nssv15147133;dbVar:nssv15148791;dbVar:nssv15148981;dbVar:nssv15150…	12:10183610-13382415;12:10279921-10282798;12:10564829-13879926;12:10998447-11002074;12:11069360-14247376;12:11121039-15908154;12:11584890-16627952;12:11771233-13547775;12:11802607-12048311;12:12268960-12419978;12:12363649-15280588;12:12388842-15540422;12:12717002-13982130;12:12717368-12722369;12:12717384-12718946;12:12717830-12718956;12:12870301-12875303;12:13537337-13982012;12:13690270-14134536;…					159	Abnormal_facial_shape;Abnormality_of_the_face;Acute_lymphoid_leukemia;Acute_myeloid_leukemia;Adenocarcinoma_of_stomach;Ataxia;Behavioral_abnormality;Brachydactyly-arterial_hypertension_syndrome;Breast_adenocarcinoma;Bulbous_nose;Carcinoma_of_esophagus;Carcinoma_of_pancreas;Cardio-facio-cutaneous_syndrome;Cardiofaciocutaneous_syndrome_1;Cardiofaciocutaneous_syndrome_2;Cerebral_arteriovenous_malfor…									12:10047402-10767401;12:10047402-10807401;12:10047402-11527066;12:10127402-10767401;12:10727402-11487066;12:10727402-11527066;12:10727402-11567066;12:10767402-11527066;12:10807402-11487066;12:10807402-11527066;12:11447067-12087066;12:11447067-12167066;12:11447067-12847066;12:11447067-12887066;12:11447067-13447066;12:11447067-14167066;12:11447067-16047066;12:11447067-16127066;12:11447067-18167066;…	ENCFF039LVJ:ENCFF067UVH:ENCFF139JCA:ENCFF156SZO:ENCFF176FDF:ENCFF183RCR:ENCFF241RXN:ENCFF296RLZ:ENCFF302WDA:ENCFF311BGF:ENCFF444WRK:ENCFF458AHX:ENCFF461GOG:ENCFF572FKA:ENCFF603GAT:ENCFF654ZID:ENCFF716CFF:ENCFF718ETU:ENCFF796ORT:ENCFF822VBC:ENCFF869GJT	1001277;1001296;1001311;1001313;1001314;1001345;1001349;1001350;1001351;1001352;1001353;1001357;1001359;1001360;1001361;1001363;1001364;1001365;1001366;1001367;1001368;1001369;1001370;1001371;1001372;1001373;1001374;1001375;1001376;1001377;1001378;1001379;1001380;1001381;1001390;1001391;1001530;1001535;1001537;1001596;1001597;1001598;1001982;1002751;1002754;1002755;1002756;1002757;1002759;1002760…	gain;loss	0.5	0.435	12:9400823-9401135	AluSz6	12:31254836-31255057;12:31255075-31255290	AluJb;L1M4			12:9393901-9402917;12:9394047-9404823
12_9425000_31256000_INV_1	12	9425000	31256000	21827900	INV	N	<INV>	.	PASS	SUPP=2;SUPP_VEC=0000100000000000000000000000000000000000000000000000000000100000000000000;SVLEN=21827900;SVTYPE=INV;SVMETHOD=SURVIVOR1.0.7;CHR2=chr12;END=31254782;CIPOS=-5004,0;CIEND=0,1218;STRANDS=++	ABCC9;AEBP2;APOLD1;ARHGDIB;ARNTL2;ARNTL2-AS1;ART4;ATF7IP;BCAT1;BCL2L14;BHLHE41;BORCS5;C12orf60;C12orf71;C12orf77;C2CD5;CAPRIN2;CAPZA3;CCDC91;CD69;CDKN1B;CFAP94;CLEC12A;CLEC12A-AS1;CLEC12B;CLEC1A;CLEC1B;CLEC2A;CLEC2B;CLEC2D;CLEC7A;CLEC9A;CLECL1;CMAS;CREBL2;DDX11;DDX11-AS1;DDX12P;DDX47;DERA;DUSP16;EIF2S3B;EMP1;EPS8;ERGIC2;ERP27;ETFRF1;ETNK1;ETV6;FAM234B;FAR2;FGFR1OP2;GABARAPL1;GOLT1B;GPR19;GPRC5A;G…	201	A2M;A2MP1;ABCC9 (morbid);AEBP2;APOLD1;ARHGDIB;ARNTL2;ARNTL2-AS1;ART4;ATF7IP;BCAT1;BCL2L14;BHLHE41;BORCS5;C12orf60;C12orf71;C12orf77;C2CD5;CAPRIN2;CAPZA3;CCDC91;CD69;CDKN1B (morbid);CFAP94;CLEC12A;CLEC12A-AS1;CLEC12B;CLEC1A;CLEC1B;CLEC2A;CLEC2B;CLEC2D;CLEC7A (morbid);CLEC9A;CLECL1;CMAS;CREBL2;DDX11 (morbid);DDX11-AS1;DDX12P;DDX47;DENND5B;DENND5B-AS1;DERA;DUSP16;EIF2S3B;EMP1;EPS8;ERGIC2;ERP27;ETFRF…			dbVar:nssv15122439;dbVar:nssv15125995;dbVar:nssv15140853;dbVar:nssv15150192	12:13634987-13726033;12:17884173-26528429;12:20685064-22581939;12:22135857-27415740	?Atrial fibrillation, familial, 12, 614050 (3);Cardiomyopathy, dilated, 1O, 608569 (3);Hypertrichotic osteochondrodysplasia, 239850 (3);Achromatopsia 6, 610024 (3);Retinal cone dystrophy 3, 610024 (3);Arteriovenous malformation of the brain, somatic, 108010 (3);Bladder cancer, somatic, 109800 (3);Breast cancer, somatic, 114480 (3);Cardiofaciocutaneous syndrome 2, 615278 (3);Gastric cancer, somati…		CLN:211605;HI3:CDKN1B;HI3:GRIN2B;HI3:SOX5;dbVar:nssv15120354;dbVar:nssv15120690;dbVar:nssv15122531;dbVar:nssv15123678;dbVar:nssv15125181;dbVar:nssv15125182;dbVar:nssv15126972;dbVar:nssv15131101;dbVar:nssv15132224;dbVar:nssv15132290;dbVar:nssv15133937;dbVar:nssv15133943;dbVar:nssv15134320;dbVar:nssv15138684;dbVar:nssv15145436;dbVar:nssv15147133;dbVar:nssv15148791;dbVar:nssv15148981;dbVar:nssv15150…	12:10183610-13382415;12:10279921-10282798;12:10564829-13879926;12:10998447-11002074;12:11069360-14247376;12:11121039-15908154;12:11584890-16627952;12:11771233-13547775;12:11802607-12048311;12:12268960-12419978;12:12363649-15280588;12:12388842-15540422;12:12717002-13982130;12:12717368-12722369;12:12717384-12718946;12:12717830-12718956;12:12870301-12875303;12:13537337-13982012;12:13690270-14134536;…					159	Abnormal_facial_shape;Abnormality_of_the_face;Acute_lymphoid_leukemia;Acute_myeloid_leukemia;Adenocarcinoma_of_stomach;Ataxia;Behavioral_abnormality;Brachydactyly-arterial_hypertension_syndrome;Breast_adenocarcinoma;Bulbous_nose;Carcinoma_of_esophagus;Carcinoma_of_pancreas;Cardio-facio-cutaneous_syndrome;Cardiofaciocutaneous_syndrome_1;Cardiofaciocutaneous_syndrome_2;Cerebral_arteriovenous_malfor…									12:10047402-10767401;12:10047402-10807401;12:10047402-11527066;12:10127402-10767401;12:10727402-11487066;12:10727402-11527066;12:10727402-11567066;12:10767402-11527066;12:10807402-11487066;12:10807402-11527066;12:11447067-12087066;12:11447067-12167066;12:11447067-12847066;12:11447067-12887066;12:11447067-13447066;12:11447067-14167066;12:11447067-16047066;12:11447067-16127066;12:11447067-18167066;…	ENCFF039LVJ:ENCFF067UVH:ENCFF139JCA:ENCFF156SZO:ENCFF176FDF:ENCFF183RCR:ENCFF241RXN:ENCFF296RLZ:ENCFF302WDA:ENCFF311BGF:ENCFF444WRK:ENCFF458AHX:ENCFF461GOG:ENCFF572FKA:ENCFF603GAT:ENCFF654ZID:ENCFF716CFF:ENCFF718ETU:ENCFF796ORT:ENCFF822VBC:ENCFF869GJT	1001277;1001296;1001311;1001313;1001314;1001345;1001349;1001350;1001351;1001352;1001353;1001357;1001359;1001360;1001361;1001363;1001364;1001365;1001366;1001367;1001368;1001369;1001370;1001371;1001372;1001373;1001374;1001375;1001376;1001377;1001378;1001379;1001380;1001381;1001390;1001391;1001530;1001535;1001537;1001596;1001597;1001598;1001982;1002751;1002754;1002755;1002756;1002757;1002759;1002760…	gain;loss	0.55	0.415	12:9424824-9425124	AluSc8	12:31255990-31256228	(CTTT)n			12:9408670-9448270;12:9414548-9480087
13_32306280_36427241_DUP_1	13	32306280	36427241	4120933	DUP	A	<DUP>	233	PASS	SUPP=59;SUPP_VEC=1101011111111111111111111110000000000011111111111111111111111110111111111;SVLEN=4120933;SVTYPE=DUP;SVMETHOD=SURVIVOR1.0.7;CHR2=chr13;END=36427228;CIPOS=-22,4;CIEND=-4,13;STRANDS=-+	BRCA2;CCDC169;CCDC169-SOHLH2;DCLK1;KL;LINC00423;LINC00445;LINC00457;LINC02343;LINC02344;MAB21L1;MICOS10P1;N4BP2L1;N4BP2L2;N4BP2L2-IT2;NBEA;PDS5B;RFC3;SOHLH2;SPART;SPART-AS1;STARD13;STARD13-AS;ZAR1L	24	BRCA2 (morbid);CCDC169;CCDC169-SOHLH2;CCNA1;DCLK1;EEF1DP3;EXOSC8 (morbid);FRY;FRY-AS1;KL;LINC00423;LINC00445;LINC00457;LINC02343;LINC02344;MAB21L1 (morbid);MICOS10P1;N4BP2L1;N4BP2L2;N4BP2L2-IT2;NBEA;PDS5B;RFC3;RFXAP (morbid);SERTM1;SOHLH2;SPART;SPART-AS1;STARD13;STARD13-AS;SUPT20H;ZAR1L	Hereditary_breast_and_ovarian_cancer_syndrome		CLN:641784;dbVar:nssv15129188;dbVar:nssv15129210;dbVar:nssv15129229;dbVar:nssv15129398;dbVar:nssv15130057;dbVar:nssv15130748;dbVar:nssv15143890;dbVar:nssv15143902;dbVar:nssv15144727;dbVar:nssv15149140;dbVar:nssv15771803;dbVar:nssv15771804;dbVar:nssv16212160;dbVar:nssv16214040	13:32319209-32335388;13:32325599-32339135;13:32339561-32339627;13:32339569-32360855;13:32344552-32346902;13:32346807-32346916;13:32354841-32380165;13:32354855-32380151;13:32356408-32357949;13:32356422-32363539;13:32370382-32371120;13:32370396-32371106;13:32370558-32376669;13:32370936-32371120;13:32370950-32371106	Breast-ovarian_cancer,_familial_2;Cerebellar, ocular, craniofacial, and genital syndrome, 618479 (3);Fanconi anemia, complementation group D1, 605724 (3);Wilms tumor, 194070 (3);Breast cancer, male, susceptibility to, 114480 (3);Breast-ovarian cancer, familial, 2, 612555 (3);Glioblastoma 3, 613029 (3);Medulloblastoma, 155255 (3);Pancreatic cancer 2, 613347 (3);Prostate cancer, 176807 (3);Heredita…		CLN:102779;CLN:248518;CLN:262801;CLN:262847;CLN:262851;CLN:420994;CLN:427339;CLN:463812;CLN:611324;CLN:917145;HI3:BRCA2;HI3:NBEA;dbVar:nssv15119415;dbVar:nssv15123656;dbVar:nssv15124370;nssv15125279;dbVar:nssv15124959;dbVar:nssv15124966;dbVar:nssv15128346;dbVar:nssv15129257;dbVar:nssv15129290;dbVar:nssv15129295;dbVar:nssv15129338;dbVar:nssv15129395;dbVar:nssv15129860;dbVar:nssv15129899;nssv162076…	13:32315356-32316292;13:32315479-32319076;13:32315479-32399673;13:32315480-32316547;13:32315480-32319345;13:32315480-32346916;13:32315480-32355308;13:32315480-32357949;13:32315480-32371120;13:32315480-32394953;13:32315480-32398770;13:32315480-32398771;13:32315480-32398790;13:32315508-32400268;13:32316422-32316527;13:32316422-32319325;13:32316422-32355288;13:32316455-32325190;13:32316455-32326288;…	Breast-ovarian_cancer,_familial_2;Hereditary_cancer-predisposing_syndrome		CLN:816046;CLN:858807	13:32319165-32319447;13:32336552-32336711	3470	Asthma;Ateleiotic_dwarfism;BRCA2-Related_Disorders;Breast-ovarian_cancer,_familial_1;Breast-ovarian_cancer,_familial_2;Breast_and/or_ovarian_cancer;Breast_cancer,_susceptibility_to;Breast_carcinoma;Breast_neoplasm;Cancer_of_the_pancreas;Carcinoma_of_colon;Cerebellar_ataxia;Cerebral_palsy;Colorectal_cancer;Diffuse_intrinsic_pontine_glioma;Dysarthria;Ectopic_ossification;Epilepsy;Failure_to_thrive;…									13:32385864-33785863;13:32385864-35225863;13:32425864-33825863;13:32465864-33785863;13:32505864-33825863;13:32505864-33865863;13:32545864-33185863;13:32545864-33825863;13:32585864-33825863;13:32585864-33905863;13:32625864-33785863;13:32665864-33865863;13:32945863-33785863;13:33145864-33825863;13:33745864-35225863;13:33745864-35265863;13:33745864-35905863;13:33785864-34625863;13:33785864-35185863;…	ENCFF039LVJ:ENCFF067UVH:ENCFF139JCA:ENCFF156SZO:ENCFF176FDF:ENCFF183RCR:ENCFF241RXN:ENCFF296RLZ:ENCFF302WDA:ENCFF311BGF:ENCFF444WRK:ENCFF458AHX:ENCFF461GOG:ENCFF572FKA:ENCFF603GAT:ENCFF654ZID:ENCFF716CFF:ENCFF718ETU:ENCFF796ORT:ENCFF822VBC:ENCFF869GJT	1004505;1004506;1004508;1004509;1004510;1004511;1005177;1005329;1008215;1010018;101389;10166;10167;1018272;1018273;102612;1049325;1053158;1055965;106630;1075980;107639;108471;1101585;1103260;1106338;110942;110943;110944;112141;1124942;1182061;118770;119534;119535;119795;119959;1215156;1217260;1221;1226511;123148;123801;123802;1261204;127701;127702;127703;1283551;1297471;129885;...	gain;loss	0.32	0.365	13:32305841-32306648	L1MEg	13:36426013-36427143	L1MA2
13_52688324_60966096_DEL_1	13	52688324	60966096	8277643	DEL	A	<DEL>	60	PASS	SUPP=57;SUPP_VEC=1100111111111111111111111110000000000011111111111111111111110111101110111;SVLEN=8277643;SVTYPE=DEL;SVMETHOD=SURVIVOR1.0.7;CHR2=chr13;END=60966095;CIPOS=-5,3671;CIEND=-3095,1;STRANDS=+-	CNMD;DIAPH3;DIAPH3-AS1;DIAPH3-AS2;LINC00374;LINC00378;LINC00434;LINC00458;LINC00558;LINC01065;LINC02338;MIR1297;MIR5007;MIR759;OLFM4;PCDH17;PCDH8;PRR20A;PRR20B;PRR20C;PRR20D;PRR20E;SUGT1;TDRD3	24	ATP7B (morbid);CKAP2;CNMD;DIAPH3 (morbid);DIAPH3-AS1;DIAPH3-AS2;HNRNPA1L2;LINC00374;LINC00378;LINC00434;LINC00458;LINC00558;LINC01065;LINC02338;MIR1297;MIR5007;MIR759;NEK3;OLFM4;PCDH17;PCDH20;PCDH8;PRR20A;PRR20B;PRR20C;PRR20D;PRR20E;SUGT1;TDRD3;THSD1;TPTE2P3;UTP14C;VPS36					Auditory neuropathy, AD, 1, 609129 (3)		morbid:DIAPH3	13:60435390-60587323													IMH	13:32383136-100111306;13:42622758-110043479	13:53105866-53745865;13:53105866-55225865;13:53105866-57625866;13:53145866-53825865;13:53145866-53865865;13:53145866-55305865;13:53145866-55665865;13:53145866-57505866;13:53145866-57665866;13:53145866-59625866;13:53145866-60465866;13:53185866-53865865;13:53185866-54425865;13:53185866-54745865;13:53185866-55225865;13:53185866-55305865;13:53185866-55465865;13:53185866-57585866;13:53185866-57625866;…	ENCFF039LVJ:ENCFF067UVH:ENCFF139JCA:ENCFF156SZO:ENCFF176FDF:ENCFF183RCR:ENCFF241RXN:ENCFF296RLZ:ENCFF302WDA:ENCFF311BGF:ENCFF444WRK:ENCFF458AHX:ENCFF461GOG:ENCFF572FKA:ENCFF603GAT:ENCFF654ZID:ENCFF716CFF:ENCFF718ETU:ENCFF796ORT:ENCFF822VBC:ENCFF869GJT	1008223;1016961;10175;10176;103538;106635;106636;107643;107645;109545;109546;1103479;112146;112147;112148;113735;1143388;114970;1151562;115544;116598;116599;1170714;1176946;118775;1194976;119539;1202155;1203532;12086;121150;1223915;122522;1231100;123150;123816;123817;123819;125168;1279539;130762;130764;132538;132539;132540;132541;1329145;136137;136138;136140;136141;...	gain;loss	0.285	0.39			13:60966012-60966192	MER58A
14_24380212_58871000_INV_1	14	24380212	58871000	34487467	INV	G	<INV>	60	PASS	SUPP=49;SUPP_VEC=1001101111111111111111111110010000100011111111111111110111111100000000000;SVLEN=34487467;SVTYPE=INV;SVMETHOD=SURVIVOR1.0.7;CHR2=chr14;END=58867756;CIPOS=-74,3714;CIEND=-129,3244;STRANDS=++	ABHD12B;ACTR10;AKAP6;AP4S1;AP5M1;ARF6;ARHGAP5;ARHGAP5-AS1;ARID4A;ARMH4;ATG14;ATL1;BAZ1A;BMP4;BRMS1L;C14orf28;CBLN3;CCDC198;CDKL1;CDKN3;CFL2;CGRRF1;CLEC14A;CMA1;CNIH1;COCH;CTSG;DACT1;DDHD1;DLGAP5;DMAC2L;DNAAF2;DTD2;EAPP;EGLN3;ERO1A;EXOC5;FAM177A1;FANCM;FBXO33;FBXO34;FERMT2;FKBP3;FOXA1;FOXG1;FOXG1-AS1;FRMD6;FRMD6-AS1;FRMD6-AS2;FSCB;G2E3;G2E3-AS1;GCH1;GEMIN2;GMFB;GNG2;GNPNAT1;GPR137C;GPR33;GZMB;GZMH…	216	ABHD12B;ACTR10;ADCY4;AKAP6;AP4S1 (morbid);AP5M1;ARF6;ARHGAP5;ARHGAP5-AS1;ARID4A;ARMH4;ATG14;ATL1 (morbid);BAZ1A;BMP4 (morbid);BRMS1L;C14orf28;CBLN3;CCDC198;CDKL1;CDKN3;CFL2 (morbid);CGRRF1;CHMP4A;CIDEB;CLEC14A;CMA1;CNIH1;COCH (morbid);CPNE6;CTSG;DAAM1;DACT1;DCAF11;DDHD1 (morbid);DHRS1;DHRS4;DHRS4-AS1;DHRS4L2;DLGAP5;DMAC2L;DNAAF2;DTD2;EAPP;EGLN3;EMC9;ERO1A;EXOC5;FAM177A1;FANCM (morbid);FBXO33;FBXO…			dbVar:nssv15124675;dbVar:nssv15131550;dbVar:nssv15137747;dbVar:nssv15138397;dbVar:nssv15144289;dbVar:nssv15146403;dbVar:nssv15774779;dbVar:nssv16214425;dbVar:nssv16214499	14:26704808-33418399;14:27266310-29982651;14:30670314-44990595;14:36191711-37228500;14:38411139-38421941;14:39196172-56714461;14:45159086-45159290;14:45159090-45159286;14:58448320-58450766	?Deafness, AR 110, 618094 (3);Deafness, AD 9, 601369 (3);?Premature ovarian failure 15, 618096 (3);Spermatogenic failure 28, 618086 (3);Chorea, hereditary benign, 118700 (3);Choreoathetosis, hypothyroidism, and neonatal respiratory distress, 610978 (3);Thyroid cancer, nonmedullary, 1, 188550 (3);Congenital disorder of glycosylation, type IIa, 212066 (3);Congenital heart defects and ectodermal dys…	HP:0040144	CLN:568018;CLN:805788;CLN:961873;HI3:FOXG1;HI3:GCH1;HI3:OTX2;HI3:PAX9;dbVar:nssv15119630;dbVar:nssv15119826;dbVar:nssv15120098;dbVar:nssv15120169;dbVar:nssv15120309;dbVar:nssv15120310;dbVar:nssv15120311;dbVar:nssv15121702;dbVar:nssv15121810;dbVar:nssv15125670;dbVar:nssv15128380;dbVar:nssv15128599;dbVar:nssv15129157;dbVar:nssv15130232;dbVar:nssv15133473;dbVar:nssv15134591;dbVar:nssv15134829;dbVar:…	14:24547908-24584158;14:24630473-24635774;14:24703422-29815817;14:24708850-24711829;14:24718319-24732383;14:26719455-29254765;14:28015714-29222228;14:28766787-28770277;14:28767260-28768769;14:28767450-28767554;14:28767677-28767730;14:28803988-33234266;14:29235992-29239483;14:29979733-34548653;14:30045685-30397053;14:30382554-37712341;14:30792271-44685131;14:31066187-31072983;14:31343764-31359824;…					299	APS41-Related_disorder;Abnormality_of_the_optic_nerve;Anophthalmia-microphthalmia_syndrome;Autosomal_recessive_DOPA_responsive_dystonia;Benign_hereditary_chorea;Charcot-Marie-Tooth_disease;Choreoathetosis,_hypothyroidism,_and_neonatal_respiratory_distress;Congenital_cerebellar_hypoplasia;Deafness,_autosomal_dominant_9;Distal_lower_limb_muscle_weakness;Distal_sensory_impairment;Dystonia_5;Ectoderm…							IMH	14:23629192-97505158	14:24410795-25450794;14:24410795-28730794;14:24410795-34530794;14:24410795-44890797;14:24450795-25450794;14:24450795-28730794;14:24490795-105573663;14:24490795-25330794;14:24490795-25410794;14:24490795-25450794;14:24490795-25490794;14:24490795-25530794;14:24490795-26130794;14:24490795-26930794;14:24490795-27650794;14:24490795-28690794;14:24490795-28730794;14:24490795-30570794;14:24490795-30650794…	ENCFF039LVJ:ENCFF067UVH:ENCFF139JCA:ENCFF156SZO:ENCFF176FDF:ENCFF183RCR:ENCFF241RXN:ENCFF296RLZ:ENCFF302WDA:ENCFF311BGF:ENCFF444WRK:ENCFF458AHX:ENCFF461GOG:ENCFF572FKA:ENCFF603GAT:ENCFF654ZID:ENCFF716CFF:ENCFF718ETU:ENCFF796ORT:ENCFF822VBC:ENCFF869GJT	1000162;1000201;1000767;1004523;1004524;1004525;1004526;1004527;1004528;1004529;1004530;1004532;1004534;1004536;1004538;1004545;1004546;1004547;1004548;1005185;1005328;1005457;1005458;1006293;1006294;1006296;1006297;1006298;1006300;1006301;1006684;1006768;100701;1007011;1008231;100860;1009234;1009235;1009236;1009237;1009921;101089;101103;101108;101109;101111;101112;101114;101118;101119;101127;...	gain;loss	0.56	0.305	14:24380029-24380184	L2b
14_36140984_45765422_DEL_1	14	36140984	45765422	9624335	DEL	A	<DEL>	284	PASS	SUPP=58;SUPP_VEC=1101111111111111111111111110000000000011111111111111111111111101111011101;SVLEN=9624335;SVTYPE=DEL;SVMETHOD=SURVIVOR1.0.7;CHR2=chr14;END=45765420;CIPOS=0,2016;CIEND=-3420,2;STRANDS=+-	C14orf28;CLEC14A;FANCM;FBXO33;FKBP3;FOXA1;FSCB;GEMIN2;KLHL28;LINC00517;LINC00609;LINC00639;LINC02302;LINC02303;LINC02315;LOC100288846;LOC101927418;LOC105370457;LOC105370473;LOC112268136;LRFN5;MBIP;MIA2;MIPOL1;MIR4503;MIS18BP1;NKX2-1;NKX2-1-AS1;NKX2-8;PAX9;PNN;PRPF39;PTCSC3;SEC23A;SEC23A-AS1;SFTA3;SLC25A21;SLC25A21-AS1;SNORD127;SSTR1;TOGARAM1;TRAPPC6B;TTC6	43	BRMS1L;C14orf28;CLEC14A;FANCM (morbid);FBXO33;FKBP3;FOXA1;FSCB;GEMIN2;KLHL28;LINC00517;LINC00609;LINC00639;LINC02302;LINC02303;LINC02315;LOC100288846;LOC101927418;LOC105370457;LOC105370473;LOC112268136;LRFN5;MBIP;MIA2;MIPOL1;MIR4503;MIS18BP1;NKX2-1 (morbid);NKX2-1-AS1;NKX2-8;PAX9 (morbid);PNN;PRPF39;PTCSC3;RALGAPA1 (morbid);RPL10L;SEC23A (morbid);SEC23A-AS1;SFTA3;SLC25A21;SLC25A21-AS1;SNORD127;SS…			dbVar:nssv15131550;dbVar:nssv15138397;dbVar:nssv15144289;dbVar:nssv16214499	14:36191711-37228500;14:38411139-38421941;14:45159086-45159290;14:45159090-45159286	?Premature ovarian failure 15, 618096 (3);Spermatogenic failure 28, 618086 (3);Chorea, hereditary benign, 118700 (3);Choreoathetosis, hypothyroidism, and neonatal respiratory distress, 610978 (3);Thyroid cancer, nonmedullary, 1, 188550 (3);Craniolenticulosutural dysplasia, 607812 (3);Neurodevelopmental disorder with microcephaly, epilepsy, and brain atrophy, 617862 (3);Tooth agenesis, selective, …		HI3:PAX9;dbVar:nssv15119826;dbVar:nssv15120310;dbVar:nssv15121810;dbVar:nssv15133473;dbVar:nssv15135896;dbVar:nssv15755039;dbVar:nssv15769986;dbVar:nssv15770016;dbVar:nssv15770810;dbVar:nssv16208381;dbVar:nssv16213375;dbVar:nssv16254760;dbVar:nssv16255478;morbid:FANCM;morbid:NKX2-1;morbid:PAX9;morbid:SEC23A;morbid:TRAPPC6B	14:36361190-42072074;14:36434568-41102476;14:36500256-36795324;14:36516072-36520130;14:36533448-37341419;14:36657568-36679362;14:36985603-36989437;14:37121338-37866986;14:37131064-37148567;14:37533702-38648187;14:38817817-40894390;14:39501122-39572439;14:39617017-39639537;14:45002859-45015050;14:45136032-45200008;14:45153910-45200018;14:45166940-45167173;14:45198634-45200018;14:45605141-45636395					68	Benign_hereditary_chorea;Choreoathetosis,_hypothyroidism,_and_neonatal_respiratory_distress;Familial_cancer_of_breast;Fanconi_anemia;Fanconi_anemia,_complementation_group_A;Inborn_genetic_diseases;Joubert_syndrome;Malignant_germ_cell_tumor_of_ovary;Neoplasm_of_ovary;Neurodevelopmental_disorder;PREMATURE_OVARIAN_FAILURE_15;Partial_congenital_absence_of_teeth;SPERMATOGENIC_FAILURE_28							IMH	14:23629192-97505158	14:36290795-36370795;14:36290795-36410795;14:36330795-37250795;14:36330796-37250795;14:36530796-37210795;14:36530796-37250795;14:36570796-37210795;14:36570796-37250795;14:36610796-37170795;14:36610796-37210795;14:37130796-37930795;14:37170796-37890795;14:37170796-37930795;14:37170796-37970795;14:37170796-39050796;14:37170796-39090796;14:37210796-37730795;14:37210796-37810795;14:37210796-37890795;…	ENCFF039LVJ:ENCFF067UVH:ENCFF139JCA:ENCFF156SZO:ENCFF176FDF:ENCFF183RCR:ENCFF241RXN:ENCFF296RLZ:ENCFF302WDA:ENCFF311BGF:ENCFF444WRK:ENCFF458AHX:ENCFF461GOG:ENCFF572FKA:ENCFF603GAT:ENCFF654ZID:ENCFF716CFF:ENCFF718ETU:ENCFF796ORT:ENCFF822VBC:ENCFF869GJT	1000162;1000201;1000767;1004527;1004528;1004529;1004530;1004532;1004534;1004536;1005185;1005328;1005458;1006301;100701;1007011;1012755;101428;101429;101430;101431;101432;101433;1016981;1016982;1016983;1017357;10226;10227;10228;1029332;1031743;1034190;103579;103580;103581;103582;103584;1039832;1042684;1044092;1046770;1046783;1050790;1052239;1052782;105315;105316;1057735;1058;1058118;...	gain;loss	0.38	0.525	14:36139664-36141443	L1MC2	14:45765126-45765402;14:45765438-45765726	AluJr;AluSp
14_85461164_89728289_DUP_1	14	85461164	89728289	4266997	DUP	G	<DUP:TANDEM>	60	PASS	SUPP=37;SUPP_VEC=0000011111111111111110111110000000000010010011111101101111110000000000000;SVLEN=4266997;SVTYPE=DUP;SVMETHOD=SURVIVOR1.0.7;CHR2=chr14;END=89728272;CIPOS=-106,89;CIEND=-341,17;STRANDS=-+	EML5;FLRT2;FOXN3;FOXN3-AS1;FOXN3-AS2;GALC;GPR65;KCNK10;LINC01146;LINC01147;LINC01148;LINC02328;LINC02330;PTPN21;SPATA7;TTC8;ZC3H14	17	CALM1 (morbid);EFCAB11;EML5;FLRT2;FOXN3;FOXN3-AS1;FOXN3-AS2;GALC (morbid);GPR65;KCNK10;KCNK13;LINC01146;LINC01147;LINC01148;LINC02328;LINC02330;NRDE2;PTPN21;SPATA7 (morbid);TDP1;TTC8 (morbid);ZC3H14 (morbid)			dbVar:nssv16212704;dbVar:nssv16213003;dbVar:nssv16213919	14:87925158-87956828;14:87963374-87963521;14:87965495-87968500	?Retinitis pigmentosa 51, 613464 (3);Bardet-Biedl syndrome 8, 615985 (3);Krabbe disease, 245200 (3);Leber congenital amaurosis 3, 604232 (3);Retinitis pigmentosa, juvenile, AR, 604232 (3);Mental retardation, AR 56, 617125 (3)		dbVar:nssv15130867;dbVar:nssv15131615;dbVar:nssv15770591;dbVar:nssv15770935;dbVar:nssv15772051;dbVar:nssv15773162;nssv15773163;dbVar:nssv15774390;nssv15774844;dbVar:nssv15775335;dbVar:nssv15776237;dbVar:nssv15776536;dbVar:nssv16213074;dbVar:nssv16213533;dbVar:nssv16213875;dbVar:nssv16216522;morbid:GALC;morbid:SPATA7;morbid:TTC8;morbid:ZC3H14	14:87932013-87956509;14:87932062-87956509;14:87932063-87956225;14:87933278-87956225;14:87933484-87956263;14:87933907-87956225;14:87933941-87956225;14:87934712-87949951;14:87934712-87950768;14:87934720-87950758;14:87949835-87949941;14:87963374-87963521;14:87968315-87968510;14:87992960-87993627;14:88399357-88460009;14:88852000-88904804;14:89060763-89093940;14:89290994-89347423					64	Amblyopia;Autosomal_recessive_retinitis_pigmentosa;Bardet-Biedl_syndrome;Bardet-Biedl_syndrome_8;Breech_presentation;Developmental_regression;Dysmyelinating_leukodystrophy;EEG_abnormality;EMG:_axonal_abnormality;EMG_abnormality;Galactosylceramide_beta-galactosidase_deficiency;Global_developmental_delay;Hemiparesis;Inborn_genetic_diseases;Intrauterine_growth_retardation;Leber_congenital_amaurosis_…							IMH	14:23629192-97505158	14:85493657-87013656;14:85493657-87973656;14:85573657-86093656;14:85573657-86133656;14:85573657-87933656;14:85613657-86973656;14:85613657-87933656;14:85693657-87053656;14:85693657-87093656;14:85693657-87853656;14:85733657-86933656;14:85733657-87893656;14:85813657-87013656;14:85813657-87933656;14:85973657-86973656;14:85973657-87933656;14:86013657-86973656;14:86053657-86893656;14:86053657-87133656;…	ENCFF039LVJ:ENCFF067UVH:ENCFF139JCA:ENCFF156SZO:ENCFF176FDF:ENCFF183RCR:ENCFF241RXN:ENCFF296RLZ:ENCFF302WDA:ENCFF311BGF:ENCFF444WRK:ENCFF458AHX:ENCFF461GOG:ENCFF572FKA:ENCFF603GAT:ENCFF654ZID:ENCFF716CFF:ENCFF718ETU:ENCFF796ORT:ENCFF822VBC:ENCFF869GJT	1012168;1012169;101469;101470;101471;1016210;1016995;103617;103618;103619;103625;103626;104880;104896;105349;107676;107677;107678;1091317;112251;112252;115032;115033;115034;115035;115036;1155748;115577;115578;116640;116641;118064;1212630;127751;127752;129926;130798;131742;136297;136298;1383640;1409249;1409279;143610;1445574;1526157;152928;152929;157680;157681;159816;...	gain;loss	0.385	0.33
17_8910608_8912179_DEL_1	17	8910608	8912179	-1570	DEL	G	<DEL>	413	PASS	SUPP=35;SUPP_VEC=1111001111111111111111111110000000000001111111111000000000000000000000000;SVLEN=-1570;SVTYPE=DEL;SVMETHOD=SURVIVOR1.0.7;CHR2=chr17;END=8912178;CIPOS=0,1;CIEND=0,1;STRANDS=+-	PIK3R5	1	MFSD6L;PIK3R5 (morbid);PIK3R6																											0.505	0.545	17:8910408-8910644;17:8910640-8910836	MIRb;L2a
19_49025391_49877313_DEL_1	19	49025391	49877313	851556	DEL	.	<DEL>	51	PASS	SUPP=16;SUPP_VEC=1000010010111111000010001110000000000000000000100000001100000000000000000;SVLEN=851556;SVTYPE=DEL;SVMETHOD=SURVIVOR1.0.7;CHR2=chr19;END=49876981;CIPOS=-68,0;CIEND=-1,332;STRANDS=+-	ADM5;AKT1S1;ALDH16A1;AP2A1;BCL2L12;C19orf73;CD37;CGB1;CGB2;CGB5;CGB7;CGB8;CPT1C;DKKL1;FCGRT;FLT3LG;FUZ;GFY;HRC;IRF3;KASH5;KCNA7;LIN7B;LOC101928295;MED25;MIR150;MIR4324;MIR4749;MIR5088;MIR6799;MIR6800;NOSIP;NTF4;PIH1D1;PNKP;PPFIA3;PRMT1;PRR12;PRRG2;PTH2;PTOV1;PTOV1-AS1;PTOV1-AS2;RCN3;RPL13A;RPS11;RRAS;SCAF1;SLC17A7;SLC6A16;SNAR-G1;SNAR-G2;SNORD32A;SNORD33;SNORD34;SNORD35A;SNORD35B;SNRNP70;TEAD2;TR…	61	ADM5;AKT1S1;ALDH16A1;AP2A1;ATF5;BAX (morbid);BCAT2;BCL2L12;C19orf48;C19orf73;CA11;CARD8;CCDC114 (morbid);CD37;CGB1;CGB2;CGB3;CGB5;CGB7;CGB8;CLEC11A;CPT1C;CYTH2;DBP;DHDH;DKKL1;EMP3;FAM83E;FCGRT;FGF21;FLT3LG;FTL (morbid);FUT1;FUT2;FUZ;GFY;GRIN2D (morbid);GRWD1;GYS1 (morbid);HRC;HSD17B14;IL4I1;IRF3;IZUMO1;IZUMO2;JOSD2;KASH5;KCNA7;KCNC3 (morbid);KCNJ14;KDELR1;LHB (morbid);LIG1;LIN7B;LMTK3;LOC10192829…					Colorectal cancer, somatic, 114500 (3);T-cell acute lymphoblastic leukemia, somatic, 613065 (3);Early_infantile_epileptic_encephalopathy_12;Erythrokeratodermia veriabilis et progressiva 6, 618531 (3);Progressive familial heart block, type IB, 604559 (3);Glaucoma 1, open angle, 1O, 613100 (3);Glycogen storage disease 0, muscle, 611556 (3);Hyperferritinemia-cataract syndrome, 600886 (3);L-ferritin …		CLN:648289;dbVar:nssv15124166;morbid:BAX;morbid:FTL;morbid:GYS1;morbid:LHB;morbid:NTF4;morbid:SULT2B1;morbid:TRPM4	19:49078992-49102684;19:49458131-49465055;19:49468565-49470136;19:49471386-49496566;19:49519236-49520348;19:49564396-49567124;19:49661048-49715093;19:49861296-49861909;19:49861778-49861868					36	Abnormality_of_vision;Ataxia-oculomotor_apraxia_4;Ataxia-oculomotor_apraxia_type_1;Autistic_disorder_of_childhood_onset;Basel-Vanagaite-Smirin-Yosef_syndrome;Charcot-Marie-Tooth_disease_type_2B2;Delayed_speech_and_language_development;Early_infantile_epileptic_encephalopathy_10;Early_infantile_epileptic_encephalopathy_12;History_of_neurodevelopmental_disorder;Inborn_genetic_diseases;Intellectual_…									19:49096744-50136743;19:49176744-49976743;19:49376744-49936743;19:49376744-51856747;19:49456744-50336743;19:49496744-50176743;19:49496744-50216743;19:49616744-50096743;19:49616744-51136743;19:49616744-51816747;19:49616744-53056747	ENCFF067UVH:ENCFF139JCA:ENCFF156SZO:ENCFF176FDF:ENCFF183RCR:ENCFF296RLZ:ENCFF311BGF:ENCFF444WRK:ENCFF458AHX:ENCFF461GOG:ENCFF572FKA:ENCFF603GAT:ENCFF654ZID:ENCFF796ORT:ENCFF897UNV:ENCFF921SBY	1063829;1076222;110734;1251646;1347795;142082;142083;148430;1503732;161530;1629783;165905;182613;182614;182615;184979;186777;191061;191400;191406;191420;2097535;2149;22983;22984;2315631;233302;254905;254906;254907;254908;265081;265082;265083;265084;2744467;276176;2763697;279520;289816;289817;290840;292816;302167;302168;302169;302171;302172;306359;310856;319696;...	gain;loss	0.54	0.54							19:49022779-49045400
19_54297005_54577193_BND_1	19	54297005	54577193	280165	BND	N	<NA>	.	PASS	SUPP=9;SUPP_VEC=0100000000000000000000000000000000000000000000000011110011110000000000000;SVLEN=280165;SVTYPE=NA;SVMETHOD=SURVIVOR1.0.7;CHR2=chr19;END=54577180;CIPOS=-8,4;CIEND=-22,13;STRANDS=++	CDC42EP5;KIR3DX1;LAIR1;LAIR2;LENG8;LENG8-AS1;LENG9;LILRA2;LILRA4;LILRA5;TTYH1	11	BRSK1;CACNG6;CACNG7;CACNG8;CDC42EP5;CNOT3 (morbid);COX6B2;DNAAF3 (morbid);EPS8L1;FCAR;GP6 (morbid);HSPBP1;KIR2DL4;KIR3DL1;KIR3DL3;KIR3DX1;KMT5C;LAIR1;LAIR2;LENG1;LENG8;LENG8-AS1;LENG9;LILRA1;LILRA2;LILRA3;LILRA4;LILRA5;LILRA6;LILRB1;LILRB2;LILRB3;LILRB4;LILRB5;LILRP2;MBOAT7 (morbid);MYADM;NDUFA3;NLRP2;NLRP7;OSCAR;PPP1R12C;PPP6R1;PRKCG (morbid);PRPF31 (morbid);RDH13;RPL28;RPS9;SHISA7;SYT5;TARM1;TF…					Spinocerebellar ataxia 14, 605361 (3)		morbid:PRKCG	19:54385450-54410906													IMH	19:53838363-54951371;19:54216913-54668678;19:54280557-54631543	19:54328394-55168632;19:54328729-55168632;19:54328729-55688634;19:54368388-55008632;19:54368388-55088632;19:54368388-55128632;19:54368394-55008632;19:54368394-55088632;19:54368394-55128632;19:54368394-55688634;19:54368394-55728634;19:54368394-55768634;19:54408388-55088632;19:54408388-55688634;19:54408388-55728634;19:54408388-55768634;19:54408823-55088632;19:54448823-55768634;19:54448823-56408631;…	ENCFF039LVJ:ENCFF067UVH:ENCFF156SZO:ENCFF176FDF:ENCFF183RCR:ENCFF241RXN:ENCFF302WDA:ENCFF311BGF:ENCFF444WRK:ENCFF461GOG:ENCFF603GAT:ENCFF654ZID:ENCFF716CFF:ENCFF718ETU:ENCFF796ORT:ENCFF822VBC:ENCFF869GJT:ENCFF881QQG:ENCFF897UNV:ENCFF921SBY	1395160;1601069;1885274;193610;247420;254934;265122;265124;265125;265127;286049;302191;302192;302193;302194;307659;33688;34163;355452;376003;380705;380706;39682;452966;477592;494946;735124;785503;787008;791771;818898;844530;99893	gain;loss	0.455	0.465	19:54296678-54296982;19:54297003-54297092;19:54297092-54297339	AluY;AluSx3;ERVL-B4-int						19:54573281-54577583
20_3883233_3907172_DEL_1	20	3883233	3907172	-23829	DEL	A	<DEL>	95	PASS	SUPP=12;SUPP_VEC=1011000000000000100000011111000001010000000000100000000000000000000000000;SVLEN=-23829;SVTYPE=DEL;SVMETHOD=SURVIVOR1.0.7;CHR2=chr20;END=3907159;CIPOS=-104,0;CIEND=-133,13;STRANDS=+-	PANK2	1	ADAM33;ADRA1D;AP5S1;ATRN;C20orf27;CDC25B;CENPB;GFRA4;HSPA12B;MAVS;MIR103A2;PANK2 (morbid);PRND;RNF24;SIGLEC1;SMOX;SPEF1;UBOX5													7	Pigmentary_pallidal_degeneration											491921;535177	loss	0.485	0.51	20:3883025-3883337	AluY	20:3906805-3907094;20:3907099-3907398	AluSc;AluSx
21_36702365_45711326_INV_1	21	36702365	45711326	9008902	INV	G	<INV>GGTG	275	PASS	SUPP=54;SUPP_VEC=1101011111111111111111111110000000000011111111111111111111111110001100101;SVLEN=9008902;SVTYPE=INV;SVMETHOD=SURVIVOR1.0.7;CHR2=chr21;END=45711282;CIPOS=-17,8;CIEND=-13,44;STRANDS=++	AATBC;ABCG1;ADARB1;AGPAT3;AIRE;B3GALT5;B3GALT5-AS1;BACE2;BRWD1;BRWD1-AS1;BRWD1-AS2;C2CD2;CBS;CBSL;CFAP410;COL18A1;COL18A1-AS1;COL18A1-AS2;CRYAA;CRYAA2;CSTB;DNMT3L;DNMT3L-AS1;DSCAM;DSCAM-AS1;DSCAM-IT1;DSCR10;DSCR4;DSCR8;DSCR9;DYRK1A;ERG;ERVH48-1;ETS2;FAM207A;FAM3B;FRGCA;GATD3A;GATD3B;GET1;GET1-SH3BGR;H2BS1;HLCS;HMGN1;HSF2BP;ICOSLG;IGSF5;ITGB2;ITGB2-AS1;KCNJ15;KCNJ6;KRTAP10-1;KRTAP10-10;KRTAP10-11;…	161	AATBC;ABCG1;ADARB1 (morbid);AGPAT3;AIRE (morbid);B3GALT5;B3GALT5-AS1;BACE2;BRWD1;BRWD1-AS1;BRWD1-AS2;C2CD2;CBR3;CBS (morbid);CBSL;CFAP410 (morbid);CHAF1B;CLDN14 (morbid);COL18A1 (morbid);COL18A1-AS1;COL18A1-AS2;COL6A1 (morbid);COL6A2 (morbid);CRYAA (morbid);CRYAA2;CSTB (morbid);DIP2A;DNMT3L;DNMT3L-AS1;DSCAM;DSCAM-AS1;DSCAM-IT1;DSCR10;DSCR4;DSCR8;DSCR9;DYRK1A (morbid);ERG;ERVH48-1;ETS2;FAM207A;FAM…	Classic_homocystinuria		CLN:573136;dbVar:nssv15120713;dbVar:nssv15146957;dbVar:nssv16213600	21:36712503-37408829;21:38469325-43212461;21:43060421-43062415;21:43065428-43065849	Autism susceptibility 1, 209850 (2);CHAND syndrome, 214350 (3);Popliteal pterygium syndrome, Bartsocas-Papas type, 263650 (3);Cataract 9, multiple types, 604219 (3);Ciliary dyskinesia, primary, 24, 615481 (3);Deafness, AR 29, 614035 (3);Deafness, AR 8;10, 601072 (3);Developmental and epileptic encephalopathy 30, 616341 (3);Developmental and epileptic encephalopathy 55, 617599 (3);Epilepsy, progre…	HP:0012265	CLN:469626;HI3:DSCAM;HI3:DYRK1A;dbVar:nssv15120240;dbVar:nssv15121162;dbVar:nssv15129190;dbVar:nssv15130004;dbVar:nssv15130903;dbVar:nssv15141370;dbVar:nssv15145163;dbVar:nssv15146034;dbVar:nssv15146334;dbVar:nssv15148390;dbVar:nssv15149544;dbVar:nssv15159761;dbVar:nssv15161234;dbVar:nssv15605827;dbVar:nssv15777233;dbVar:nssv15777465;dbVar:nssv16208583;dbVar:nssv16211808;dbVar:nssv16212075;dbVar:…	21:36765002-36767295;21:36804061-40530018;21:36938822-36939004;21:37135738-42434515;21:37347086-37515592;21:37365573-37526358;21:37368802-38902182;21:37408770-38645794;21:37418250-42199830;21:37420355-37512551;21:37492997-37493183;21:37502327-37554828;21:37832919-37948867;21:38038136-43751875;21:38120926-38362511;21:38437673-38445371;21:38792600-38887679;21:38979674-39288760;21:38981673-41568791;…					278	Absent_or_delayed_speech_development;Aplasia/Hypoplasia_of_the_corpus_callosum;Autoimmune_polyglandular_syndrome_type_1,_with_reversible_metaphyseal_dysplasia;Axial_spondylometaphyseal_dysplasia;Cardiovascular_phenotype;Cataract,_autosomal_dominant;Cataract,_autosomal_dominant,_multiple_types,_with_microcornea;Cerebral_dysmyelination;Chorea;Classic_homocystinuria;Complex_neurodevelopmental_disord…									21:36947701-37747697;21:36947701-37747698;21:36947701-38468077;21:36987701-37667698;21:36987701-37747697;21:36987701-37747698;21:37027701-37667698;21:37027701-37747697;21:37027701-37747698;21:37067701-37667698;21:37067701-37707698;21:37067701-39348074;21:37107701-37627698;21:37107701-37667698;21:37587699-38468077;21:37587699-38468078;21:37627699-38428078;21:37627699-38468077;21:37627699-38468078;…	ENCFF039LVJ:ENCFF067UVH:ENCFF139JCA:ENCFF156SZO:ENCFF176FDF:ENCFF183RCR:ENCFF241RXN:ENCFF296RLZ:ENCFF302WDA:ENCFF311BGF:ENCFF444WRK:ENCFF458AHX:ENCFF461GOG:ENCFF572FKA:ENCFF603GAT:ENCFF654ZID:ENCFF716CFF:ENCFF718ETU:ENCFF796ORT:ENCFF822VBC:ENCFF869GJT	1001251;1003315;1004151;1004152;1004378;1004669;1005234;1006403;1006895;1007074;100730;100744;100768;100932;100933;1010492;101089;1010942;101095;101102;101103;101111;101119;101124;101127;1013438;1014281;1014282;1018437;101848;101849;1018848;1019422;1019425;1020818;1023847;1024699;1025983;102782;102783;102784;102785;102786;102787;102788;102789;102790;102791;1028372;103006;103007;...	gain;loss	0.585	0.305			21:45710564-45712488	L1MC3
Table S10: Pathogenic SVs. The annotation of the high confidence SV call set used the AnnotSV software to rank the pathogenic scores. We selected SVs annotated with score of 4 and 5 as well as SVs overlap the genes in Catalogue Of Somatic Mutations In Cancer (COSMIC) database.
[truncated: 23 more columns]
