# Supplementary material for: Structural variant analysis of a cancer reference cell line sample using multiple sequencing technologies
Source: Genome Biol. 2022 Dec 13;23:255. doi: 10.1186/s13059-022-02816-6 (PMC9746098; doi:10.1186/s13059-022-02816-6)
Supplement: Supplementary file 12 — Additional file 12: Supplementary Table S11. SVs Overlap Cancer Genes. High confidence consensus call set SVs were annotated using AnnotSV software. The significant structure variants were compared with the Cancer Gene Census Project of the COSMIC database (GRCh38 COSMIC v90) to find genes are overlapping with the Cancer Gene Census list. [file 13059_2022_2816_MOESM12_ESM.xlsx]

## Sheet: Table S11
SV_chrom	SV_start	SV_end	Chr Band	SV_type	Gene Symbol	Name	Cancer Hallmark	Tumour Types(Somatic)	Role in Cancer
Chr1	9495557	36665612	36.13	DUP	ARHGEF10L	Rho guanine nucleotide exchange factor 10 like		lymphoma	TSG
Chr1	9495557	36665612	36.11	DUP	ARID1A	AT rich interactive domain 1A (SWI-like)	Yes	clear cell ovarian carcinoma, RCC, breast	TSG, fusion
Chr1	9495557	36665612	36.21	DUP	CASP9	caspase 9		glioma	TSG
Chr1	9495557	36665612	34.3	DUP	CSF3R	colony stimulating factor 3 receptor (granulocyte)	Yes	aCML, CNL, leukaemia lymphoma and MDS associated with severe congenital neutropenia, CMML, de novo AML, MDS	oncogene
Chr1	9495557	36665612	36.12	DUP	ID3	inhibitor of DNA binding 3, HLH protein		Burkitt lymphoma	TSG
Chr1	9495557	36665612	35.2	DUP	LCK	lymphocyte-specific protein tyrosine kinase	Yes	T-ALL	oncogene, fusion
Chr1	9495557	36665612	36.12	DUP	MDS2	myelodysplastic syndrome 2		MDS	fusion
Chr1	9495557	36665612	36.22	DUP	MTOR	mechanistic target of rapamycin	Yes	endometrial carcinoma, head and neck, clear cell renal cell carcinoma, anaplastic thyroid cancer, urothelial cell carcinoma, central nervous system tumours, testicular germ cell tumours and other tumour types	oncogene
Chr1	9495557	36665612	36.13	DUP	PAX7	paired box gene 7	Yes	alveolar rhabdomyosarcoma	fusion
Chr1	9495557	36665612	36.21	DUP	PRDM2	PR/SET domain 2		glioma, colon adenocarcinoma, gastric carcinoma, ovarian carcinoma, HNSCC	TSG
Chr1	9495557	36665612	36.13	DUP	SDHB	succinate dehydrogenase complex, subunit B, iron sulfur (Ip)			TSG
Chr1	9495557	36665612	34.3	DUP	SFPQ	splicing factor proline/glutamine rich(polypyrimidine tract binding protein associated)	Yes	papillary renal	TSG, fusion
Chr1	9495557	36665612	36.21	DUP	SPEN	spen family transcriptional repressor		SMZL, adenoid cystic carcinoma, DLBCL	TSG
Chr1	9495557	36665612	34.3	DUP	THRAP3	thyroid hormone receptor associated protein 3 (TRAP150)		aneurysmal bone cyst	fusion
Chr1	42290388	47434279	34.2	DUP	MPL	myeloproliferative leukaemia virus oncogene, thrombopoietin receptor		MPN	oncogene
Chr1	42290388	47434279	34.1	DUP	MUTYH	mutY homolog (E. coli)			TSG
Chr1	42290388	47434279	33	DUP	STIL	SCL/TAL1 interrupting locus		T-ALL	oncogene, fusion
Chr1	42290388	47434279	33	DUP	TAL1	T-cell acute lymphocytic leukemia 1 (SCL)		lymphoblastic leukaemia/biphasic	oncogene, fusion
Chr1	157982884	167425553	23.3	DEL	DDR2	discoidin domain receptor 2	Yes	squamous cell carcinoma, NSCLC	oncogene
Chr1	157982884	167425553	23.3	DEL	FCGR2B	Fc fragment of IgG, low affinity IIb, receptor for (CD32)	Yes	ALL	oncogene, fusion
Chr1	157982884	167425553	23.3	DEL	PBX1	pre-B-cell leukemia transcription factor 1	Yes	pre B-ALL, myoepithelioma	oncogene, fusion
Chr1	157982884	167425553	23.3	DEL	SDHC	succinate dehydrogenase complex, subunit C, integral membrane protein, 15kDa			TSG
Chr2	102462846	162412479	24.1	DEL	ACVR1	activin A receptor, type I	Yes	DIPG	oncogene
Chr2	102462846	162412479	23.1	DEL	ACVR2A	activin A receptor type 2A	Yes	large intestine carcinoma, stomach carcinoma, pancreatic carcinoma, biliary tract, oesophagus	TSG
Chr2	102462846	162412479	22.1	DEL	CXCR4	C-X-C motif chemokine receptor 4	Yes	WM	oncogene
Chr2	102462846	162412479	14.3	DEL	ERCC3	excision repair cross-complementing rodent repair deficiency, complementation group 3 (xeroderma pigmentosum group B complementing)	Yes		TSG
Chr2	102462846	162412479	22.2	DEL	LRP1B	LDL receptor related protein 1B	Yes	CLL, ovarian cancer, oesophageal squamous cell carcinoma, urothelial cancer	TSG
Chr2	102462846	162412479	14.1	DEL	PAX8	paired box gene 8	Yes	follicular thyroid	fusion
Chr2	102462846	162412479	13	DEL	RANBP2	RAN binding protein 2	Yes	inflammatory myofibroblastic tumour	TSG, fusion
Chr2	102462846	162412479	12.2	DEL	RGPD3	RANBP2-like and GRIP domain containing 3		endometrioid adenocarcinoma
Chr2	113288461	196855326	24.1	DEL	ACVR1	activin A receptor, type I	Yes	DIPG	oncogene
Chr2	113288461	196855326	23.1	DEL	ACVR2A	activin A receptor type 2A	Yes	large intestine carcinoma, stomach carcinoma, pancreatic carcinoma, biliary tract, oesophagus	TSG
Chr2	113288461	196855326	32.2	DEL	COL3A1	collagen type III alpha 1 chain		lipoblastoma	fusion
Chr2	113288461	196855326	22.1	DEL	CXCR4	C-X-C motif chemokine receptor 4	Yes	WM	oncogene
Chr2	113288461	196855326	14.3	DEL	ERCC3	excision repair cross-complementing rodent repair deficiency, complementation group 3 (xeroderma pigmentosum group B complementing)	Yes		TSG
Chr2	113288461	196855326	31.1	DEL	HOXD11	homeo box D11		AML	oncogene, fusion
Chr2	113288461	196855326	31.1	DEL	HOXD13	homeo box D13		AML*	oncogene, fusion
Chr2	113288461	196855326	32.1	DEL	ITGAV	integrin subunit alpha V		large intestine carcinoma
Chr2	113288461	196855326	22.2	DEL	LRP1B	LDL receptor related protein 1B	Yes	CLL, ovarian cancer, oesophageal squamous cell carcinoma, urothelial cancer	TSG
Chr2	113288461	196855326	31.2	DEL	NFE2L2	nuclear factor (erythroid-derived 2)-like 2 (NRF2)	Yes	NSCLC, HNSCC	oncogene, TSG
Chr2	113288461	196855326	32.2	DEL	PMS1	PMS1 postmeiotic segregation increased 1 (S. cerevisiae)
Chr2	191798345	225248390	36.1	DEL	ACSL3	acyl-CoA synthetase long-chain family member 3	Yes	prostate	fusion
Chr2	191798345	225248390	35	DEL	ATIC	5-aminoimidazole-4-carboxamide ribonucleotide formyltransferase/IMP cyclohydrolase	Yes	ALCL	fusion
Chr2	191798345	225248390	35	DEL	BARD1	BRCA1 associated RING domain 1		breast cancer	TSG
Chr2	191798345	225248390	33.1	DEL	CASP8	caspase 8, apoptosis-related cysteine peptidase	Yes	hepatocellular, oral squamous cell, breast	TSG
Chr2	191798345	225248390	33.2	DEL	CD28	CD28 molecule		T-cell lymphoma	oncogene
Chr2	191798345	225248390	33.3	DEL	CREB1	cAMP responsive element binding protein 1		clear cell sarcoma, angiomatoid fibrous histiocytoma	oncogene, fusion
Chr2	191798345	225248390	36.2	DEL	CUL3	cullin 3		lung cancer	TSG
Chr2	191798345	225248390	34	DEL	ERBB4	erb-b2 receptor tyrosine kinase 4	Yes	melanoma, gastric, NSCLC	oncogene, TSG
Chr2	191798345	225248390	35	DEL	FEV	FEV protein - (HSRNAFEV)		Ewing sarcoma	oncogene, fusion
Chr2	191798345	225248390	34	DEL	IDH1	isocitrate dehydrogenase 1 (NADP+), soluble	Yes	glioblastoma	oncogene
Chr2	191798345	225248390	36.1	DEL	PAX3	paired box gene 3	Yes	alveolar rhabdomyosarcoma	oncogene, fusion
Chr2	191798345	225248390	33.1	DEL	SF3B1	splicing factor 3b, subunit 1, 155kDa	Yes	myelodysplastic syndrome	oncogene
Chr3	60860575	60860585	14.2	INS	FHIT	fragile histidine triad gene	Yes	pleomorphic salivary gland adenoma	TSG, fusion
Chr3	62945719	84209754	13	DEL	FOXP1	forkhead box P1		ALL	oncogene, fusion
Chr3	62945719	84209754	13	DEL	MITF	melanogenesis-associated transcription factor		melanoma	oncogene
Chr3	62945719	84209754	12.3	DEL	ROBO2	roundabout guidance receptor 2		colorectal adenocarcinoma, melanoma	TSG
Chr3	63310976	82539624	13	DUP	FOXP1	forkhead box P1		ALL	oncogene, fusion
Chr3	63310976	82539624	13	DUP	MITF	melanogenesis-associated transcription factor		melanoma	oncogene
Chr3	63310976	82539624	12.3	DUP	ROBO2	roundabout guidance receptor 2		colorectal adenocarcinoma, melanoma	TSG
Chr3	71329986	78815737	13	DEL	FOXP1	forkhead box P1		ALL	oncogene, fusion
Chr3	71329986	78815737	12.3	DEL	ROBO2	roundabout guidance receptor 2		colorectal adenocarcinoma, melanoma	TSG
Chr3	77295932	77295943	12.3	INS	ROBO2	roundabout guidance receptor 2		colorectal adenocarcinoma, melanoma	TSG
Chr3	105663070	105663099	13.11	INS	CBLB	Cas-Br-M (murine) ecotropic retroviral transforming sequence b	Yes	AML	TSG
Chr3	127664042	161997565	23	DUP	ATR	ATR serine/threonine kinase	Yes	endometrial, gastric, epithelial ovarian, myeloma	TSG
Chr3	127664042	161997565	21.3	DUP	CNBP	CCHC-type zinc finger, nucleic acid binding protein	Yes	aneurysmal bone cyst	TSG, fusion
Chr3	127664042	161997565	22.3	DUP	FOXL2	forkhead box L2	Yes	granulosa-cell tumour of the ovary	oncogene, TSG
Chr3	127664042	161997565	21.3	DUP	GATA2	GATA binding protein 2		AML (CML blast transformation)	oncogene
Chr3	127664042	161997565	25.31	DUP	GMPS	guanine monphosphate synthetase		AML	fusion
Chr3	127664042	161997565	25.32	DUP	MLF1	myeloid leukemia factor 1		AML	TSG, fusion
Chr3	127664042	161997565	22.3	DUP	PIK3CB	phosphatidylinositol-4,5-bisphosphate 3-kinase catalytic subunit beta	Yes	SCC, NSCLC	oncogene
Chr3	127664042	161997565	21.3	DUP	RPN1	ribophorin I		AML	fusion
Chr3	127664042	161997565	22.3	DUP	STAG1	stromal antigen 1		colorectal cancer, AML	TSG
Chr3	127664042	161997565	25.1	DUP	WWTR1	WW domain containing transcription regulator 1		epithelioid haemangioendothelioma	oncogene, fusion
Chr3	169263277	169263289	26.2	TRA	MECOM	MDS1 and EVI1 complex locus		AML, CML, MDS	oncogene, fusion
Chr3	195760531	195760654	29	INS	MUC4	mucin 4, cell surface associated		HNSCC	oncogene
Chr4	68829000	126966000	22.1	DUP	AFF1	AF4/FMR2 family, member 1	Yes	AL	fusion
Chr4	68829000	126966000	28.1	DUP	FAT4	FAT atypical cadherin 4	Yes	lymphoma, pancreatic, head and neck, melanoma, hepatocellular carcinoma	TSG
Chr4	68829000	126966000	27	DUP	IL2	interleukin 2		intestinal T-cell lymphoma	fusion
Chr4	68829000	126966000	25	DUP	LEF1	lymphoid enhancer binding factor 1	Yes	B-ALL, T-ALL, eyelid sebaceous carcinoma, AML, lymphomas	oncogene, TSG
Chr4	68829000	126966000	21.3	DUP	PTPN13	protein tyrosine phosphatase, non-receptor type 13	Yes	lung, NSCLC, gastric, peritoneal carcinomatosis	TSG
Chr4	68829000	126966000	23	DUP	RAP1GDS1	RAP1, GTP-GDP dissociation stimulator 1	Yes	T-ALL	oncogene, fusion
Chr4	68829000	126966000	24	DUP	TET2	tet oncogene family member 2	Yes	MDS	TSG
Chr6	31680300	58072070	12.1	DEL	BMP5	bone morphogenetic protein 5		melanoma
Chr6	77449908	115803992	16.2	DEL	CCNC	cyclin C		T-ALL	TSG
Chr6	77449908	115803992	16.1	DEL	EPHA7	EPH receptor A7		CRC, melanoma
Chr6	77449908	115803992	21	DEL	FOXO3	forkhead box O3		AL	oncogene, TSG, fusion
Chr6	77449908	115803992	21	DEL	PRDM1	PR domain containing 1, with ZNF domain		DLBCL	TSG
Chr6	78440576	101318127	16.2	DUP	CCNC	cyclin C		T-ALL	TSG
Chr6	78440576	101318127	16.1	DUP	EPHA7	EPH receptor A7		CRC, melanoma
Chr6	90088084	105846580	16.2	DEL	CCNC	cyclin C		T-ALL	TSG
Chr6	90088084	105846580	16.1	DEL	EPHA7	EPH receptor A7		CRC, melanoma
Chr6	97412939	120415556	16.2	DUP	CCNC	cyclin C		T-ALL	TSG
Chr6	97412939	120415556	21	DUP	FOXO3	forkhead box O3		AL	oncogene, TSG, fusion
Chr6	97412939	120415556	22.1	DUP	GOPC	golgi associated PDZ and coiled-coil motif containing		glioblastoma, cholangiocarcinoma, borderline ovarian	fusion
Chr6	97412939	120415556	21	DUP	PRDM1	PR domain containing 1, with ZNF domain		DLBCL	TSG
Chr6	97412939	120415556	22.1	DUP	ROS1	v-ros UR2 sarcoma virus oncogene homolog 1 (avian)	Yes	glioblastoma, NSCLC, Spitzoid tumour, cholangiocarcinoma, borderline ovarian	oncogene, fusion
Chr6	98392717	115813865	16.2	DUP	CCNC	cyclin C		T-ALL	TSG
Chr6	98392717	115813865	21	DUP	FOXO3	forkhead box O3		AL	oncogene, TSG, fusion
Chr6	98392717	115813865	21	DUP	PRDM1	PR domain containing 1, with ZNF domain		DLBCL	TSG
Chr6	98406893	123184589	16.2	DUP	CCNC	cyclin C		T-ALL	TSG
Chr6	98406893	123184589	21	DUP	FOXO3	forkhead box O3		AL	oncogene, TSG, fusion
Chr6	98406893	123184589	22.1	DUP	GOPC	golgi associated PDZ and coiled-coil motif containing		glioblastoma, cholangiocarcinoma, borderline ovarian	fusion
Chr6	98406893	123184589	21	DUP	PRDM1	PR domain containing 1, with ZNF domain		DLBCL	TSG
Chr6	98406893	123184589	22.1	DUP	ROS1	v-ros UR2 sarcoma virus oncogene homolog 1 (avian)	Yes	glioblastoma, NSCLC, Spitzoid tumour, cholangiocarcinoma, borderline ovarian	oncogene, fusion
Chr6	136284991	136285029	23.3	INS	BCLAF1	BCL2 associated transcription factor 1		melanoma, SCC
Chr6	157147227	157147258	25.3	INS	ARID1B	AT rich interactive domain 1B		breast, hepatocellular carcinoma, clear cell ovarian carcinoma	TSG
Chr7	116726143	116726144	31.2	INS	MET	met proto-oncogene (hepatocyte growth factor receptor)	Yes	papillary renal, head-neck squamous cell	oncogene
Chr8	1955106	1955169	23.3	INS	ARHGEF10	Rho guanine nucleotide exchange factor 10		colon cancer	TSG
Chr8	53789031	101493720	11.23	DEL	TCEA1	transcription elongation factor A (SII), 1		salivary adenoma	fusion
Chr8	53789031	101493720	22.1	DEL	CDH17	cadherin 17		melanoma	oncogene
Chr8	53789031	101493720	12.1	DEL	CHCHD7	coiled-coil-helix-coiled-coil-helix domain containing 7		salivary adenoma	fusion
Chr8	53789031	101493720	21.3	DEL	CNBD1	cyclic nucleotide binding domain containing 1		gastric cancer, colon cancer
Chr8	53789031	101493720	22.2	DEL	COX6C	cytochrome c oxidase subunit VIc		uterine leiomyoma	fusion
Chr8	53789031	101493720	21.13	DEL	HEY1	hairy/enhancer-of-split related with YRPW motif 1	Yes	mesenchymal chondrosarcoma	oncogene, fusion
Chr8	53789031	101493720	21.3	DEL	NBN	nibrin			TSG
Chr8	53789031	101493720	13.3	DEL	NCOA2	nuclear receptor coactivator 2 (TIF2)		AML, chondrosarcoma, rhabdomyosarcoma	oncogene, fusion
Chr8	53789031	101493720	22.3	DEL	PABPC1	poly(A) binding protein cytoplasmic 1		HNSCC, biliary tract carcinoma	oncogene, TSG
Chr8	53789031	101493720	12.1	DEL	PLAG1	pleiomorphic adenoma gene 1		salivary adenoma, lipoblastoma	oncogene, fusion
Chr8	53789031	101493720	13.2	DEL	PREX2	phosphatidylinositol-3,4,5-trisphosphate dependent Rac exchange factor 2	Yes	melanoma, pancreatic ductal adenocarcinoma	oncogene
Chr8	53789031	101493720	21.3	DEL	RUNX1T1	runt-related transcription factor 1; translocated to, 1 (cyclin D-related)	Yes	AML	oncogene, TSG, fusion
Chr8	71344782	122827750	22.1	DEL	CDH17	cadherin 17		melanoma	oncogene
Chr8	71344782	122827750	21.3	DEL	CNBD1	cyclic nucleotide binding domain containing 1		gastric cancer, colon cancer
Chr8	71344782	122827750	22.2	DEL	COX6C	cytochrome c oxidase subunit VIc		uterine leiomyoma	fusion
Chr8	71344782	122827750	23.3	DEL	CSMD3	CUB and Sushi multiple domains 3		ovarian cancer, oral SCC, lung cancer	TSG
Chr8	71344782	122827750	23.1	DEL	EIF3E	eukaryotic translation initiation factor 3, subunit E	Yes	colorectal	TSG, fusion
Chr8	71344782	122827750	24.11	DEL	EXT1	multiple exostoses type 1 gene			TSG, fusion
Chr8	71344782	122827750	21.13	DEL	HEY1	hairy/enhancer-of-split related with YRPW motif 1	Yes	mesenchymal chondrosarcoma	oncogene, fusion
Chr8	71344782	122827750	21.3	DEL	NBN	nibrin			TSG
Chr8	71344782	122827750	22.3	DEL	PABPC1	poly(A) binding protein cytoplasmic 1		HNSCC, biliary tract carcinoma	oncogene, TSG
Chr8	71344782	122827750	24.11	DEL	RAD21	RAD21 homolog (S. pombe)	Yes	AML, endometrium, colorectal, lung	oncogene, TSG
Chr8	71344782	122827750	23.1	DEL	RSPO2	R-spondin 2		colorectal	TSG, fusion
Chr8	71344782	122827750	21.3	DEL	RUNX1T1	runt-related transcription factor 1; translocated to, 1 (cyclin D-related)	Yes	AML	oncogene, TSG, fusion
Chr8	71344782	122827750	22.3	DEL	UBR5	ubiquitin protein ligase E3 component n-recognin 5	Yes	mantle cell lymphoma, gastric, colorectal	oncogene
Chr8	124195476	133529106	24.21	DUP	MYC	v-myc myelocytomatosis viral oncogene homolog (avian)	Yes	Burkitt lymphoma, amplified in other cancers, B-CLL	oncogene, fusion
Chr8	124195476	133529106	24.22	DUP	NDRG1	N-myc downstream regulated 1	Yes	prostate	TSG, fusion
Chr9	21771727	22011890	21.3	DEL	CDKN2A	cyclin-dependent kinase inhibitor 2A (p16(INK4a)) gene	Yes	melanoma, multiple other tumour types	TSG
Chr9	90884158	90884164	22.2	INS	SYK	spleen tyrosine kinase		MDS, peripheral T-cell lymphoma	oncogene, fusion
Chr10	42528649	45086978	11.21	DUP	RET	ret proto-oncogene	Yes	medullary thyroid, papillary thyroid, pheochromocytoma, NSCLC, Spitzoid tumour	oncogene, fusion
Chr10	59882530	59882544	21.2	INS	CCDC6	coiled-coil domain containing 6	Yes	papillary thyroid, CML, NSCLC	TSG, fusion
Chr10	87773000	87887256	23.31	DUP	PTEN	phosphatase and tensin homolog gene	Yes	glioma, prostate, endometrial	TSG
Chr10	87954021	88010566	23.31	DEL	PTEN	phosphatase and tensin homolog gene	Yes	glioma, prostate, endometrial	TSG
Chr10	121584820	121584826	26.13	INS	FGFR2	fibroblast growth factor receptor 2	Yes	gastric, NSCLC, endometrial	oncogene, fusion
Chr12	1051961	1052000	13.33	INS	ERC1	ELKS/RAB6-interacting/CAST family member 1	Yes	papillary thyroid, Spitzoid tumour	fusion
Chr13	32306280	36427241	13.1	DUP	BRCA2	familial breast/ovarian cancer gene 2	Yes	breast, ovarian, pancreatic	TSG
Chr13	32306280	36427241	13.3	DUP	NBEA	neurobeachin		large intestine carcinoma, multiple myeloma
Chr14	36140984	45765422	21.1	DEL	FOXA1	forkhead box A1	Yes	breast, prostate	oncogene
Chr14	36140984	45765422	13.3	DEL	NKX2-1	NK2 homeobox 1		NSCLC	oncogene, TSG
Chr16	10073951	10073964	13.2	TRA	GRIN2A	glutamate receptor, ionotropic, N-methyl D-aspartate 2A	Yes	melanoma, colorectal carcinoma, gastric carcinoma, lung carcinoma	TSG
Chr17	31335274	31335293	11.2	INS	NF1	neurofibromatosis type 1 gene	Yes	neurofibroma, glioma	TSG, fusion
Chr17	43071098	43071102	21.31	TRA	BRCA1	familial breast/ovarian cancer gene 1	Yes	ovarian	TSG
Chr17	43083927	43084083	21.31	TRA	BRCA1	familial breast/ovarian cancer gene 1	Yes	ovarian	TSG
Chr17	43084271	43084384	21.31	TRA	BRCA1	familial breast/ovarian cancer gene 1	Yes	ovarian	TSG
Chr17	43109108	43109109	21.31	TRA	BRCA1	familial breast/ovarian cancer gene 1	Yes	ovarian	TSG
Chr18	44721942	44721956	12.3	INS	SETBP1	SET binding protein 1		aCML, sAML, MDS/MPN-U, CMML, JMML	oncogene, fusion
Chr18	58733195	58733206	21.32	TRA	MALT1	mucosa associated lymphoid tissue lymphoma translocation gene 1		MALT	oncogene, fusion
Chr19	10758370	10758518	13.2	INS	DNM2	dynamin 2	Yes	T-ALL	TSG
Chr19	49025391	49877313	13.33	DEL	BCL2L12	BCL2 like 12		melanoma, SCC	oncogene
Chr22	40537783	40537789	13.2	INS	MRTFA	megakaryoblastic leukemia (translocation) 1		acute megakaryocytic leukaemia	oncogene, TSG, fusion
Table S11: SVs Overlap Cancer Genes. High confidence consensus call set SVs were annotated using AnnotSV software. The significant structure variants were compared with the Cancer Gene Census Project of the COSMIC database (GRCh38 · COSMIC v90) to find genes are overlapping with the Cancer Gene Census list.
