# Supplementary material for: Structural variant analysis of a cancer reference cell line sample using multiple sequencing technologies
Source: Genome Biol. 2022 Dec 13;23:255. doi: 10.1186/s13059-022-02816-6 (PMC9746098; doi:10.1186/s13059-022-02816-6)
Supplement: Supplementary file 13 — Additional file 13: Supplementary Table S12. Tumor purity study. WGS Libraries were made from pooling the HCC1395 and HCC1395BL cell lines with various ratios (3:1, 1:1, 1:4, 1:9 and 1:19) to create mixtures. Libraries were prepared by using TruSeq DNA PCR Free (1000ng) protocol and sequenced on Illumina HiSeq 4000. [file 13059_2022_2816_MOESM13_ESM.xlsx]

## Sheet: Table S12
Sample ID	Sample(Mix ratio)	Platform	library Protocol(Iinput amount)	Total Reads	Total Reads After Trimming	Percent Total Reads after Trimming	Total Mapped Reads	Percent Total Mapped Reads (Trimmed)	Percent Non-duplicated Reads	Mean Coverage Depth	Mean Coverage Depth SD	Percent of Coverage >= 5X	Percent GC	Median Insert Size
SPP_GT_0-1_1	HCC1395:HCC1395BL (0:1)	HiSeq	TruSeq DNA PCR Free (1000ng)	3076097436	3076097436	98.589	3066844772	99.699	82.96	115.011	657.377	93.72	39.97	380
SPP_GT_0-1_2	HCC1395:HCC1395BL (0:1)	HiSeq	TruSeq DNA PCR Free (1000ng)	3001832062	3001832062	99.861	2993554635	99.724	86.076	111.98	627.758	93.72	39.98	391
SPP_GT_0-1_3	HCC1395:HCC1395BL (0:1)	HiSeq	TruSeq DNA PCR Free (1000ng)	2903255740	2903255740	99.898	2893798551	99.674	86.65	105.082	586.84	93.72	39.89	378
SPP_GT_1-0_1	HCC1395:HCC1395BL (1:0)	HiSeq	TruSeq DNA PCR Free (1000ng)	3077848110	3077848110	98.87	3069341612	99.724	76.412	117.867	475.336	93.08	40.2	368
SPP_GT_1-0_2	HCC1395:HCC1395BL (1:0)	HiSeq	TruSeq DNA PCR Free (1000ng)	3090006648	3090006648	99.926	3082407730	99.754	83.455	115.715	476.182	93.08	40.21	370
SPP_GT_1-0_3	HCC1395:HCC1395BL (1:0)	HiSeq	TruSeq DNA PCR Free (1000ng)	2962991404	2962991404	99.877	2954244873	99.705	87.762	107.513	448.862	93.08	40.13	376
SPP_GT_1-1_1	HCC1395:HCC1395BL (1:1)	HiSeq	TruSeq DNA PCR Free (1000ng)	3055617586	3055617586	99.606	3046293478	99.695	79.918	114.224	538.547	93.76	39.98	379
SPP_GT_1-1_2	HCC1395:HCC1395BL (1:1)	HiSeq	TruSeq DNA PCR Free (1000ng)	2972612956	2972612956	99.95	2963334376	99.688	78.437	107.752	532.646	93.76	39.78	383
SPP_GT_1-1_3	HCC1395:HCC1395BL (1:1)	HiSeq	TruSeq DNA PCR Free (1000ng)	3070633366	3070633366	99.972	3058122892	99.593	89.723	106.936	493.897	93.77	40.28	396
SPP_GT_1-4_1	HCC1395:HCC1395BL (1:4)	HiSeq	TruSeq DNA PCR Free (1000ng)	3031054048	3031054048	97.471	3018769715	99.595	74.405	114.902	609.888	93.75	39.96	369
SPP_GT_1-4_2	HCC1395:HCC1395BL (1:4)	HiSeq	TruSeq DNA PCR Free (1000ng)	2984886368	2984886368	99.902	2974891252	99.665	86.542	107.908	574.839	93.75	39.96	395
SPP_GT_1-4_3	HCC1395:HCC1395BL (1:4)	HiSeq	TruSeq DNA PCR Free (1000ng)	3076330144	3076330144	98.482	3065365108	99.644	70.754	111.857	576.751	93.76	40.08	392
SPP_GT_1-9_1	HCC1395:HCC1395BL (1:9)	HiSeq	TruSeq DNA PCR Free (1000ng)	3169041440	3169041440	98.881	3160284662	99.724	65.841	117.56	662.368	93.75	39.9	383
SPP_GT_1-9_2	HCC1395:HCC1395BL (1:9)	HiSeq	TruSeq DNA PCR Free (1000ng)	3001203286	3001203286	99.937	2993060766	99.729	84.949	109.121	605.505	93.75	39.86	384
SPP_GT_1-9_3	HCC1395:HCC1395BL (1:9)	HiSeq	TruSeq DNA PCR Free (1000ng)	3142707394	3142707394	99.238	3133546333	99.708	68.454	114.008	626.562	93.76	39.91	389
SPP_GT_1-19_1	HCC1395:HCC1395BL (1:19)	HiSeq	TruSeq DNA PCR Free (1000ng)	3113584442	3113584442	98.259	3104340674	99.703	63.035	115.383	663.922	93.74	39.8	381
SPP_GT_1-19_2	HCC1395:HCC1395BL (1:19)	HiSeq	TruSeq DNA PCR Free (1000ng)	2927043064	2927043064	99.914	2917934331	99.689	88.458	107.773	594.367	93.74	39.92	395
SPP_GT_1-19_3	HCC1395:HCC1395BL (1:19)	HiSeq	TruSeq DNA PCR Free (1000ng)	3044009076	3044009076	99.914	3033242220	99.646	90.583	109.054	579.211	93.75	40.15	397
SPP_GT_3-1_1	HCC1395:HCC1395BL (3:1)	HiSeq	TruSeq DNA PCR Free (1000ng)	3065804606	3065804606	99.488	3056714849	99.704	79.33	117.324	509.207	93.75	40.11	363
SPP_GT_3-1_2	HCC1395:HCC1395BL (3:1)	HiSeq	TruSeq DNA PCR Free (1000ng)	3052239564	3052239564	99.973	3042838917	99.692	66.066	112.678	523.125	93.75	39.79	376
SPP_GT_3-1_3	HCC1395:HCC1395BL (3:1)	HiSeq	TruSeq DNA PCR Free (1000ng)	2975199024	2975199024	99.889	2966022353	99.692	86.398	107.995	481.408	93.75	40.04	375
Table S12: Tumor purity study. WGS Libraries were made from pooling the HCC1395 and HCC1395BL cell lines with various ratios (3:1, 1:1, 1:4, 1:9 and 1:19) to create mixtures. Libraries were prepared by using TruSeq DNA PCR Free (1000ng) protocol and sequenced on Illumina HiSeq 4000
