# Supplementary material for: Structural variant analysis of a cancer reference cell line sample using multiple sequencing technologies
Source: Genome Biol. 2022 Dec 13;23:255. doi: 10.1186/s13059-022-02816-6 (PMC9746098; doi:10.1186/s13059-022-02816-6)
Supplement: Supplementary file 14 — Additional file 14: Supplementary Table S13. a) Summary of large SVs with size > 30kb called from tumor purity titration and sequencing depth subsampling call sets. b) Summary of large SVs with size 50bp - 30kb called from tumor purity titration and sequencing depth subsampling call sets. [file 13059_2022_2816_MOESM14_ESM.xlsx]

## Sheet: Table S13a
SVTYPE	purity	depth	COUNT
BND	1	100	149
DEL	1	100	285
DUP	1	100	237
INV	1	100	106
BND	1	10	42
DEL	1	10	81
DUP	1	10	74
INV	1	10	28
BND	1	30	97
DEL	1	30	205
DUP	1	30	167
INV	1	30	77
BND	1	50	123
DEL	1	50	241
DUP	1	50	189
INV	1	50	102
BND	1	80	144
DEL	1	80	272
DUP	1	80	213
INV	1	80	104
BND	1	200	168
DEL	1	200	308
DUP	1	200	249
INV	1	200	104
BND	1	300	175
DEL	1	300	307
DUP	1	300	255
INV	1	300	110
BND	0.75	100	142
DEL	0.75	100	267
DUP	0.75	100	216
INV	0.75	100	108
BND	0.75	10	26
DEL	0.75	10	57
DUP	0.75	10	54
INV	0.75	10	20
BND	0.75	30	79
DEL	0.75	30	179
DUP	0.75	30	144
INV	0.75	30	74
BND	0.75	50	112
DEL	0.75	50	216
DUP	0.75	50	182
INV	0.75	50	98
BND	0.75	80	126
DEL	0.75	80	249
DUP	0.75	80	202
INV	0.75	80	104
BND	0.75	200	157
DEL	0.75	200	297
DUP	0.75	200	239
INV	0.75	200	108
BND	0.75	300	167
DEL	0.75	300	312
DUP	0.75	300	244
INV	0.75	300	110
BND	0.5	100	120
DEL	0.5	100	249
DUP	0.5	100	214
INV	0.5	100	101
BND	0.5	10	16
DEL	0.5	10	37
DUP	0.5	10	25
INV	0.5	10	13
BND	0.5	30	61
DEL	0.5	30	138
DUP	0.5	30	105
INV	0.5	30	51
BND	0.5	50	94
DEL	0.5	50	176
DUP	0.5	50	150
INV	0.5	50	73
BND	0.5	80	115
DEL	0.5	80	223
DUP	0.5	80	187
INV	0.5	80	83
BND	0.5	200	147
DEL	0.5	200	284
DUP	0.5	200	228
INV	0.5	200	107
BND	0.5	300	163
DEL	0.5	300	280
DUP	0.5	300	240
INV	0.5	300	107
BND	0.2	100	72
DEL	0.2	100	136
DUP	0.2	100	139
INV	0.2	100	73
BND	0.2	30	21
DEL	0.2	30	26
DUP	0.2	30	35
INV	0.2	30	15
BND	0.2	50	41
DEL	0.2	50	61
DUP	0.2	50	72
INV	0.2	50	33
BND	0.2	80	60
DEL	0.2	80	110
DUP	0.2	80	119
INV	0.2	80	52
BND	0.2	200	113
DEL	0.2	200	204
DUP	0.2	200	185
INV	0.2	200	85
BND	0.2	300	130
DEL	0.2	300	240
DUP	0.2	300	204
INV	0.2	300	92
BND	0.1	100	46
DEL	0.1	100	55
DUP	0.1	100	53
INV	0.1	100	31
BND	0.1	30	2
INV	0.1	30	2
BND	0.1	50	6
DUP	0.1	50	17
INV	0.1	50	15
BND	0.1	80	31
DEL	0.1	80	22
DUP	0.1	80	41
INV	0.1	80	16
BND	0.1	200	77
DEL	0.1	200	138
DUP	0.1	200	138
INV	0.1	200	64
BND	0.1	300	100
DEL	0.1	300	187
DUP	0.1	300	155
INV	0.1	300	83
BND	0.05	100	17
DEL	0.05	100	12
DUP	0.05	100	13
INV	0.05	100	7
BND	0.05	80	15
BND	0.05	200	37
DEL	0.05	200	63
DUP	0.05	200	59
INV	0.05	200	24
BND	0.05	300	58
DEL	0.05	300	110
DUP	0.05	300	107
INV	0.05	300	49
Table S13a: Summary of All SVs called from tumor purity titration and sequencing depth subsampling call sets. We mixed tumor and normal samples by spiking-in tumor DNAs into normal DNAs in the ratio of 5%, 10%, 20%, 75% and 100% tumor. 300x aligned BAM files were subsampling to 10x, 30x, 50x, 80x, 100x, 200x, 300x for varaint calling.

## Sheet: Table S13b
SVTYPE	COUNT	purity	depth
BND	149	1	100
DEL	26	1	100
DUP	55	1	100
INV	66	1	100
BND	42	1	10
DEL	6	1	10
DUP	9	1	10
INV	8	1	10
BND	97	1	30
DEL	22	1	30
DUP	33	1	30
INV	51	1	30
BND	123	1	50
DEL	23	1	50
DUP	46	1	50
INV	62	1	50
BND	144	1	80
DEL	26	1	80
DUP	51	1	80
INV	64	1	80
BND	168	1	200
DEL	29	1	200
DUP	62	1	200
INV	70	1	200
BND	175	1	300
DEL	29	1	300
DUP	66	1	300
INV	70	1	300
BND	142	0.75	100
DEL	24	0.75	100
DUP	52	0.75	100
INV	68	0.75	100
BND	26	0.75	10
DEL	7	0.75	10
DUP	7	0.75	10
INV	10	0.75	10
BND	79	0.75	30
DEL	16	0.75	30
DUP	24	0.75	30
INV	40	0.75	30
BND	112	0.75	50
DEL	20	0.75	50
DUP	40	0.75	50
INV	60	0.75	50
BND	126	0.75	80
DEL	24	0.75	80
DUP	45	0.75	80
INV	65	0.75	80
BND	157	0.75	200
DEL	28	0.75	200
DUP	56	0.75	200
INV	68	0.75	200
BND	167	0.75	300
DEL	30	0.75	300
DUP	62	0.75	300
INV	70	0.75	300
BND	120	0.5	100
DEL	21	0.5	100
DUP	46	0.5	100
INV	61	0.5	100
BND	16	0.5	10
DEL	5	0.5	10
DUP	3	0.5	10
INV	5	0.5	10
BND	61	0.5	30
DEL	11	0.5	30
DUP	15	0.5	30
INV	32	0.5	30
BND	94	0.5	50
DEL	18	0.5	50
DUP	29	0.5	50
INV	47	0.5	50
BND	115	0.5	80
DEL	20	0.5	80
DUP	43	0.5	80
INV	55	0.5	80
BND	147	0.5	200
DEL	24	0.5	200
DUP	52	0.5	200
INV	67	0.5	200
BND	163	0.5	300
DEL	25	0.5	300
DUP	58	0.5	300
INV	68	0.5	300
BND	72	0.2	100
DEL	10	0.2	100
DUP	26	0.2	100
INV	42	0.2	100
BND	21	0.2	30
DEL	4	0.2	30
DUP	8	0.2	30
INV	6	0.2	30
BND	41	0.2	50
DEL	6	0.2	50
DUP	12	0.2	50
INV	19	0.2	50
BND	60	0.2	80
DEL	8	0.2	80
DUP	22	0.2	80
INV	32	0.2	80
BND	113	0.2	200
DEL	21	0.2	200
DUP	40	0.2	200
INV	57	0.2	200
BND	130	0.2	300
DEL	22	0.2	300
DUP	46	0.2	300
INV	62	0.2	300
BND	46	0.1	100
DEL	5	0.1	100
DUP	6	0.1	100
INV	18	0.1	100
BND	2	0.1	30
INV	2	0.1	30
BND	6	0.1	50
DUP	3	0.1	50
INV	9	0.1	50
BND	31	0.1	80
DEL	2	0.1	80
DUP	5	0.1	80
INV	10	0.1	80
BND	77	0.1	200
DEL	13	0.1	200
DUP	24	0.1	200
INV	41	0.1	200
BND	100	0.1	300
DEL	18	0.1	300
DUP	32	0.1	300
INV	57	0.1	300
BND	17	0.05	100
DEL	2	0.05	100
DUP	1	0.05	100
INV	3	0.05	100
BND	15	0.05	80
BND	37	0.05	200
DEL	6	0.05	200
DUP	8	0.05	200
INV	14	0.05	200
BND	58	0.05	300
DEL	9	0.05	300
DUP	22	0.05	300
INV	34	0.05	300
Table S13b: Summary of large SVs with size > 30kb called from tumor purity titration and sequencing depth subsampling call sets.

## Sheet: Table S13c
SVTYPE	COUNT	purity	depth
DEL	259	1	100
DUP	182	1	100
INV	40	1	100
DEL	75	1	10
DUP	65	1	10
INV	20	1	10
DEL	183	1	30
DUP	134	1	30
INV	26	1	30
DEL	218	1	50
DUP	143	1	50
INV	40	1	50
DEL	246	1	80
DUP	162	1	80
INV	40	1	80
DEL	279	1	200
DUP	187	1	200
INV	34	1	200
DEL	278	1	300
DUP	189	1	300
INV	40	1	300
DEL	243	0.75	100
DUP	164	0.75	100
INV	40	0.75	100
DEL	50	0.75	10
DUP	47	0.75	10
INV	10	0.75	10
DEL	163	0.75	30
DUP	120	0.75	30
INV	34	0.75	30
DEL	196	0.75	50
DUP	142	0.75	50
INV	38	0.75	50
DEL	225	0.75	80
DUP	157	0.75	80
INV	39	0.75	80
DEL	269	0.75	200
DUP	183	0.75	200
INV	40	0.75	200
DEL	282	0.75	300
DUP	182	0.75	300
INV	40	0.75	300
DEL	228	0.5	100
DUP	168	0.5	100
INV	40	0.5	100
DEL	32	0.5	10
DUP	22	0.5	10
INV	8	0.5	10
DEL	127	0.5	30
DUP	90	0.5	30
INV	19	0.5	30
DEL	158	0.5	50
DUP	121	0.5	50
INV	26	0.5	50
DEL	203	0.5	80
DUP	144	0.5	80
INV	28	0.5	80
DEL	260	0.5	200
DUP	176	0.5	200
INV	40	0.5	200
DEL	255	0.5	300
DUP	182	0.5	300
INV	39	0.5	300
DEL	126	0.2	100
DUP	113	0.2	100
INV	31	0.2	100
DEL	1	0.2	10
DUP	2	0.2	10
INV	2	0.2	10
DEL	22	0.2	30
DUP	27	0.2	30
INV	9	0.2	30
DEL	55	0.2	50
DUP	60	0.2	50
INV	14	0.2	50
DEL	102	0.2	80
DUP	97	0.2	80
INV	20	0.2	80
DEL	183	0.2	200
DUP	145	0.2	200
INV	28	0.2	200
DEL	218	0.2	300
DUP	158	0.2	300
INV	30	0.2	300
DEL	50	0.1	100
DUP	47	0.1	100
INV	13	0.1	100
DEL	1	0.1	30
DUP	4	0.1	30
DEL	3	0.1	50
DUP	14	0.1	50
INV	6	0.1	50
DEL	20	0.1	80
DUP	36	0.1	80
INV	6	0.1	80
DEL	125	0.1	200
DUP	114	0.1	200
INV	23	0.1	200
DEL	169	0.1	300
DUP	123	0.1	300
INV	26	0.1	300
DEL	10	0.05	100
DUP	12	0.05	100
INV	4	0.05	100
DEL	1	0.05	30
DEL	2	0.05	50
DUP	1	0.05	50
DEL	3	0.05	80
DUP	7	0.05	80
INV	1	0.05	80
DEL	57	0.05	200
DUP	51	0.05	200
INV	10	0.05	200
DEL	101	0.05	300
DUP	85	0.05	300
INV	15	0.05	300
Table S13c: Summary of large SVs with size 50bp - 30kb called from tumor purity titration and sequencing depth subsampling call sets.
