# Supplementary material for: Structural variant analysis of a cancer reference cell line sample using multiple sequencing technologies
Source: Genome Biol. 2022 Dec 13;23:255. doi: 10.1186/s13059-022-02816-6 (PMC9746098; doi:10.1186/s13059-022-02816-6)
Supplement: Supplementary file 15 — Additional file 15: Supplementary Table S14. Bionano somatic SVs called from tumor sample in at least two of the three replicates and were not normal sample. [file 13059_2022_2816_MOESM15_ESM.xlsx]

## Sheet: Table S14
Bionano clusterId	sample	Bionano_SV_type	Chrom1	Pos1	Chrom2	Pos2	SV size	direction1	direction2	At_least_n_Tumor_0_Control	A1_smap	A2_smap	A3_smap
6	all	deletion	1	9351192	1	9412338	17555	+	+	3	42	44	62
17	all	insertion	1	25910788	1	25913180	6832	+	+	3	225	194	207
19	all	insertion	1	44722308	1	44723280	15184	+	+	3	237	211	227
22	all	deletion	1	58009615	1	58662837	504268	+	+	3	253;15	225;14	16;245
25	all	insertion	1	77235683	1	77237701	6472	+	+	3	266	241	259
28	all	deletion	1	94800954	1	94865210	31818	+	+	3	286	266	283
34	all	insertion	1	114260999	1	114271017	6571	+	+	3	332	306	326
39	all	deletion	1	146014076	1	146050465	20656	+	+	3	454	409;413	434;431;435
44	all	insertion	1	149841235	1	149852572	11079	+	+	3	520	489	516;524
47	all	insertion	1	156885360	1	156934653	12713	+	+	3	552;551	504	547
49	all	deletion	1	161017246	1	161036275	16903	+	+	3	579	531	573;572
53	all	insertion	1	186872270	1	186874687	10682	+	+	3	620	577	621
55	all	deletion	1	192128652	1	192173963	18733	+	+	3	633	585	633
62	all	insertion	1	223839403	1	223842675	16421	+	+	3	694	643	704;702
63	all	insertion	1	226870044	1	226879152	6046	+	+	3	697	645	706
78	all	insertion	1	54126811	1	54151761	5819	+	+	3	252	223	242
83	all	deletion	1	207361564	1	207381283	3864	+	+	3	661	600;603	667;657;654
87	all	insertion	1	221187418	1	221227061	59734	+	+	3	673	629	690
113	all	deletion	1	69602048	1	76542225	6936256	+	+	3	16	15	17
125	all	deletion	2	19385848	2	19401932	5731	+	+	3	827	789	858
126	all	insertion	2	25898685	2	25901833	8355	+	+	3	834;835	799;798	868;869
127	all	insertion	2	32565403	2	32578233	18123	+	+	3	839;840	805;806	881;876
130	all	insertion	2	45046844	2	45059493	6490	+	+	3	871;879	841	906;912
131	all	insertion	2	46835534	2	46842384	8431	+	+	3	884	845	917
132	all	insertion	2	54059818	2	54078585	52003	+	+	3	888	850	922;921
133	all	insertion	2	61225911	2	61229952	12744	+	+	3	893	854	926
141	all	insertion	2	97187059	2	97192250	37507	+	+	3	1055	1013	1141
144	all	insertion	2	99405443	2	99412597	7724	+	+	3	1198	1181	1284
148	all	deletion	2	134009103	2	134033124	6513	+	+	3	1245	1227	1342
156	all	insertion	2	203439112	2	203466760	6664	+	+	3	1299	1285;1284	1409
157	all	deletion	2	206894433	2	206966811	40003	+	+	3	1301	1287	1411
159	all	insertion	2	213219918	2	213232378	15329	+	+	3	1306;1308	1293	1417
161	all	deletion	2	228944808	2	228957974	5334	+	+	3	1339;1341	1315;1316	1444
163	all	insertion	2	235323500	2	235326968	20599	+	+	3	1352	1327	1465
165	all	deletion	2	238762885	2	238788100	16636	+	+	3	1357;1358	1330;1335	1468;1469;1472
168	all	insertion	2	47247375	2	47248804	7671	+	+	3	886	848	919
189	all	deletion	2	191659461	2	196925261	5192907	+	+	3	70	68	65
193	all	deletion	2	102449385	2	113265557	10760037	+	+	3	66	61	59
194	all	deletion	2	113211065	2	114249684	961789	+	+	3	67	62	60
202	all	deletion	3	60846178	3	61263667	412501	+	+	3	1420	1401	1556
203	all	deletion	3	61199429	3	61251849	40594	+	+	3	1422	1403	1560;1559
204	all	deletion	3	66793400	3	71749927	4794305	+	+	3	1472;82	1468;84	1627;74
205	all	deletion	3	73227218	3	73695628	455453	+	+	3	1565	1580	1710
207	all	insertion	3	78647284	3	78803189	132456	+	+	3	1627;1654;1644	1692;1646	1780;1765;1790
213	all	deletion	3	107689132	3	107701367	8425	+	+	3	1807;1812	1867;1869	1966;1967
215	all	deletion	3	114377071	3	114452458	71136	+	+	3	1815	1874	1971
221	all	insertion	3	141835248	3	141850777	12716	+	+	3	1858	1918	2022
224	all	deletion	3	148538841	3	148570275	4076	+	+	3	1878	1932	2042
226	all	insertion	3	155286542	3	155311433	6323	+	+	3	1890;1893;1891	1945	2058;2062;2057
230	all	insertion	3	175447170	3	175479195	42243	+	+	3	1922	1977	2098;2096
238	all	insertion	3	57903234	3	57905156	14880	+	+	3	1418	1397	1554
255	all	deletion	3	161871914	3	169303536	7406960	+	+	3	99	102	89
260	all	deletion	4	738457	4	811096	53196	+	+	3	2009;2012;2014	2068	2213;2211
266	all	insertion	4	16087872	4	16096420	6078	+	+	3	2069	2117	2270
270	all	insertion	4	39413640	4	39431564	5881	+	+	3	2093	2150	2289
275	all	insertion	4	53439436	4	53441817	5208	+	+	3	2127	2174	2320
290	all	deletion	4	91311163	4	91351691	32149	+	+	3	2215	2251;2252	2409;2411;2412
298	all	insertion	4	124165071	4	124166677	9000	+	+	3	2252	2282	2454
299	all	insertion	4	131078103	4	131090151	6406	+	+	3	2255	2285	2456
301	all	insertion	4	140360966	4	140364388	7856	+	+	3	2271;2274	2307;2309	2477;2475
335	all	deletion	4	14247662	4	24807796	10548691	+	+	3	107	109	96
351	all	insertion	5	32441560	5	32456194	6875	+	+	3	2486	2532	2705
357	all	deletion	5	52624425	5	52658448	16559	+	+	3	2512	2559	2733;2735
369	all	deletion	5	107824575	5	108047407	173159	+	+	3	2640	2664	2861
373	all	deletion	5	126781000	5	126809797	12153	+	+	3	2669;2665	2687;2686	2889;2886;2887
374	all	insertion	5	132874425	5	132881618	57213	+	+	3	2673	2696	2892
375	all	insertion	5	134392395	5	134442459	10067	+	+	3	2676;2675	2699	2896;2893
378	all	insertion	5	141999635	5	142001149	4441	+	+	3	2687	2712	2912
382	all	insertion	5	172070921	5	172084290	16677	+	+	3	2696	2725	2926
385	all	deletion	5	178671327	5	178705508	4355	+	+	3	2746;2749;2759	2773;2763;2770	2991;2978
408	all	insertion	6	1684956	6	1691586	35388	+	+	3	2785	2807	3012
409	all	insertion	6	21967834	6	22061466	13883	+	+	3	2812	2835	3047;3046
411	all	insertion	6	25062872	6	25073230	7924	+	+	3	2823	2849	3058
412	all	deletion	6	26127213	6	26200766	67514	+	+	3	2826	2852	3060
413	all	deletion	6	26727983	6	26773698	21913	+	+	3	2829;2830	2856	3064;3066
415	all	deletion	6	31974947	6	32041513	38904	+	+	3	2861	2889	3091
417	all	deletion	6	32485096	6	32663549	25322	+	+	3	2871	2893	3102
419	all	insertion	6	33403267	6	33422263	23604	+	+	3	2879	2899	3110
423	all	insertion	6	55569912	6	55575046	6063	+	+	3	2917	2929	3142
424	all	deletion	6	61259256	6	62551245	1276101	+	+	3	2925	2934	3155
428	all	deletion	6	66966461	6	66974853	6682	+	+	3	2961	2969	3181
430	all	insertion	6	69080287	6	69082960	12438	+	+	3	2971	2982	3191
439	all	insertion	6	81208098	6	81212569	16506	+	+	3	3077	3076	3300
443	all	deletion	6	106342520	6	106363539	7600	+	+	3	3172	3171	3396;3400
444	all	insertion	6	111297356	6	111308563	5052	+	+	3	3176	3179;3177	3401
447	all	deletion	6	121978281	6	121997843	4359	+	+	3	3192	3198	3424
449	all	insertion	6	131277267	6	131281097	8773	+	+	3	3202	3206	3436
452	all	insertion	6	156880018	6	156881888	6045	+	+	3	3223	3235	3457
462	all	deletion	6	32328173	6	32372773	31202	+	+	3	2866	2887	3093
463	all	deletion	6	66943298	6	67085566	116909	+	+	3	2962	2968	3179
464	all	insertion	6	148587911	6	148589163	7579	+	+	3	3210	3217	3444
481	all	deletion	6	8674308	6	10310858	1603963	+	+	3	149	151	137
482	all	deletion	6	84195355	6	88839217	4623406	+	+	3	163	170	152
483	all	deletion	6	77437153	6	78229775	792622	+	+	3	161	168	150
484	all	deletion	6	90081635	6	98402956	2202541	+	+	3	167;165;166	173;174;172	156;158;157
485	all	deletion	6	101713319	6	105919577	4177291	+	+	3	169	176	160
500	all	insertion	7	8516214	7	8517551	6602	+	+	3	3312	3315	3550
511	all	insertion	7	57336860	7	57379500	277228	+	+	3	3446	3463	3687
514	all	deletion	7	58103242	7	58174817	46943	+	+	3	3512	3524	3735
516	all	insertion	7	61804121	7	61881469	12973	+	+	3	3548	3580;3571	3772
520	all	deletion	7	70581474	7	70639698	52280	+	+	3	3595;3596	3625	3817;3816
526	all	deletion	7	76337356	7	76364751	10929	+	+	3	3645;3655	3684;3682	3874
529	all	deletion	7	77309992	7	77325376	12008	+	+	3	3675;3677	3711	3898;3900
530	all	insertion	7	80878627	7	80896847	69084	+	+	3	3681	3715	3906
535	all	insertion	7	105123178	7	105136545	7700	+	+	3	3734	3773	3956
538	all	deletion	7	119185971	7	119199470	3465	+	+	3	3758;3763;3759	3803;3802;3798	3989;3993
539	all	insertion	7	122620314	7	122631368	7054	+	+	3	3777;3778	3814;3815	4011;4010
546	all	insertion	7	152335407	7	152340811	25059	+	+	3	3919	3974	4175
559	all	insertion	7	66409239	7	66435282	15673	+	+	3	3584;3582	3612	3802
578	all	deletion	7	23448308	7	26083485	2560326	+	+	3	186	190	171
594	all	insertion	8	52029897	8	52129966	5759	+	+	3	4205;4207	4249;4253	4485;4489;4484;4488
597	all	insertion	8	65017181	8	65038780	9656	+	+	3	4238;4241	4281	4521
600	all	insertion	8	84557238	8	84564470	14016	+	+	3	4255;4257;4252	4304;4302	4542;4545
601	all	insertion	8	101544377	8	101563546	71791	+	+	3	4263	4309	4553
603	all	deletion	8	116867357	8	116889727	14998	+	+	3	4279	4324	4578
604	all	insertion	8	119058092	8	119069412	20128	+	+	3	4280;4281;4287	4336;4327;4332;4334	4585;4594;4591;4593;4588
606	all	deletion	8	121729728	8	122096706	281347	+	+	3	4316;4325;4322	4361;4373;4370	4633;4636;4639
607	all	deletion	8	123313802	8	124407561	1086432	+	+	3	4350	4401	4659
608	all	insertion	8	124479295	8	124486559	8268	+	+	3	4355	4403	4660
611	all	deletion	8	133229406	8	133522537	280283	+	+	3	4394	4434	4706
644	all	deletion	8	49715564	8	51592474	1859577	+	+	3	220	227	208
658	all	insertion	9	18293464	9	18309460	5707	+	+	3	4493	4528	4831
659	all	deletion	9	21771312	9	21996139	224827	+	+	3	4494	4529	4832
662	all	deletion	9	38550895	9	38594659	10331	+	+	3	4512;4513	4548;4549	4849;4850
677	all	insertion	9	75613987	9	75623644	7375	+	+	3	4924	4963	5281
678	all	insertion	9	78501888	9	78523082	58877	+	+	3	4926	4968	5289
679	all	insertion	9	81616786	9	81631363	5214	+	+	3	4932;4934	4975	5297;5299
680	all	insertion	9	83261688	9	83268434	22525	+	+	3	4941	4983	5305
681	all	insertion	9	85033992	9	85042580	30160	+	+	3	4948	4987	5309
684	all	insertion	9	89798208	9	89802721	7923	+	+	3	4960	5001	5323
685	all	deletion	9	105549309	9	105591869	13816	+	+	3	4967	5007;5010	5336
688	all	insertion	9	129752689	9	129759929	22523	+	+	3	4987	5030	5354
691	all	insertion	9	132430421	9	132434529	7698	+	+	3	4996	5044	5371
703	all	insertion	9	83995939	9	84016062	45876	+	+	3	4944	4985	5307
725	all	insertion	10	31835336	10	31840915	7748	+	+	3	5117	5145	5489
733	all	insertion	10	50470677	10	50474310	6256	+	+	3	5197	5269	5580
735	all	insertion	10	74807691	10	74821290	8013	+	+	3	5206	5277	5589
737	all	deletion	10	87943385	10	88034631	56088	+	+	3	5224;5226	5299;5303	5606;5604
741	all	insertion	10	113967159	10	113967159	17201	+	+	3	5243	5312	5618
742	all	insertion	10	118873681	10	118905405	46179	+	+	3	5246	5315	5624
746	all	insertion	10	126896372	10	126913900	97277	+	+	3	5267;5261	5331;5346;5341	5645;5635
755	all	insertion	10	87883570	10	88004308	57270	+	+	3	5230;5229	5304	5609;5610
773	all	insertion	11	549993	11	650463	7194	+	+	3	5335	5426;5433	5728
778	all	deletion	11	6450010	11	6547705	82609	+	+	3	5359	5449	5750;5751
783	all	deletion	11	36109901	11	36336771	194163	+	+	3	5383	5475	5776
784	all	insertion	11	46851120	11	46862879	14203	+	+	3	5386	5480	5784;5781
791	all	insertion	11	60958438	11	60972225	7892	+	+	3	5419	5509;5511	5824
793	all	deletion	11	62540393	11	62717421	168784	+	+	3	5430	5515	5828
794	all	insertion	11	65568257	11	65602896	14263	+	+	3	5439	5535	5841
795	all	insertion	11	66808723	11	66818768	13693	+	+	3	5441	5537;5536	5846
798	all	insertion	11	69690824	11	69692723	28366	+	+	3	5479	5560	5889
806	all	insertion	11	103273841	11	103282368	10461	+	+	3	5542	5616	5955
808	all	deletion	11	106406695	11	106422919	12801	+	+	3	5553	5623	5972;5968
810	all	deletion	11	114915002	11	114931118	8005	+	+	3	5568;5570	5641	5984;5987
849	all	deletion	12	23766513	12	23778520	8232	+	+	3	5744;5750	5790;5784	6183
852	all	deletion	12	29540001	12	29580487	38086	+	+	3	5761	5800	6203
854	all	deletion	12	32158435	12	32172815	11584	+	+	3	5771	5811	6218
859	all	insertion	12	54304003	12	54321540	20137	+	+	3	5791	5828;5832	6240
861	all	insertion	12	57368026	12	57385211	8297	+	+	3	5794	5836	6245
863	all	deletion	12	67243400	12	67280874	26282	+	+	3	5799	5839;5840	6249;6251
865	all	insertion	12	76693999	12	76695610	11695	+	+	3	5809	5851	6255
868	all	insertion	12	101561519	12	101574578	38884	+	+	3	5820	5863	6269
874	all	insertion	12	96355316	12	96367575	5283	+	+	3	5819	5861	6267
889	all	deletion	13	66525846	13	66562084	29961	+	+	3	5910	5960	6383
895	all	insertion	13	109536939	13	109545509	4763	+	+	3	5933	5981	6404
899	all	insertion	13	114061755	13	114109384	27112	+	+	3	5964	6012	6433
913	all	deletion	13	52676155	13	61001531	8290876	+	+	3	333	322	291
921	all	deletion	14	19947403	14	20058334	58704	+	+	3	6070	6143;6130	6559
923	all	deletion	14	21894406	14	21909994	5144	+	+	3	6085	6165;6169	6598;6595;6596
930	all	insertion	14	61608608	14	61613901	5603	+	+	3	6143	6234	6667
932	all	insertion	14	64378124	14	64379812	10793	+	+	3	6148	6239	6674
934	all	insertion	14	68236931	14	68242921	24006	+	+	3	6157	6252	6683
935	all	insertion	14	80753379	14	80761283	10710	+	+	3	6163	6261	6700
939	all	insertion	14	90949648	14	90955156	20307	+	+	3	6194	6293	6737
940	all	insertion	14	91634250	14	91657469	14345	+	+	3	6198	6297;6298	6742
941	all	deletion	14	96798883	14	96827908	16058	+	+	3	6215;6213	6313	6766
942	all	deletion	14	101243701	14	101261600	12484	+	+	3	6217	6316	6771;6767
943	all	insertion	14	102067094	14	102080043	11398	+	+	3	6220	6323	6775
944	all	insertion	14	102082260	14	102103305	97102	+	+	3	6223	6326;6321	6777;6773
947	all	deletion	14	106017059	14	106104043	9636	+	+	3	6265;6274;6270	6365;6361;6371;6359;6362	6818;6828;6822
948	all	insertion	14	106261317	14	106265337	10754	+	+	3	6271;6275;6279	6372;6376;6366	6823;6829
949	all	insertion	14	106327958	14	106352992	49048	+	+	3	6272;6280;6276	6367;6377;6373	6830;6824
956	all	deletion	14	82003510	14	82049043	5116	+	+	3	6167	6264	6702
957	all	insertion	14	104645267	14	104709357	9768	+	+	3	6258	6346	6810;6812
983	all	deletion	15	30620522	15	30663622	37284	+	+	3	6551;6557	6636	7128;7139
988	all	insertion	15	36864377	15	36873567	17183	+	+	3	6601;6600	6692	7177
992	all	insertion	15	71323415	15	71341398	28016	+	+	3	6624;6626;6629	6713;6721;6720	7208;7209
1000	all	deletion	15	87858857	15	87876566	12151	+	+	3	6785;6786	6884;6886	7359;7357
1001	all	insertion	15	97765144	15	97769549	4960	+	+	3	6796	6904	7369
1008	all	insertion	15	69361402	15	69381233	8821	+	+	3	6618	6710	7200
1030	all	deletion	16	21317550	16	21336727	5180	+	+	3	7017	7172;7164	7605
1031	all	insertion	16	28221378	16	28236763	6106	+	+	3	7049	7189	7638
1033	all	insertion	16	29582132	16	29593544	33223	+	+	3	7053	7199	7642
1039	all	deletion	16	32630741	16	32664747	8798	+	+	3	7119;7139;7161	7301;7325;7249	7740;7710
1047	all	deletion	16	48359195	16	48377124	10329	+	+	3	7334;7338	7484;7488	7932;7936
1048	all	deletion	16	55785058	16	55811582	5624	+	+	3	7343	7491	7941
1049	all	deletion	16	60874088	16	60880504	4177	+	+	3	7346	7494	7942
1051	all	insertion	16	69578616	16	69591793	7054	+	+	3	7356	7502;7504;7503	7952;7953;7958
1053	all	insertion	16	74336652	16	74352013	229301	+	+	3	7400	7551	7990
1054	all	insertion	16	74352013	16	74378722	114290	+	+	3	7401	7554	7992;7993
1057	all	deletion	16	78754387	16	78919479	158383	+	+	3	7416	7564	8009
1058	all	deletion	16	85375570	16	85426775	5678	+	+	3	7422	7570	8011
1059	all	insertion	16	89596697	16	89653322	5495	+	+	3	7434	7582	8028
1064	all	insertion	16	68215047	16	68216586	5316	+	+	3	7348	7496	7944
1088	all	deletion	17	19037194	17	19236309	126163	+	+	3	7472;7476;7481	7620;7629;7623;7626	8077;8074
1089	all	insertion	17	19037194	17	19083565	30733	+	+	3	7475	7622	8073
1092	all	insertion	17	41575584	17	41586227	9665	+	+	3	7512;7515	7666	8112;8117;8115
1098	all	insertion	17	63322927	17	63339101	46290	+	+	3	7549	7702	8154
1102	all	insertion	17	72024294	17	72053950	8894	+	+	3	7564;7569;7567;7563;7566	7732;7727;7731	8176;8178;8175
1103	all	deletion	17	72263332	17	72271070	6062	+	+	3	7568;7570	7728;7733	8177;8179;8181
1105	all	deletion	17	76215984	17	76229224	10907	+	+	3	7601	7760	8214
1113	all	insertion	17	57126648	17	57139425	3121	+	+	3	7541	7697	8149
1133	all	deletion	18	8795338	18	8821397	15492	+	+	3	7658	7825	8291
1134	all	insertion	18	10404960	18	10413542	8284	+	+	3	7660	7827;7828	8293
1138	all	insertion	18	28286838	18	28304658	6026	+	+	3	7697	7863	8323
1140	all	deletion	18	41268460	18	41315742	4187	+	+	3	7716	7879	8342
1143	all	insertion	18	48943065	18	48948345	41184	+	+	3	7728	7887	8357
1144	all	deletion	18	49129511	18	49228428	79914	+	+	3	7733	7890	8361
1147	all	insertion	18	51799811	18	51811526	8347	+	+	3	7745	7903	8373;8372
1155	all	insertion	18	58006468	18	58008587	14574	+	+	3	7752	7909	8391
1160	all	deletion	18	58575606	18	80256374	21623039	+	+	3	429	434	376
1175	all	insertion	19	16581811	19	16608852	4797	+	+	3	7841	8003	8474
1176	all	insertion	19	18578710	19	18578710	18942	+	+	3	7846;7847	8009	8478
1183	all	insertion	19	30007868	19	30023663	15477	+	+	3	7872;7874	8038	8507
1191	all	insertion	19	47903968	19	47961915	5121	+	+	3	7912	8064	8583
1192	all	deletion	19	49004916	19	49899931	851155	+	+	3	7950	8129	8598
1193	all	insertion	19	49797055	19	49807882	27355	+	+	3	7956	8134	8603
1198	all	insertion	19	55701500	19	55721003	25602	+	+	3	8029	8209	8686
1199	all	deletion	19	15288160	19	15319922	29557	+	+	3	7830	7996	8467
1223	all	deletion	20	3879763	20	3911935	23799	+	+	3	8033	8217	8698;8701
1227	all	insertion	20	8380828	20	8386735	6670	+	+	3	8053	8238	8720
1228	all	insertion	20	8990118	20	9050429	82617	+	+	3	8059;8058	8242	8723
1230	all	deletion	20	25033197	20	25043913	7841	+	+	3	8065;8070	8253;8255	8746;8748
1235	all	insertion	20	32378566	20	32400127	52259	+	+	3	8201	8382	8877;8879
1240	all	insertion	20	59243772	20	59248561	9202	+	+	3	8239	8415	8932
1242	all	deletion	20	61425984	20	61462276	22692	+	+	3	8252	8430;8420	8941;8939
1243	all	insertion	20	62381326	20	62386120	16764	+	+	3	8268	8440;8442	8956
1249	all	insertion	20	42090726	20	42092052	6429	+	+	3	8203	8384	8893
1292	all	deletion	21	36900273	21	38974677	2027226	+	+	3	476	484	423
1305	all	insertion	22	19386076	22	19405627	4974	+	+	3	8819	9023	9527
1311	all	insertion	22	33008262	22	33008262	37318	+	+	3	8894	9111	9634
1313	all	deletion	22	36091695	22	36428114	326114	+	+	3	8899	9119;9118	9641
1315	all	insertion	22	39751272	22	39754865	8412	+	+	3	8916	9139	9667
1343	all	insertion	23	2305898	23	2323889	5163	+	+	3	8990	9232	9768
1344	all	insertion	23	2742033	23	2745481	5636	+	+	3	8999	9238	9775
1348	all	deletion	23	11697317	23	11716678	6154	+	+	3	9028;9024	9265	9794;9792;9791
1349	all	insertion	23	20672377	23	20677458	15221	+	+	3	9031	9272	9798
1350	all	deletion	23	31246465	23	31660408	402531	+	+	3	9032	9273	9800
1356	all	insertion	23	63123796	23	63245971	102404	+	+	3	9088;9090;9089	9322;9317;9330	9849;9844;9848
1358	all	deletion	23	81839795	23	81847289	5929	+	+	3	9113	9359	9873
1360	all	insertion	23	90274699	23	90279076	8670	+	+	3	9131	9376;9373	9891;9888
1363	all	deletion	23	115890611	23	115920986	22979	+	+	3	9247	9490	10008
1365	all	insertion	23	118759659	23	118762328	11958	+	+	3	9250	9493;9494	10012
1367	all	insertion	23	123748698	23	123748698	12436	+	+	3	9263	9507	10025
1368	all	deletion	23	124005001	23	124017522	5803	+	+	3	9267;9268	9508;9506	10030;10031
1369	all	insertion	23	133509707	23	133531687	9558	+	+	3	9276;9278	9520	10046
1370	all	deletion	23	135760376	23	135912120	34546	+	+	3	9280;9284	9522;9527;9521	10049;10047
1372	all	insertion	23	141008151	23	141018067	11684	+	+	3	9289;9291	9530	10057;10059;10062
1374	all	deletion	23	143653194	23	143661400	4401	+	+	3	9309	9547	10069
1376	all	insertion	23	147280630	23	147284508	8068	+	+	3	9316	9555	10077
1377	all	insertion	23	153975876	23	153993143	7493	+	+	3	9344	9589	10106
1380	all	insertion	23	33401410	23	33416672	6352	+	+	3	9034	9276	9801
1383	all	deletion	23	154227411	23	154279990	37085	+	+	3	9345	9590;9587;9592	10109;10107;10112
1384	all	insertion	23	154457160	23	154469354	14514	+	+	3	9352	9591;9593;9596	10110;10113
1403	all	deletion	23	31664186	23	56535204	24863228	+	+	3	514	521	456
1404	all	deletion	23	57003986	23	58514903	1507672	+	+	3	515	522	458
1405	all	deletion	23	83823664	23	85440817	1592912	+	+	3	518	527	462
1406	all	deletion	23	11267765	23	31223738	19955973	+	+	3	512	519	454
1423	all	duplication_direct	1	40759426	1	40926442	148923	+	+	3	233	205;204	218
1424	all	duplication_direct	1	51529050	1	51710288	181238	+	+	3	242	214	233
1425	all	duplication_direct	1	94486814	1	94817696	330882	+	+	3	287	267	284
1430	all	duplication_direct	1	149830545	1	149863266	22516	+	+	3	530	486	525
1432	all	duplication_direct	1	9550769	1	12852742	2648590	+	+	3	8	8	3
1433	all	duplication_direct	1	17690881	1	36651260	11037467	+	+	3	11	12	6
1440	all	duplication_direct	1	117669372	1	118337495	607956	+	+	3	23	20	23
1445	all	duplication_direct	1	184709993	1	185503014	775351	+	+	3	43	37	41
1446	all	duplication_direct	1	185498690	1	203760572	18257098	+	+	3	44	38	42
1448	all	duplication_direct	1	212653685	1	248943333	22777349	+	+	3	48	40	46;48
1449	all	duplication_direct	1	1438328	1	9547152	3928799	+	+	3	6;5	5	2
1452	all	duplication_direct	1	84430601	1	95916998	4542219	+	+	3	20	17;16;18	18;19
1453	all	duplication_direct	1	118316568	1	120131071	1811007	+	+	3	24	21	24
1454	all	duplication_direct	1	120924651	1	121608073	683422	+	+	3	28	25	27
1456	all	duplication_direct	1	169213600	1	184736307	4705188	+	+	3	38;40	35;36	38;36
1459	all	duplication_direct	1	13065242	1	17913940	4633184	+	+	3	10	11	5
1464	all	duplication_direct	1	143278152	1	167207211	10541247	+	+	3	31;33	28;29	31
1466	all	duplication_direct	1	167537826	1	169221119	1655266	+	+	3	37	31	35
1467	all	duplication_direct	1	196888685	1	222764257	8886113	+	+	3	45;46	39	45;44
1470	all	duplication_direct	2	25650113	2	25706260	43376	+	+	3	828;831	793;796;790;792	862;864;860;865
1472	all	duplication_direct	2	41565405	2	41691017	125612	+	+	3	862;866	824	899
1475	all	duplication_direct	2	159972303	2	160300038	327735	+	+	3	1249	1233	1350
1476	all	duplication_direct	2	161394905	2	161495029	100124	+	+	3	1252	1234;1236	1353;1355
1477	all	duplication_direct	2	222706509	2	222892581	143377	+	+	3	1321	1304	1430;1438
1478	all	duplication_direct	2	229278780	2	229338421	32528	+	+	3	1342	1319	1449
1479	all	duplication_direct	2	84531924	2	85123605	578997	+	+	3	59;903	863;52	937;53
1486	all	duplication_direct	2	162410735	2	191794754	29235194	+	+	3	69	67	64
1487	all	duplication_direct	2	225236531	2	242181357	6409436	+	+	3	73;72	70;72	66;67
1490	all	duplication_direct	2	44973531	2	63592860	18619329	+	+	3	57	51	52
1493	all	duplication_direct	2	94052823	2	101012065	6439975	+	+	3	64	59	57
1494	all	duplication_direct	2	100960810	2	102019632	1058822	+	+	3	65	60	58
1503	all	duplication_direct	3	70859836	3	75584341	4724505	+	+	3	1497	1495	1637
1504	all	duplication_direct	3	78095611	3	85504237	4033873	+	+	3	1619;1762;1613	1643;1819;1632	1807;1908;1750
1505	all	duplication_direct	3	129653359	3	129716817	63458	+	+	3	1835	1895	1995
1507	all	duplication_direct	3	189455058	3	189911266	456208	+	+	3	1938	1992	2116
1508	all	duplication_direct	3	193825350	3	193938970	113620	+	+	3	1952	2009	2135;2134
1510	all	duplication_direct	3	12919	3	13799549	10899524	+	+	3	76	76	68
1512	all	duplication_direct	3	52204300	3	57820917	2849718	+	+	3	79	81;82	71
1513	all	duplication_direct	3	84204471	3	85419594	1174736	+	+	3	87	90	79
1514	all	duplication_direct	3	85635858	3	90371153	4706154	+	+	3	88	91	80
1517	all	duplication_direct	3	187293239	3	189455690	2120730	+	+	3	100	103	91
1518	all	duplication_direct	3	196990240	3	198230596	1192124	+	+	3	103	106	94
1521	all	duplication_direct	3	73687525	3	75577929	1836337	+	+	3	84	87	76
1524	all	duplication_direct	3	127698347	3	149084532	6930197	+	+	3	93;92	99;98;100	85;86;87
1525	all	duplication_direct	3	149038876	3	161905046	12792933	+	+	3	98	101	88
1526	all	duplication_direct	3	189877332	3	193117145	3210861	+	+	3	102	105	93
1528	all	duplication_direct	3	8912220	3	54858651	40784302	+	+	3	78	78	70
1529	all	duplication_direct	3	82682361	3	83850316	1123510	+	+	3	86	89	78
1531	all	duplication_direct	4	95257564	4	97429451	2166308	+	+	3	2217;115	117;2254	105;2416
1534	all	duplication_direct	4	68830201	4	95251615	7683871	+	+	3	113;112;114	114;115;116	100;104
1536	all	duplication_direct	4	126961674	4	136897753	9860485	+	+	3	120	123	109
1537	all	duplication_direct	4	139421805	4	140516037	1078552	+	+	3	121	124	110
1539	all	duplication_direct	4	158772376	4	190202564	12610645	+	+	3	124	125;129	111;112
1541	all	duplication_direct	4	97429451	4	112123655	14687749	+	+	3	116	118	106
1543	all	duplication_direct	4	112085418	4	126967056	5924921	+	+	3	118;119	121;122	107;108
1564	all	duplication_direct	5	38200372	5	46400789	7947694	+	+	3	137	135	122
1567	all	duplication_direct	5	141656847	5	181134051	23500487	+	+	3	144	145	134
1568	all	duplication_direct	5	19314	5	13939948	4808375	+	+	3	129;130	133	114;115;113
1570	all	duplication_direct	5	7920434	5	38248411	21389818	+	+	3	136	134	119
1578	all	duplication_direct	6	60290031	6	63906570	2657636	+	+	3	2936;154;2934	160;2940;2942	3159;3157;140
1580	all	duplication_direct	6	117382469	6	117623939	241470	+	+	3	3190	3194;3195	3417
1583	all	duplication_direct	6	70486261	6	70727340	110051	+	+	3	3020;3014;3011;3007;3012;3013;3008;3010;3009;2996;2997;3023;3005;3022;3021	3007;3008;3001;3018;3009	3227;3216;3223;3217;3205;3222;3211
1586	all	duplication_direct	6	70727340	6	72634303	577002	+	+	3	158;157;3039;159;3035	166;163;3038	3245;148;145;3254
1588	all	duplication_direct	6	88842717	6	90081635	1237536	+	+	3	164	171	155
1589	all	duplication_direct	6	98406649	6	101314948	2903068	+	+	3	168	175	159
1590	all	duplication_direct	6	115871111	6	120409979	4507863	+	+	3	172	179	163
1592	all	duplication_direct	6	167082821	6	170739897	2790202	+	+	3	179	185	168
1595	all	duplication_direct	6	69593382	6	70465344	871962	+	+	3	155	161	143
1596	all	duplication_direct	6	105919577	6	115439906	9507277	+	+	3	170	177	161
1597	all	duplication_direct	6	120329960	6	123176861	1378078	+	+	3	174;173	180;181	165;164
1598	all	duplication_direct	6	123176861	6	161349490	36615585	+	+	3	175	182	166
1600	all	duplication_direct	6	166417365	6	167353313	787402	+	+	3	178	184	167
1601	all	duplication_direct	6	76216	6	8700180	6306540	+	+	3	148	149;150	135
1604	all	duplication_direct	7	31528593	7	31601053	72460	+	+	3	3345	3344	3585
1606	all	duplication_direct	7	57155857	7	57514402	358545	+	+	3	3451;3454;3489	3466	3715
1608	all	duplication_direct	7	81431581	7	81504194	72613	+	+	3	3687	3722	3910
1610	all	duplication_direct	7	118959823	7	119491383	519923	+	+	3	3760;206	214;3799	3990;193
1611	all	duplication_direct	7	121420227	7	121530534	90667	+	+	3	3774;3775;3770;3776	3807;3808	4002
1613	all	duplication_direct	7	151103393	7	151182085	78692	+	+	3	3918	3973	4173
1614	all	duplication_direct	7	17023596	7	17164471	140875	+	+	3	3319	3320	3557
1618	all	duplication_direct	7	57155857	7	57514402	121337	+	+	3	3503;3501;3445;3504	3506;3462;3476;3510;3486	3716;3686;3708;3718;3724;3717;3725
1625	all	duplication_direct	7	62926148	7	72880215	3983412	+	+	3	196;197	203;200	181;180
1628	all	duplication_direct	7	119483857	7	121072139	1579561	+	+	3	207	215	194
1631	all	duplication_direct	7	1590502	7	10385719	7897667	+	+	3	185	189	170
1635	all	duplication_direct	7	73314390	7	77855021	2134647	+	+	3	199	206	185;184
1641	all	duplication_direct	7	152448516	7	159334984	4959724	+	+	3	213	219	203
1645	all	duplication_direct	7	87988692	7	118958112	8492587	+	+	3	203;204;205	213	191;192
1648	all	duplication_direct	7	140850854	7	152448516	3674735	+	+	3	210;209;211	217;218	201;200;202
1654	all	duplication_direct	8	64225770	8	64457807	232037	+	+	3	4235	4276	4516
1655	all	duplication_direct	8	127177790	8	127358830	40993	+	+	3	4365;4373	4412	4680
1656	all	duplication_direct	8	127321248	8	127475174	153926	+	+	3	4372	4416	4687;4683
1661	all	duplication_direct	8	101350386	8	120774215	9643361	+	+	3	230;229	232;234	214;215
1663	all	duplication_direct	8	120369686	8	122835825	1016443	+	+	3	233;234;4308	4359;238;237	4616;216;217
1664	all	duplication_direct	8	122091570	8	124595964	1413388	+	+	3	235;236	240	218
1667	all	duplication_direct	8	127654774	8	142032191	8526766	+	+	3	241	244	223
1668	all	duplication_direct	8	51587542	8	53782425	2159036	+	+	3	222	228	209
1669	all	duplication_direct	8	64945979	8	71340590	6344146	+	+	3	228	231	213
1672	all	duplication_direct	8	54220365	8	64216153	9968210	+	+	3	225	229	210
1673	all	duplication_direct	8	125063681	8	127654188	2357308	+	+	3	238	242	220
1677	all	duplication_direct	9	90985696	9	91316713	325142	+	+	3	4962	5002	5330;5331
1681	all	duplication_direct	9	14566	9	15479304	15464738	+	+	3	246	252	227
1684	all	duplication_direct	9	91293961	9	107140972	15815538	+	+	3	266	267	242
1688	all	duplication_direct	9	65322076	9	90991571	24849326	+	+	3	264	265	240
1693	all	duplication_direct	10	4836535	10	5131195	294660	+	+	3	5069	5110	5440
1695	all	duplication_direct	10	20293082	10	21609982	1303363	+	+	3	5084;273	5121;274	5463;245
1696	all	duplication_direct	10	42528096	10	47698741	2540031	+	+	3	5174;280	5238;280	5555;251;252
1697	all	duplication_direct	10	87774159	10	87886303	112144	+	+	3	5225;5223	5298;5289	5605;5603;5598;5596
1698	all	duplication_direct	10	120065372	10	120139335	73963	+	+	3	5251	5317	5626
1699	all	duplication_direct	10	126814452	10	126913900	90290	+	+	3	5271	5350	5647
1705	all	duplication_direct	10	31812824	10	38635162	6591985	+	+	3	274	275	246
1706	all	duplication_direct	10	45106692	10	58806110	13676398	+	+	3	282	282	254
1710	all	duplication_direct	11	62842819	11	64446550	1591555	+	+	3	306	299	267
1713	all	duplication_direct	11	54315909	11	62530418	3848177	+	+	3	302;304	296;297	263;265
1715	all	duplication_direct	11	64736310	11	65289774	539446	+	+	3	308	301	269
1720	all	duplication_direct	12	11927983	12	12141547	189929	+	+	3	5672;5671	5733	6093
1721	all	duplication_direct	12	14568	12	7114010	6962799	+	+	3	315	305	274
1722	all	duplication_direct	12	6945776	12	9401848	2422068	+	+	3	316	306	275
1723	all	duplication_direct	12	9616473	12	22310558	12694085	+	+	3	317	307	277
1724	all	duplication_direct	12	22299692	12	26586414	2132482	+	+	3	319;318	309;308	279;278
1725	all	duplication_direct	12	26577615	12	34717946	7719457	+	+	3	320	310	280
1728	all	duplication_direct	13	32296438	13	36423566	4120881	+	+	3	328;5895	5945;319;5946	286;6367
1730	all	duplication_direct	13	17542017	13	32305586	14749801	+	+	3	327	318	285
1731	all	duplication_direct	13	36343309	13	37999556	845845	+	+	3	329	320	288;287
1732	all	duplication_direct	13	37192086	13	49015483	11760991	+	+	3	330	321	289
1734	all	duplication_direct	14	31394973	14	31463463	68490	+	+	3	6109	6198	6641
1735	all	duplication_direct	14	101994375	14	102088481	63603	+	+	3	6222	6322;6327	6774
1736	all	duplication_direct	14	44303079	14	44335534	32455	+	+	3	6127	6218	6654
1737	all	duplication_direct	14	67942743	14	68039092	84546	+	+	3	6153	6247;6251	6682;6680
1738	all	duplication_direct	14	22525373	14	25446381	1615969	+	+	3	339	330;329	297
1739	all	duplication_direct	14	24130756	14	35828787	11313061	+	+	3	340	331	298
1740	all	duplication_direct	14	58867166	14	60328488	1447244	+	+	3	343	334	301
1741	all	duplication_direct	14	65006185	14	69535938	4484440	+	+	3	344	335	302
1746	all	duplication_direct	14	97749667	14	105089505	3302293	+	+	3	353;352	345;346	308;309
1747	all	duplication_direct	14	45757836	14	58867166	13093095	+	+	3	342	333	300
1754	all	duplication_direct	14	77118025	14	84235544	2558422	+	+	3	346	337	306;305
1757	all	duplication_direct	15	20511182	15	28572697	3983373	+	+	3	6335;6337	6570	7042
1764	all	duplication_direct	15	84446281	15	84530148	83867	+	+	3	6746	6858	7338
1768	all	duplication_direct	15	82669326	15	86009878	1587810	+	+	3	368;369	365;363	326;324
1769	all	duplication_direct	15	55624803	15	74080875	11596539	+	+	3	364	356	320
1773	all	duplication_direct	15	66877358	15	82692943	4895818	+	+	3	366;367	357;361	322;321;323
1774	all	duplication_direct	15	86009878	15	101976509	5352551	+	+	3	370;371	366;367	328;327;329
1778	all	duplication_direct	16	32838559	16	32867123	28563	+	+	3	7220	7309	7798
1783	all	duplication_direct	16	1347895	16	14665041	6245034	+	+	3	376;377	374;375	332;333
1785	all	duplication_direct	16	19163060	16	21535480	2127225	+	+	3	382	382	336
1786	all	duplication_direct	16	22708167	16	32275924	9567757	+	+	3	386	385	339
1791	all	duplication_direct	16	85471907	16	88143333	2051902	+	+	3	398	397	349
1795	all	duplication_direct	16	79216603	16	85069307	5794632	+	+	3	396	395	347
1797	all	duplication_direct	16	20729576	16	22706670	805904	+	+	3	385;383	384	337;338
1804	all	duplication_direct	17	1864623	17	18962026	16191098	+	+	3	401	402	354
1808	all	duplication_direct	17	67218751	17	79070397	3698146	+	+	3	411;412	414;416;415	363;364
1809	all	duplication_direct	17	78449058	17	80119839	607226	+	+	3	414;415	419;421	365
1812	all	duplication_direct	18	2499016	18	2558501	56198	+	+	3	7656	7822	8288;8285
1813	all	duplication_direct	18	11463646	18	11563823	100177	+	+	3	7663	7830;7837	8295;8300;8296
1815	all	duplication_direct	18	11457016	18	15395376	3938360	+	+	3	422	426	370
1817	all	duplication_direct	18	49097118	18	57692806	4023410	+	+	3	427	432;431	374
1818	all	duplication_direct	18	57623223	18	58627944	928726	+	+	3	428	433	375
1819	all	duplication_direct	18	20930769	18	53645499	32633422	+	+	3	426	429	373
1824	all	duplication_direct	19	15433265	19	16836692	1331772	+	+	3	435	439	382
1825	all	duplication_direct	19	17405859	19	24420459	6924868	+	+	3	436	440	384
1828	all	duplication_direct	19	49845677	19	58605715	3602108	+	+	3	442	448;446	389;391
1830	all	duplication_direct	19	11991423	19	15103893	1961027	+	+	3	432;433	437;436	379
1832	all	duplication_direct	20	13629038	20	14535789	899816	+	+	3	8061;448	8247;454	395;8728
1833	all	duplication_direct	20	31420798	20	31451238	30440	+	+	3	8196	8378	8876
1840	all	duplication_direct	20	34003412	20	55448994	14851760	+	+	3	459	462	401
1841	all	duplication_direct	20	49363523	20	61867015	7037321	+	+	3	460	465;464	404
1843	all	duplication_direct	20	70156	20	13629038	10266815	+	+	3	445	451	394
1845	all	duplication_direct	20	14525517	20	26276700	11173698	+	+	3	449	455	396
1846	all	duplication_direct	20	31182877	20	37570557	2856614	+	+	3	457;458	461	400
1853	all	duplication_direct	21	42994829	21	43028557	33728	+	+	3	8627;8631	8818	9347;9349
1865	all	duplication_direct	22	36511384	22	39238877	780181	+	+	3	499	505	443;441
1866	all	duplication_direct	22	46134371	22	48436898	1306445	+	+	3	505	511;510	446
1869	all	duplication_direct	22	20364964	22	32154772	2375923	+	+	3	492;490	498;500	436;435;437
1870	all	duplication_direct	22	37663270	22	47147727	2852991	+	+	3	500;501;502	506;507;508	444;445
1872	all	duplication_direct	23	132074432	23	132201509	126518	+	+	3	9273	9512	10037;10038
1875	all	duplication_direct	23	63191758	23	63287513	64215	+	+	3	9097	9344;9345;9347	9856;9857
1876	all	duplication_direct	23	2699955	23	3568671	860301	+	+	3	511	518	453
1880	all	inversion	1	167422654	1	168917273	1494619	+	+	3	591	540;544	584
1881	all	inversion	1	185737567	1	185834799	97232	+	+	3	615	570	615
1896	all	inversion	3	71007548	3	71271718	256089	+	+	3	1485;1498	1496;1488;1510;1472;1482;1491	1641;1653;1631;1647
1897	all	inversion	3	71317752	3	78095611	4162028	+	+	3	1560;1530;1548	1550;1569;1562;1518;1554	1702;1664;1699;1657;1684
1898	all	inversion	3	75584341	3	82444803	3268399	+	+	3	1603;1601;1582;1596;1572;1628;1676;1698;1624;1713;1728;1680;1645;1674;1725;1672;1692;1655	1601;1630;1610;1617;1628;1597;1626;1589;1763;1742;1750;1746;1693;1681;1761;1780;1771;1728;1647;1740;1765;1724	1737;1726;1718;1742;1746;1731;1766;1869;1822;1854;1781;1838;1842;1824;1851;1860;1826;1791;1844
1899	all	inversion	3	82536922	3	83732984	1156983	+	+	3	1757;1753;1755	1801;1811	1902;1906
1900	all	inversion	3	134841713	3	135808127	966414	+	+	3	1853	1914	2018
1902	all	inversion	4	136897753	4	140295616	3397113	+	+	3	2264	2295;2297	2463;2467
1910	all	inversion	6	101802663	6	101817919	15256	+	+	3	3144;3146	3129;3137	3368
1911	all	inversion	6	115652367	6	115885357	232990	+	+	3	3182	3188	3409
1912	all	inversion	7	40411572	7	43290080	2625607	+	+	3	3356	3351	3598
1916	all	inversion	7	73054620	7	75325679	2011289	+	+	3	3620	3636	3844
1924	all	inversion	8	54438522	8	54941720	501624	+	+	3	4216	4260	4495;4498
1925	all	inversion	8	120179313	8	125082777	4890737	+	+	3	4303	4354	4613
1926	all	inversion	8	121729728	8	123807242	1841197	+	+	3	4317;4340;4334;4344;4323;4326	4387;4371;4374;4385;4362;4393	4637;4644;4640;4646;4656;4634
1947	all	inversion	15	84446281	15	86013575	1543460	+	+	3	6744;6736	6846;6854	7334
1970	all	inversion	18	31356287	18	35114101	3757814	+	+	3	7709	7873	8335
1977	all	inversion	21	36691742	21	36714171	22429	+	+	3	8612	8790	9336
1987	all	inversion	23	63153442	23	63183232	29790	+	+	3	9086	9315;9328;9320	9842;9846
1988	all	inversion	23	103980711	23	104085533	85774	+	+	3	9174;9228;9227;9173;9223;9224	9417;9424;9471;9416;9439;9438;9470;9425;9475;9474	9929;9918;9928;9936;9986;9987;9906;9937;9919;9907
1999	all	translocation_intrachr	1	9510189	1	36664336	-1	+	+	3	49;53	51;47	67
2001	all	translocation_interchr	1	184777970	4	122110074	-1	+	+	3	611	567	607
2002	all	translocation_interchr	1	203764606	4	169845046	-1	+	+	3	643	590	641
2003	all	translocation_interchr	1	203615186	4	170017344	-1	+	+	3	645	594	646
2004	all	translocation_interchr	1	212704520	4	158751294	-1	+	+	3	669	625	681
2005	all	translocation_interchr	1	84447340	6	88845601	-1	+	+	3	280	258	269
2007	all	translocation_interchr	1	95995686	7	66438288	-1	+	+	3	292;296	272;274	287;292
2008	all	translocation_interchr	1	169168545	7	102000296	-1	+	+	3	599	555	592
2009	all	translocation_interchr	1	23523714	10	76527417	-1	+	+	3	222;223	190;192	204;205
2011	all	translocation_interchr	1	76557211	14	84202868	-1	+	+	3	264	238	257
2012	all	translocation_interchr	1	89622997	14	64990437	-1	+	+	3	283	263	276
2013	all	translocation_interchr	1	118323649	14	96597073	-1	+	+	3	342;344	316;318	331
2014	all	translocation_interchr	1	52099441	18	57603556	-1	+	+	3	248	220	238
2015	all	translocation_interchr	1	17730830	19	56132337	-1	+	+	3	205	170	185
2016	all	translocation_interchr	1	69605969	20	78032	-1	+	+	3	257	228	248
2017	all	translocation_interchr	1	1106767	22	20274305	-1	+	+	3	22;16;23	15;21;25	21;27;24;31
2018	all	translocation_interchr	1	117669372	23	85394563	-1	+	+	3	336;335	311;309	327
2019	all	translocation_intrachr	2	102468097	2	162414936	-1	+	+	3	1207	1186	1289
2020	all	translocation_intrachr	2	113269572	2	196855804	-1	+	+	3	1228	1211	1323
2021	all	translocation_intrachr	2	191794754	2	225250368	-1	+	+	3	1288	1269	1395
2022	all	translocation_interchr	2	231431709	3	57820917	-1	+	+	3	1345	1321	1452
2024	all	translocation_interchr	2	84882725	7	112956899	-1	+	+	3	905	865	938
2025	all	translocation_interchr	2	242181357	8	111670352	-1	+	+	3	1373	1356	1486
2027	all	translocation_interchr	2	101090171	9	130965707	-1	+	+	3	1204	1183	1286
2028	all	translocation_interchr	2	163717320	12	63727851	-1	+	+	3	1258;1255	1243;1240	1359;1363
2030	all	translocation_interchr	2	44948341	17	79978797	-1	+	+	3	872;880	832;842	907;913
2031	all	translocation_interchr	2	114145810	18	57761279	-1	+	+	3	1232	1214	1327
2033	all	translocation_interchr	2	10168055	22	37663270	-1	+	+	3	823	786	856
2034	all	translocation_interchr	2	63594609	23	63410853	-1	+	+	3	894	855	928
2035	all	translocation_intrachr	3	62946570	3	84210360	-1	+	+	3	1427;1434;1428	1408;1409	1567;1566;1585;1573
2036	all	translocation_intrachr	3	63442633	3	78647284	-1	+	+	3	1438;1453;1455;1459;1470;1464	1446;1466;1428;1430	1622;1594;1606;1616
2037	all	translocation_intrachr	3	63442633	3	83852571	-1	+	+	3	1439;1466;1461	1448	1608;1618
2038	all	translocation_intrachr	3	63308313	3	82536922	-1	+	+	3	1444;1454;1456;1465;1460;1449	1463;1425;1431;1447;1429	1588;1589;1590;1617;1595;1607
2039	all	translocation_intrachr	3	71007548	3	78942660	-1	+	+	3	1473;1487;1492;1500	1474;1512;1493;1469;1484;1498;1490	1633;1655;1629;1643;1649
2040	all	translocation_intrachr	3	71007548	3	82444803	-1	+	+	3	1493	1494;1513	1656
2041	all	translocation_intrachr	3	71263637	3	82444803	-1	+	+	3	1509;1525;1513;1527;1545	1515;1525;1537;1553;1561;1557	1661;1683;1677;1687;1691
2042	all	translocation_intrachr	3	71317752	3	78803189	-1	+	+	3	1526;1512;1508;1544;1532;1524	1552;1520;1556;1536;1564;1524;1514;1560	1659;1676;1666;1682;1690;1686;1660
2043	all	translocation_intrachr	3	72776685	3	80256235	-1	+	+	3	1550;1562;1563	1571;1578;1565	1704;1708;1701
2044	all	translocation_intrachr	3	78540531	3	83852571	-1	+	+	3	1657;1630;1632	1683;1695;1641	1783;1793
2045	all	translocation_intrachr	3	79939443	3	85636598	-1	+	+	3	1700	1758	1849;1848
2046	all	translocation_intrachr	3	122461709	3	128201379	-1	+	+	3	1824;1818;1820	1876;1884;1880	1976;1980;1978
2047	all	translocation_intrachr	3	127666842	3	161999852	-1	+	+	3	1832	1892	1988
2048	all	translocation_intrachr	3	134640852	3	142753413	-1	+	+	3	1849	1910	2015
2049	all	translocation_intrachr	3	157552084	3	196309197	-1	+	+	3	1894	1950	2065
2052	all	translocation_interchr	3	187293239	4	112148545	-1	+	+	3	1935	1990	2115
2053	all	translocation_interchr	3	87972359	5	55143534	-1	+	+	3	1797;1794	1858;1855	1953;1948
2054	all	translocation_interchr	3	169245873	6	84215810	-1	+	+	3	1919	1974	2091
2056	all	translocation_interchr	3	62768073	16	79255789	-1	+	+	3	1429;1435	1410	1568;1574
2057	all	translocation_interchr	3	84210360	16	79255789	-1	+	+	3	1776;1784	1837	1930;1938
2058	all	translocation_interchr	3	54867508	17	1884664	-1	+	+	3	1413	1393	1544
2059	all	translocation_interchr	3	149238580	17	43082370	-1	+	+	3	1881;1884	1935;1940;1937	2051;2049;2047
2060	all	translocation_interchr	3	196984745	17	81673245	-1	+	+	3	1996	2051	2194
2061	all	translocation_interchr	3	149146530	17	81477002	-1	+	+	3	1880	1934	2046
2062	all	translocation_interchr	3	193121902	21	38899868	-1	+	+	3	1943;1948	1997;1999	2127
2063	all	translocation_intrachr	4	68836703	4	126961674	-1	+	+	3	2166	2211	2359
2064	all	translocation_interchr	4	57694	5	7921185	-1	+	+	3	2005	2059	2203
2065	all	translocation_interchr	4	14259992	6	71792710	-1	+	+	3	2065	2115	2263
2066	all	translocation_interchr	4	77504966	6	19734931	-1	+	+	3	2185;2181	2227;2224	2378;2372
2067	all	translocation_interchr	4	133421655	6	70641210	-1	+	+	3	2258	2288	2458
2068	all	translocation_interchr	4	133414427	6	20028418	-1	+	+	3	2260	2291	2461
2069	all	translocation_interchr	4	139421805	6	73185278	-1	+	+	3	2270	2305	2473
2070	all	translocation_interchr	4	88021527	6	20405884	-1	+	+	3	2197	2236	2388
2071	all	translocation_interchr	4	24789878	12	26601076	-1	+	+	3	2083	2134	2281
2074	all	translocation_interchr	5	38249135	10	44901598	-1	+	+	3	2501;2503	2545;2548	2725;2728
2075	all	translocation_interchr	5	139277530	12	6934803	-1	+	+	3	2682	2707	2903;2901
2076	all	translocation_intrachr	6	10303267	6	166417365	-1	+	+	3	2796	2816	3026
2077	all	translocation_intrachr	6	61888874	6	101810291	-1	+	+	3	2938;2939;2948;2949	2947;2948;2957;2956	3163;3164
2078	all	translocation_intrachr	6	61711594	6	120410541	-1	+	+	3	2942	2950	3167
2079	all	translocation_intrachr	6	77437153	6	115806904	-1	+	+	3	3065	3064	3287
2080	all	translocation_intrachr	6	78439901	6	101317664	-1	+	+	3	3070	3070	3292
2081	all	translocation_intrachr	6	86716456	6	101790090	-1	+	+	3	3085;3089;3088	3087	3317;3309;3311;3316;3310
2082	all	translocation_intrachr	6	86716456	6	95804927	-1	+	+	3	3087	3089	3312
2083	all	translocation_intrachr	6	86722438	6	98409115	-1	+	+	3	3094	3098	3320
2084	all	translocation_intrachr	6	90084784	6	105846623	-1	+	+	3	3101	3103	3325
2085	all	translocation_intrachr	6	94186992	6	122167410	-1	+	+	3	3103	3112	3329
2086	all	translocation_intrachr	6	95758133	6	101790090	-1	+	+	3	3106	3115	3334
2087	all	translocation_intrachr	6	98395284	6	115806904	-1	+	+	3	3109	3117	3336
2088	all	translocation_intrachr	6	98409115	6	123184136	-1	+	+	3	3112	3119	3338
2089	all	translocation_intrachr	6	72017710	6	96388827	-1	+	+	3	3032	3028	3240
2090	all	translocation_interchr	6	161361122	7	23510232	-1	+	+	3	3241	3254	3474
2092	all	translocation_interchr	6	7325836	15	74963097	-1	+	+	3	2787	2810	3017
2093	all	translocation_interchr	6	7319106	17	39149520	-1	+	+	3	2789	2812	3019
2094	all	translocation_interchr	6	8750925	19	11981113	-1	+	+	3	2791	2814	3021
2095	all	translocation_interchr	6	46638310	19	38636492	-1	+	+	3	2901	2915	3128
2097	all	translocation_interchr	7	21959326	8	115740073	-1	+	+	3	3337;3335	3335;3337	3577;3575
2098	all	translocation_interchr	7	10386781	14	101089225	-1	+	+	3	3317	3318	3555
2099	all	translocation_interchr	7	148775843	14	35845304	-1	+	+	3	3917	3972;3970	4172
2100	all	translocation_interchr	7	121092647	19	16950079	-1	+	+	3	3764	3805	3995
2101	all	translocation_interchr	7	152452414	19	17388296	-1	+	+	3	3922	3988	4179
2103	all	translocation_interchr	7	25980287	23	3586909	-1	+	+	3	3342	3342	3582
2104	all	translocation_intrachr	8	49715564	8	123085179	-1	+	+	3	4198	4246;4245	4481;4480
2105	all	translocation_intrachr	8	53787547	8	101379147	-1	+	+	3	4212;4215	4256	4491
2106	all	translocation_intrachr	8	71342891	8	122830407	-1	+	+	3	4243	4284	4528
2107	all	translocation_intrachr	8	120179313	8	125307797	-1	+	+	3	4305	4356	4610
2111	all	translocation_interchr	8	65002160	22	47095738	-1	+	+	3	4237	4278	4518
2112	all	translocation_interchr	9	107163841	20	33965245	-1	+	+	3	4971	5011	5340
2113	all	translocation_interchr	9	33129111	23	130577951	-1	+	+	3	4507;4509	4545;4543	4844;4846
2114	all	translocation_interchr	10	58818026	14	81722089	-1	+	+	3	5204	5274	5588
2115	all	translocation_interchr	10	31812824	17	67205099	-1	+	+	3	5120;5125	5154	5494
2116	all	translocation_interchr	10	31995348	23	83827645	-1	+	+	3	5121	5155	5492;5495
2118	all	translocation_interchr	11	70510958	22	22691196	-1	+	+	3	5483;5485	5563	5897;5891;5893
2120	all	translocation_interchr	12	23953397	13	37204621	-1	+	+	3	5745;5753;5751	5793;5785;5791	6193;6184
2121	all	translocation_interchr	12	52115	17	19037194	-1	+	+	3	5586	5653	6003;6010
2122	all	translocation_interchr	12	124724691	20	50456295	-1	+	+	3	5826;5828	5867;5872	6284;6281
2123	all	translocation_intrachr	13	52683671	13	60975382	-1	+	+	3	5904	5954	6375
2124	all	translocation_intrachr	14	24369247	14	58867166	-1	+	+	3	6107	6196	6637
2125	all	translocation_intrachr	14	36140534	14	45765001	-1	+	+	3	6114	6202	6644
2126	all	translocation_intrachr	14	60327327	14	69538188	-1	+	+	3	6138	6230	6665
2127	all	translocation_interchr	14	83052153	15	101264317	-1	+	+	3	6168;6171	6267;6272	6703;6705
2128	all	translocation_interchr	14	96368935	15	91394044	-1	+	+	3	6201;6206	6303	6750
2129	all	translocation_interchr	14	74938575	16	10079516	-1	+	+	3	6158	6255	6690
2132	all	translocation_interchr	15	72756890	16	49999019	-1	+	+	3	6639;6637	6730;6731;6729	7219;7218
2133	all	translocation_interchr	15	77659484	16	19175888	-1	+	+	3	6661	6765	7245
2134	all	translocation_interchr	15	74963097	17	39113973	-1	+	+	3	6656	6760	7239
2135	all	translocation_interchr	15	55612382	18	58726220	-1	+	+	3	6608	6703	7185
2139	all	translocation_interchr	17	72707568	23	11301768	-1	+	+	3	7573	7735	8184
2140	all	translocation_intrachr	18	11463646	18	53633795	-1	+	+	3	7680	7845;7836	8304
2141	all	translocation_intrachr	18	11563823	18	53633795	-1	+	+	3	7682;7664	7831;7838	8301;8297
2142	all	translocation_intrachr	21	36714171	21	45718404	-1	+	+	3	8620	8800	9340
2143	all	translocation_interchr	22	37140002	23	56544388	-1	+	+	3	8909	9131;9133	9652
69	all	insertion	1	246815936	1	246827845	17030	+	+	2	743	696;679
81	all	deletion	1	146050465	1	148520178	2469713	+	+	2		411	432
85	all	insertion	1	211653072	1	211655196	15521	+	+	2		624	679
160	all	insertion	2	218723147	2	218725869	4671	+	+	2	1311	1296
169	all	deletion	2	91834734	2	94497324	2600387	+	+	2		973	1068;1072
188	all	deletion	2	10164645	2	25646763	15482118	+	+	2	53		50
218	all	insertion	3	129698719	3	129716817	79424	+	+	2	1836	1894
239	all	deletion	3	78534830	3	79885842	1348517	+	+	2		1637	1754
310	all	deletion	4	186425012	4	186439378	3792	+	+	2	2314	2344
387	all	deletion	5	70480957	5	70564923	17473	+	+	2		2597;2598	2786;2785
418	all	deletion	6	32643075	6	32663549	5286	+	+	2	2875		3105
446	all	insertion	6	116829747	6	116837155	14899	+	+	2	3189	3193
496	all	insertion	7	165381	7	277466	5508	+	+	2	3283	3291
554	all	deletion	7	61118908	7	61182133	7241	+	+	2	3532	3554;3549;3567;3569;3563
555	all	insertion	7	61242790	7	61262269	7960	+	+	2		3564;3568	3764
587	all	insertion	8	7685457	8	7783912	23434	+	+	2	4118		4389
589	all	insertion	8	8010904	8	8060871	31102	+	+	2	4140	4186
617	all	deletion	8	7685457	8	7781214	45427	+	+	2		4169	4391
701	all	deletion	9	67072012	9	67221220	149208	+	+	2		4923	5222
704	all	insertion	9	118633631	9	118635433	4623	+	+	2		5021	5348
726	all	insertion	10	35666305	10	35683347	2873	+	+	2	5129		5503
796	all	deletion	11	68622923	11	68653521	4648	+	+	2	5451	5541
814	all	insertion	11	64545243	11	64553311	3144	+	+	2		5525	5833
818	all	insertion	11	65435403	11	65459212	4412	+	+	2		5529	5840;5837
951	all	deletion	14	19079304	14	19126836	31438	+	+	2		6101	6526
953	all	insertion	14	19655613	14	19659949	6013	+	+	2		6128	6558
954	all	insertion	14	68013228	14	68046348	90257	+	+	2		6248	6679;6678
955	all	insertion	14	68858350	14	68866574	55782	+	+	2		6253	6688
1062	all	insertion	16	18338508	16	18345031	7229	+	+	2		7131	7574
1111	all	insertion	17	301400	17	363014	8460	+	+	2		7593;7590	8034;8040
1153	all	deletion	18	15392818	18	15486705	28603	+	+	2		7857	8314
1173	all	deletion	19	12560302	19	12594627	4851	+	+	2	7828	7994
1195	all	insertion	19	50131509	19	50141673	32489	+	+	2	7997	8178
1232	all	insertion	20	29251524	20	29294557	5034	+	+	2	8125	8300
1345	all	insertion	23	2681823	23	2683494	13612	+	+	2	9001	9236
1418	all	deletion	24	11209086	24	11225204	5260	+	+	2	9366	9616
1420	all	insertion	24	2681823	24	2683494	13654	+	+	2		9614	10138
1434	all	duplication_direct	1	28770298	1	30848435	2078137	+	+	2	12		8
1435	all	duplication_direct	1	30860870	1	36619402	5758532	+	+	2	13		9
1436	all	duplication_direct	1	39037425	1	52071631	13003887	+	+	2	14	13
1439	all	duplication_direct	1	93780073	1	95932716	997892	+	+	2	22		22;20
1444	all	duplication_direct	1	179236807	1	184701026	5431653	+	+	2	42		40
1450	all	duplication_direct	1	8361844	1	10180177	690247	+	+	2	7	7;6
1473	all	duplication_direct	2	97153945	2	97187059	33114	+	+	2	1056	1032
1474	all	duplication_direct	2	98880399	2	98955809	75410	+	+	2	1195	1179
1480	all	duplication_direct	2	94196559	2	94280827	81156	+	+	2		994	1079
1481	all	duplication_direct	2	233592231	2	233679117	85544	+	+	2		1325	1461
1488	all	duplication_direct	2	650585	2	10155011	3787446	+	+	2	50;52	45;44
1506	all	duplication_direct	3	175423013	3	175468902	28244	+	+	2	1929	1981
1532	all	duplication_direct	4	169228294	4	169309338	81044	+	+	2	2296	2329
1558	all	duplication_direct	5	1337043	5	2621482	1260440	+	+	2	128	132
1559	all	duplication_direct	5	13937758	5	14983041	1041519	+	+	2	131		118
1563	all	duplication_direct	5	172444387	5	180930584	7694655	+	+	2	145	146
1566	all	duplication_direct	5	139441385	5	150033422	8005511	+	+	2		143	129
1579	all	duplication_direct	6	69532413	6	69650856	116103	+	+	2	2974	2986
1605	all	duplication_direct	7	46845029	7	46936228	91199	+	+	2	3362		3602
1624	all	duplication_direct	7	26009738	7	57143337	12938215	+	+	2	188;187;189	191;193
1626	all	duplication_direct	7	75453785	7	92477263	6245367	+	+	2	201;200		187;186
1629	all	duplication_direct	7	121072139	7	144596079	22204957	+	+	2	208	216
1634	all	duplication_direct	7	70845843	7	72880215	1724979	+	+	2		204	182
1660	all	duplication_direct	8	64225770	8	64995193	641394	+	+	2	227	230
1665	all	duplication_direct	8	124338892	8	125286703	795565	+	+	2	237		219
1666	all	duplication_direct	8	127516443	8	133149360	5530288	+	+	2	239		221
1676	all	duplication_direct	9	83998697	9	84040083	33507	+	+	2	4946		5308
1678	all	duplication_direct	9	62801168	9	64134667	645809	+	+	2	257	4771
1685	all	duplication_direct	9	130952711	9	133526602	2559103	+	+	2	267	268
1687	all	duplication_direct	9	42461700	9	43279152	734742	+	+	2		257	232
1700	all	duplication_direct	10	120017465	10	124446841	4299636	+	+	2	283	284
1703	all	duplication_direct	10	124747119	10	130757790	4706512	+	+	2	287	286
1704	all	duplication_direct	10	130318624	10	132148913	1418251	+	+	2	288	287
1714	all	duplication_direct	11	65568257	11	70502848	4187548	+	+	2		303	273
1742	all	duplication_direct	14	74996261	14	81715767	6719146	+	+	2	345	336
1743	all	duplication_direct	14	84191911	14	97738472	12263054	+	+	2	347		307
1745	all	duplication_direct	14	96597073	14	97749667	1131401	+	+	2	351	344
1777	all	duplication_direct	16	30184573	16	30289695	94603	+	+	2	7071		7660
1780	all	duplication_direct	16	94933	16	231846	131891	+	+	2		6930	7411
1784	all	duplication_direct	16	17030073	16	19152532	641909	+	+	2	380;381	381;378
1792	all	duplication_direct	16	14183896	16	17027424	1635465	+	+	2	6849	377
1794	all	duplication_direct	16	38277017	16	78744446	40428489	+	+	2		393	345
1796	all	duplication_direct	16	14924980	16	19152532	3572858	+	+	2	379		335
1806	all	duplication_direct	17	79978797	17	81131977	1078719	+	+	2	417	422
1836	all	duplication_direct	20	10672144	20	13629038	2955361	+	+	2	447	453
1839	all	duplication_direct	20	25493604	20	26276700	674711	+	+	2	452	456
1862	all	duplication_direct	22	27724596	22	36089848	6316262	+	+	2	494	502
1864	all	duplication_direct	22	32399715	22	36091695	3259973	+	+	2	496		439
1867	all	duplication_direct	22	22680948	22	24033240	1347850	+	+	2	491	499
1873	all	duplication_direct	23	19540510	23	19657158	107534	+	+	2	9029	9268;9269;9270
1882	all	inversion	1	227809757	1	232839956	180621	+	+	2	700	652
1914	all	inversion	7	57210199	7	57336860	95229	+	+	2	3449;3452	3464
1918	all	inversion	7	57379500	7	57410836	31336	+	+	2		3502	3720
2026	all	translocation_interchr	2	10203278	9	128970531	-1	+	+	2	825		857
2072	all	translocation_interchr	4	117498383	12	62401319	-1	+	+	2	2239		2442
2108	all	translocation_intrachr	8	115720213	8	127863236	-1	+	+	2		4322	4574
2130	all	translocation_intrachr	15	32731740	15	48346193	-1	+	+	2	6573	6667
Table S14: Bionano somatic SVs called from tumor sample in at least two of the three replicates and were not normal sample.
