# Supplementary material for: Structural variant analysis of a cancer reference cell line sample using multiple sequencing technologies
Source: Genome Biol. 2022 Dec 13;23:255. doi: 10.1186/s13059-022-02816-6 (PMC9746098; doi:10.1186/s13059-022-02816-6)
Supplement: Supplementary file 16 — Additional file 16: Supplementary Table S15. Summary of BND events characterized by multiple software tools from PacBio, ONT, HiC, Illumina, 10X and Bionano data sets. [file 13059_2022_2816_MOESM16_ESM.xlsx]

## Sheet: Table S15
SV_id	Chrom1	Pos1	Chrom2	Pos2	breakpoints distance	# Replicates called	PacBio PBSV	PacBio Sniffles	ONT Sniffles	ONT NanoSV	HIC Selver	Illumina Novobreak	Illumina Manta	Illumina Delly	Illumina TNScope	10x LongRanger	10X GRC	Bionano Access	BND Complex Event Summary
chr1_157982885_chr1_167425550_+-	chr1	157982885	chr1	167425550	9442666	35	No Call	DEL	No call	INV	No Call	DEL	DEL	No Call	DEL	No Call	No Call	DEL/INS	Pacbio, ONT and Illumina show a small deletion within a large deletion. From Bionano data, it shows the BND event occurs within a large copy number gain. The event contains 2 insertions (green), 2 deletions (orange) and flanked by 1 inversion.
chr3_79945732_chr3_85636035_+-	chr3	79945732	chr3	85636035	5690300	53	INV	DEL	No call	INV	No Call	DEL	DEL	No Call	DEL	INV	INV	INS/DUP/INV	PacBio data callers called events as inversion and deletions, Nanopore caller called inversion event. Illumina short-read callers called deletions, 10x Longranger and Groc-SVs called inversion. Bionano showed several events including copy number gain, 3 insertions, 1 duplication , several inversions across the region.
chr4_95258911_chr4_97443512_++	chr4	95258911	chr4	97443512	2184681	29	INV	INV	No call	No Call	No Call	No Call	DUP	No Call	DUP	INV	INV	DUP/INV	Based on Illumina, PacBio and Nanopore data, the event is characterized as a large copy number gain and an inversion flanking the region.
chr8_53789046_chr8_101493676_+-	chr8	53789046	chr8	101493676	47704624	46	INV	DEL	No call	INV	No Call	DEL	DEL	No Call	DEL	INV	INV	DUP/INS/DEL	PacBio data shows deletion. Illumina data shows duplication and a large deletion. Bionano data shows copy number gains, insertions, deletions. The event contains an inversion, copy number gains/duplications, and a large deletion flanking the deletion region.
chr8_71344801_chr8_122827320_+-	chr8	71344801	chr8	122827320	51482372	29	No Call	No Call	No call	INV	No Call	DEL	DEL	No Call	DEL	INV	No Call	DUP/INS/DEL	Ont data detected an inversion and duplication. Illumina data showed deletion, duplication and inversion events in the region. Bionano shows copy number gains, insertions, deletions. The event contains an inversion, large deletion, and copy number gain events flanking the deletion region
chr16_34571760_chr16_34584770_+-	chr16	34571760	chr16	34584770	12547	2	No Call	DUP	No call	No Call	No Call	DEL	No Call	No Call	No Call	No Call	No Call	No Call	PacBio and Illumina data showed duplication and deletions, or inversions. However, Bionano data showed there is no events called in the region, but the event flank regions have large copy number gains, inversions and deletion events called by Bionano Access software. Not be able to fully characterize the event.
chr16_34572246_chr16_34586256_-+	chr16	34572246	chr16	34586256	14623	2	No Call	DUP	No call	No Call	No Call	DEL	No Call	No Call	No Call	No Call	No Call	No Call	PacBio and Illumina data showed duplication and deletions, or inversions however, Bionano data showed there is no events called in the region, but the event flank regions have large copy number gains, inversions and deletion events called by Bionano Access software. Not be able to fully characterize the event.
chr16_34572759_chr16_46388852_+-	chr16	34572759	chr16	46388852	11820666	18	No Call	DUP	No call	No Call	No Call	DEL/DUP	No Call	No Call	DEL/DUP	No Call	No Call	DUP/INV	PacBio and Illumina data showed duplication and deletions, or inversions however, Bionano data showed there is no events called in the region, but the event flank regions have large copy number gains, inversions and deletion events called by Bionano Access software. Not be able to fully characterize the event.
chr16_34581527_chr16_34588187_+-	chr16	34581527	chr16	34588187	6769	2	No Call	DUP	No call	No Call	No Call	DEL	No Call	No Call	No Call	No Call	No Call	No Call	PacBio and Illumina data showed duplication and deletions, or inversions however, Bionano data showed there is no events called in the region, but the event flank regions have large copy number gains, inversions and deletions. Not be able to fully characterize the event.
chr16_34582782_chr16_34588483_+-	chr16	34582782	chr16	34588483	5249	2	No Call	DUP	No call	No Call	No Call	No Call	No Call	No Call	DEL	No Call	No Call	No Call	Pacbio data shows one large duplication event in the region. Illumina data showed both duplication and inversion. Bionano data shows one duplication, inversion, one insertion and flanking a centromere. The event was characterized as duplication, inversion and flanking the centromere region.
chr19_54297013_chr19_54577180_++	chr19	54297013	chr19	54577180	280165	9	No Call	INV	No call	No Call	No Call	No Call	No Call	No Call	No Call	INV	INV	INS/DUP	Pacbio data shows inversion events were called, while Illumina data shows both inversion and duplication events. Bionano data shows a large copy number gain with 3 insertions inside the region. The SV is characterized as inversion and duplication
Table S15: Summary of BND events characterized by multiple software tools from PacBio, ONT, HiC, Illumina, 10X and Bionano data sets.
